# Supplementary material for: Neurodevelopmental disorders and cancer networks share pathways, but differ in mechanisms, signaling strength, and outcome
Source: NPJ Genom Med. 2023 Nov 4;8:37. doi: 10.1038/s41525-023-00377-6 (PMC10625621; doi:10.1038/s41525-023-00377-6)
Supplement: Supplementary file 1 — Supplementary Data [file 41525_2023_377_MOESM1_ESM.xlsx]

## Sheet: INFO
Input genes for network inference
To construct ASD-specific network : Frequently_Mutated_Genes_in_ASD
To construct BreastCancer-specific network : Breast_Cancer_Driver_Genes
Context Specific Networks:
We constrcuted Context-speicifc network by using pyPARAGON
pyPARAGON link: https://github.com/metunetlab/pyPARAGON
ASD_specific_network: Interacting proteins are listed
BRCA_specific_network: Interacting proteins are listed
Expression Profiles of Diseases
RNA_expression_sources
ASD_expression
BrainCancer_expression
BreastCancer_expression
KidneyCancer_expression
Pathway_Metrics
Pathway Propensity Scores and Expression Scores were listed for each comon pathway and Diseases
Diff_expr_of_TF_in_common_path
Differentiated expression profile of TFs in common pathways
zscores

## Sheet: Frequently_Mutated_Genes_in_ASD
Genes	Phenotype	Mutation	Weight
ABCA13	ASD	TRUE	1
ABCA2	ASD	TRUE	1
ABCA3	ASD	TRUE	1
ABCC5	ASD	TRUE	1
ACACB	ASD	TRUE	1
ACHE	ASD	TRUE	1
ADCY3	ASD	TRUE	1
AHNAK	ASD	TRUE	1
AHNAK2	ASD	TRUE	1
AKAP9	ASD	TRUE	1
ANK2	ASD	TRUE	1
ANKRD17	ASD	TRUE	1
ANKRD20A1	ASD	TRUE	1
APC2	ASD	TRUE	1
APOB	ASD	TRUE	1
ARID1B	ASD	TRUE	1
ASH1L	ASD	TRUE	1
ATP10A	ASD	TRUE	1
ATP2A1	ASD	TRUE	1
ATP2B4	ASD	TRUE	1
BIRC6	ASD	TRUE	1
BRCA2	ASD	TRUE	1
C2CD3	ASD	TRUE	1
CACNA1D	ASD	TRUE	1
CACNA1H	ASD	TRUE	1
CACNA1S	ASD	TRUE	1
CCDC87	ASD	TRUE	1
CDC42BPB	ASD	TRUE	1
CEP350	ASD	TRUE	1
CHD2	ASD	TRUE	1
CHD8	ASD	TRUE	1
CLASP1	ASD	TRUE	1
CLCNKB	ASD	TRUE	1
CNTNAP3B	ASD	TRUE	1
CNTNAP4	ASD	TRUE	1
CREBBP	ASD	TRUE	1
CSAD	ASD	TRUE	1
DENND4A	ASD	TRUE	1
DHX57	ASD	TRUE	1
DMPK	ASD	TRUE	1
DNAH1	ASD	TRUE	1
DNAH10	ASD	TRUE	1
DNAH2	ASD	TRUE	1
DNAH7	ASD	TRUE	1
DNMT3A	ASD	TRUE	1
DYNC1H1	ASD	TRUE	1
DYSF	ASD	TRUE	1
EIF4G2	ASD	TRUE	1
EP400	ASD	TRUE	1
FAT1	ASD	TRUE	1
FAT2	ASD	TRUE	1
FAT3	ASD	TRUE	1
FAT4	ASD	TRUE	1
FBN1	ASD	TRUE	1
FCGBP	ASD	TRUE	1
FN1	ASD	TRUE	1
FOXG1	ASD	TRUE	1
FRYL	ASD	TRUE	1
GAPVD1	ASD	TRUE	1
GIGYF2	ASD	TRUE	1
GNAS	ASD	TRUE	1
GOLGA3	ASD	TRUE	1
GOLGA8N	ASD	TRUE	1
GPR98	ASD	TRUE	1
GRIK5	ASD	TRUE	1
GRIN2B	ASD	TRUE	1
GSE1	ASD	TRUE	1
GTF3C1	ASD	TRUE	1
HECTD4	ASD	TRUE	1
HERC1	ASD	TRUE	1
HIVEP1	ASD	TRUE	1
HRNR	ASD	TRUE	1
IGF2R	ASD	TRUE	1
INSM2	ASD	TRUE	1
KCNJ6	ASD	TRUE	1
KDM5B	ASD	TRUE	1
KIAA0100	ASD	TRUE	1
KIAA0195	ASD	TRUE	1
KIF13B	ASD	TRUE	1
KIRREL3	ASD	TRUE	1
KLHL25	ASD	TRUE	1
KMT2C	ASD	TRUE	1
LAMB1	ASD	TRUE	1
LAMC3	ASD	TRUE	1
LMTK2	ASD	TRUE	1
LRP1	ASD	TRUE	1
LRP2	ASD	TRUE	1
LRRC37A3	ASD	TRUE	1
MAGEC1	ASD	TRUE	1
MDC1	ASD	TRUE	1
MED13	ASD	TRUE	1
MEGF11	ASD	TRUE	1
METTL16	ASD	TRUE	1
MFRP	ASD	TRUE	1
MUC12	ASD	TRUE	1
MUC17	ASD	TRUE	1
MUC5B	ASD	TRUE	1
MYH14	ASD	TRUE	1
MYO1E	ASD	TRUE	1
MYO5A	ASD	TRUE	1
MYO7B	ASD	TRUE	1
MYT1L	ASD	TRUE	1
NEB	ASD	TRUE	1
NLRP7	ASD	TRUE	1
NLRX1	ASD	TRUE	1
NOTCH1	ASD	TRUE	1
NOTCH3	ASD	TRUE	1
NRXN1	ASD	TRUE	1
NSD1	ASD	TRUE	1
NUMA1	ASD	TRUE	1
NUP188	ASD	TRUE	1
OBSCN	ASD	TRUE	1
OTOGL	ASD	TRUE	1
P4HA2	ASD	TRUE	1
PAPOLG	ASD	TRUE	1
PCNX	ASD	TRUE	1
PDZD8	ASD	TRUE	1
PHRF1	ASD	TRUE	1
PIKFYVE	ASD	TRUE	1
PKHD1	ASD	TRUE	1
PLCG2	ASD	TRUE	1
PLEC	ASD	TRUE	1
POGZ	ASD	TRUE	1
POM121	ASD	TRUE	1
POM121C	ASD	TRUE	1
POTEM	ASD	TRUE	1
PRKAR1B	ASD	TRUE	1
PRKCA	ASD	TRUE	1
PRKDC	ASD	TRUE	1
PRRC2C	ASD	TRUE	1
PTEN	ASD	TRUE	1
PTK7	ASD	TRUE	1
PYHIN1	ASD	TRUE	1
RELN	ASD	TRUE	1
RRP8	ASD	TRUE	1
RUFY1	ASD	TRUE	1
RUNDC1	ASD	TRUE	1
RYR1	ASD	TRUE	1
RYR2	ASD	TRUE	1
SCN1A	ASD	TRUE	1
SCN2A	ASD	TRUE	1
SETD5	ASD	TRUE	1
SF3B1	ASD	TRUE	1
SIGLEC1	ASD	TRUE	1
SLC34A1	ASD	TRUE	1
SLC6A1	ASD	TRUE	1
SLC6A13	ASD	TRUE	1
SLIT2	ASD	TRUE	1
SMARCA4	ASD	TRUE	1
SMCHD1	ASD	TRUE	1
SNRNP200	ASD	TRUE	1
SPEN	ASD	TRUE	1
SRCAP	ASD	TRUE	1
SRRM2	ASD	TRUE	1
STARD9	ASD	TRUE	1
STRIP2	ASD	TRUE	1
SYNE1	ASD	TRUE	1
SYNGAP1	ASD	TRUE	1
TAF6	ASD	TRUE	1
TBR1	ASD	TRUE	1
TCHH	ASD	TRUE	1
TET2	ASD	TRUE	1
TOP3B	ASD	TRUE	1
TRIO	ASD	TRUE	1
TRIP12	ASD	TRUE	1
TRPM6	ASD	TRUE	1
TRRAP	ASD	TRUE	1
TSC2	ASD	TRUE	1
TTLL3	ASD	TRUE	1
TTN	ASD	TRUE	1
UBE3C	ASD	TRUE	1
UBR2	ASD	TRUE	1
UBR4	ASD	TRUE	1
UBR5	ASD	TRUE	1
UIMC1	ASD	TRUE	1
UNC45B	ASD	TRUE	1
USH2A	ASD	TRUE	1
USP45	ASD	TRUE	1
VARS	ASD	TRUE	1
VCX3A	ASD	TRUE	1
WDFY3	ASD	TRUE	1
WDFY4	ASD	TRUE	1
WDR35	ASD	TRUE	1
WDR81	ASD	TRUE	1
ZAN	ASD	TRUE	1
ZDBF2	ASD	TRUE	1
ZFHX3	ASD	TRUE	1
ZFPM2	ASD	TRUE	1
ZNF462	ASD	TRUE	1
ZNF880	ASD	TRUE	1

## Sheet: Breast_Cancer_Driver_Genes
Genes	Phenotype	Mutation	Weight
CTNNB1	BC	TRUE	1
ERCC4	BC	TRUE	1
EPAS1	BC	TRUE	1
FGFR4	BC	TRUE	1
TGFBR1	BC	TRUE	1
RASA1	BC	TRUE	1
KIT	BC	TRUE	1
FOXO1	BC	TRUE	1
NUP93	BC	TRUE	1
SMAD3	BC	TRUE	1
SMAD4	BC	TRUE	1
ELF3	BC	TRUE	1
PALB2	BC	TRUE	1
C15orf23	BC	TRUE	1
NF2	BC	TRUE	1
PIM1	BC	TRUE	1
SMAD2	BC	TRUE	1
ALK	BC	TRUE	1
CHEK2	BC	TRUE	1
MEF2B	BC	TRUE	1
PIK3R1	BC	TRUE	1
PTPRD	BC	TRUE	1
TERT	BC	TRUE	1
SMARCA4	BC	TRUE	1
FAT1	BC	TRUE	1
MYOD1	BC	TRUE	1
PMS1	BC	TRUE	1
RB1	BC	TRUE	1
CCND3	BC	TRUE	1
BRAF	BC	TRUE	1
MAP2K1	BC	TRUE	1
RAC1	BC	TRUE	1
NTRK3	BC	TRUE	1
AR	BC	TRUE	1
CDKN1B	BC	TRUE	1
SOS1	BC	TRUE	1
CDKN2B	BC	TRUE	1
MAPK1	BC	TRUE	1
EIF2C2	BC	TRUE	1
CDH1	BC	TRUE	1
ERBB3	BC	TRUE	1
JAK2	BC	TRUE	1
AKT3	BC	TRUE	1
BTK	BC	TRUE	1
KDR	BC	TRUE	1
CBL	BC	TRUE	1
HERC2	BC	TRUE	1
RAF1	BC	TRUE	1
VHL	BC	TRUE	1
STK11	BC	TRUE	1
MAP2K4	BC	TRUE	1
SPOP	BC	TRUE	1
GLI1	BC	TRUE	1
BRIP1	BC	TRUE	1
HIST1H1C	BC	TRUE	1
ERCC2	BC	TRUE	1
RHEB	BC	TRUE	1
ERCC3	BC	TRUE	1
IDH2	BC	TRUE	1
MDM4	BC	TRUE	1
MED12	BC	TRUE	1
IDH1	BC	TRUE	1
ATM	BC	TRUE	1
PTPRT	BC	TRUE	1
CSF1R	BC	TRUE	1
GNAS	BC	TRUE	1
HRAS	BC	TRUE	1
RET	BC	TRUE	1
PPP6C	BC	TRUE	1
EP300	BC	TRUE	1
MSH6	BC	TRUE	1
STAT3	BC	TRUE	1
MTOR	BC	TRUE	1
MYCN	BC	TRUE	1
RAB35	BC	TRUE	1
RHOA	BC	TRUE	1
MPL	BC	TRUE	1
XRCC2	BC	TRUE	1
NOTCH1	BC	TRUE	1
FLT3	BC	TRUE	1
KLF4	BC	TRUE	1
WHSC1	BC	TRUE	1
BRCA2	BC	TRUE	1
SRSF2	BC	TRUE	1
CDK4	BC	TRUE	1
AURKA	BC	TRUE	1
CDK12	BC	TRUE	1
BRCA1	BC	TRUE	1
APC	BC	TRUE	1
PPP2R1A	BC	TRUE	1
CARD11	BC	TRUE	1
RAD51C	BC	TRUE	1
CYSLTR2	BC	TRUE	1
CREBBP	BC	TRUE	1
CTLA4	BC	TRUE	1
MSH2	BC	TRUE	1
FOXA1	BC	TRUE	1
H3F3A	BC	TRUE	1
PIK3CB	BC	TRUE	1
FGFR2	BC	TRUE	1
PDGFRB	BC	TRUE	1
KRAS	BC	TRUE	1
PTPN11	BC	TRUE	1
TP53	BC	TRUE	1
CTCF	BC	TRUE	1
NF1	BC	TRUE	1
FOXL2	BC	TRUE	1
RUNX1	BC	TRUE	1
MET	BC	TRUE	1
ARAF	BC	TRUE	1
SOX9	BC	TRUE	1
ETV6	BC	TRUE	1
SHOC2	BC	TRUE	1
TET2	BC	TRUE	1
PDGFRA	BC	TRUE	1
GNA11	BC	TRUE	1
CCND1	BC	TRUE	1
CDKN2A	BC	TRUE	1
FGFR1	BC	TRUE	1
XPO1	BC	TRUE	1
AKT2	BC	TRUE	1
MAP2K2	BC	TRUE	1
ERBB4	BC	TRUE	1
ERBB2	BC	TRUE	1
SDHC	BC	TRUE	1
ESR1	BC	TRUE	1
ACVR1	BC	TRUE	1
DIS3	BC	TRUE	1
ABL1	BC	TRUE	1
FBXW7	BC	TRUE	1
SF3B1	BC	TRUE	1
TSC1	BC	TRUE	1
PTEN	BC	TRUE	1
PIK3CA	BC	TRUE	1
TSC2	BC	TRUE	1
PIK3R2	BC	TRUE	1
FGFR3	BC	TRUE	1
AKT1	BC	TRUE	1
RAD54L	BC	TRUE	1
BARD1	BC	TRUE	1
EGFR	BC	TRUE	1
FOXP1	BC	TRUE	1
JAK3	BC	TRUE	1
BAP1	BC	TRUE	1
NTRK1	BC	TRUE	1
PMS2	BC	TRUE	1
SMO	BC	TRUE	1
DICER1	BC	TRUE	1
EZH2	BC	TRUE	1
SETD2	BC	TRUE	1
GNAQ	BC	TRUE	1
MLL3	BC	TRUE	1
PIK3CD	BC	TRUE	1
SDHB	BC	TRUE	1
TGFBR2	BC	TRUE	1
MLH1	BC	TRUE	1
ROS1	BC	TRUE	1
FANCA	BC	TRUE	1
JAK1	BC	TRUE	1
BCL2	BC	TRUE	1
POLE	BC	TRUE	1
NFE2L2	BC	TRUE	1
KDM5C	BC	TRUE	1
IGF1R	BC	TRUE	1
KEAP1	BC	TRUE	1
NRAS	BC	TRUE	1
MYC	BC	TRUE	1
RIT1	BC	TRUE	1

## Sheet: ASD_specific_network
Protein1	Protein2
CIT	POTEM
CIT	CNTNAP4
CIT	SETD5
CIT	CHD2
CIT	CLASP1
CIT	SYNE1
CIT	AHNAK2
CIT	TAF6
CIT	EIF4G2
CIT	NUP188
CIT	CHD8
CIT	MYO1E
CIT	APOB
CIT	HERC1
CIT	EP400
CIT	MYH14
CIT	SMCHD1
CIT	TRIP12
CIT	PRRC2C
CIT	BIRC6
CIT	TRRAP
CIT	AKAP9
CIT	DHX57
CIT	GNAS
CIT	NUMA1
CIT	POGZ
CIT	AHNAK
CIT	RRP8
CIT	UBR4
CIT	DYNC1H1
CIT	SNRNP200
CIT	PLEC
CIT	SMARCA4
CIT	PYHIN1
CIT	SRRM2
CIT	MDC1
CIT	ATP2A1
KIF20A	MUC17
KIF20A	CNTNAP4
KIF20A	APC2
KIF20A	ZNF462
KIF20A	CHD2
KIF20A	ANK2
KIF20A	CDC42BPB
KIF20A	SYNE1
KIF20A	AHNAK2
KIF20A	P4HA2
KIF20A	TBR1
KIF20A	CHD8
KIF20A	MYO1E
KIF20A	MYH14
KIF20A	NUMA1
KIF20A	PDZD8
KIF20A	TRRAP
KIF20A	GIGYF2
KIF20A	GNAS
KIF20A	SNRNP200
KIF20A	PLEC
KIF20A	SRRM2
KIF20A	MDC1
KIF20A	ATP2A1
NR3C1	LRRC37A3
NR3C1	DNAH7
NR3C1	DNAH2
NR3C1	ZDBF2
NR3C1	CHD2
NR3C1	NEB
NR3C1	FAT4
NR3C1	POM121C
NR3C1	GAPVD1
NR3C1	ACACB
NR3C1	WDFY3
NR3C1	SPEN
NR3C1	AHNAK2
NR3C1	GSE1
NR3C1	CEP350
NR3C1	NUP188
NR3C1	SMCHD1
NR3C1	HIVEP1
NR3C1	ANKRD17
NR3C1	PRRC2C
NR3C1	RRP8
NR3C1	UBR4
LRRC37A3	APEX1
APEX1	LAMC3
APEX1	SLIT2
APEX1	ADCY3
APEX1	NSD1
APEX1	SRCAP
APEX1	GAPVD1
APEX1	HIVEP1
APEX1	GSE1
APEX1	EP400
APEX1	TSC2
APEX1	SMCHD1
APEX1	TRIP12
APEX1	MYO5A
APEX1	GTF3C1
APEX1	GIGYF2
APEX1	BRCA2
APEX1	NUMA1
APEX1	POGZ
APEX1	AHNAK
DVL2	FAT2
DVL2	CACNA1S
DVL2	NEB
DVL2	UIMC1
DVL2	SYNE1
DVL2	NUP188
DVL2	NUMA1
DVL2	AKAP9
DVL2	PLEC
FAT2	PDLIM7
PDLIM7	MYO1E
PDLIM7	VARS
PDLIM7	MYO5A
PDLIM7	PRKCA
CDC42	MUC12
CDC42	WDR81
CDC42	ABCC5
CDC42	FRYL
CDC42	CDC42BPB
CDC42	FAT4
CDC42	MYO1E
CDC42	PDZD8
CDC42	VARS
CDC42	IGF2R
RECQL4	INSM2
RECQL4	NUP188
RECQL4	PRRC2C
RECQL4	DHX57
INSM2	RHOU
HNRNPL	ATP10A
HNRNPL	DNAH1
HNRNPL	CACNA1H
HNRNPL	TTLL3
HNRNPL	SETD5
HNRNPL	ZNF462
HNRNPL	FRYL
HNRNPL	CHD2
HNRNPL	OBSCN
HNRNPL	ADCY3
HNRNPL	ZFHX3
HNRNPL	CDC42BPB
HNRNPL	PTK7
HNRNPL	UBR2
HNRNPL	KMT2C
HNRNPL	NOTCH3
HNRNPL	MYH14
HNRNPL	UBE3C
HNRNPL	MYO5A
HNRNPL	ANKRD17
HNRNPL	TRRAP
HNRNPL	GTF3C1
HNRNPL	GNAS
HNRNPL	DYNC1H1
HNRNPL	PLEC
HNRNPL	PYHIN1
HNRNPL	SRRM2
ATP10A	HSPA8
ATP10A	CLK1
CUL3	WDFY4
CUL3	ABCA13
CUL3	KLHL25
CUL3	WDR35
CUL3	WDR81
CUL3	KIF13B
CUL3	VARS
CUL3	PRKAR1B
CUL3	DYNC1H1
CUL3	SNRNP200
CUL3	PLEC
CUL3	SMARCA4
CUL3	SRRM2
CUL3	PYHIN1
WDFY4	OPTN
WDFY4	APBB1
KDM5B	CACNA1H
KDM5B	FOXG1
KDM5B	GRIN2B
KDM5B	ARID1B
KDM5B	HDAC1
RYR1	CACNA1S
RYR1	RYR2
RYR1	TTN
RYR1	CALM1
RYR1	GRB2
RYR1	PRKACA
RYR1	MYOM2
RYR1	PPP1CA
CACNA1S	YWHAZ
CACNA1S	YWHAQ
CACNA1S	PCNA
CACNA1S	TNKS2
CACNA1S	SRI
DNAH7	EGFR
DNAH7	HEXIM1
RHOU	ABCA3
RHOU	ABCC5
RHOU	CDC42BPB
RHOU	PTK7
RHOU	MYO1E
RHOU	MYO5A
RYR2	CACNA1D
RYR2	CALM1
RYR2	PRKACA
RYR2	SRI
CACNA1D	ACTN2
CACNA1D	SHANK3
ESR2	USH2A
ESR2	SCN1A
ESR2	RUNDC1
ESR2	CCDC87
ESR2	MUC5B
ESR2	LMTK2
ESR2	CHD2
ESR2	PHRF1
ESR2	NLRX1
ESR2	ZFHX3
ESR2	CDC42BPB
ESR2	POM121C
ESR2	GAPVD1
ESR2	UIMC1
ESR2	KMT2C
ESR2	CHD8
ESR2	MYO1E
ESR2	SMCHD1
ESR2	GTF3C1
ESR2	MYO5A
ESR2	PRRC2C
ESR2	POM121
ESR2	MYH14
ESR2	ANKRD17
ESR2	DHX57
ESR2	IGF2R
ESR2	RRP8
ESR2	UBR4
ESR2	PLEC
ESR2	SRRM2
USH2A	BRCA1
USH2A	MAPT
DNAH2	ESR1
DNAH2	RNF123
DNAH2	COPS5
DNAH2	LMBR1L
DNAH2	HIST2H2BE
DNAH2	BAG2
DNAH2	VRK1
SCN1A	CALM1
HSPA8	KIAA0100
HSPA8	NLRX1
HSPA8	SPEN
HSPA8	EIF4G2
HSPA8	TET2
HSPA8	PRRC2C
HSPA8	VARS
HSPA8	APOB
HSPA8	DHX57
HSPA8	GNAS
HSPA8	UBR4
DNAH1	APP
DNAH1	AGR2
DNAH1	H2AFZ
CALM1	SCN2A
CALM1	OBSCN
CALM1	NEB
CALM1	DENND4A
CALM1	ATP2B4
CALM1	MYO1E
CALM1	TSC2
CALM1	AKAP9
CALM1	MYO5A
CALM1	TTN
CALM1	NLRP7
CALM1	GNAS
ESR1	SETD5
ESR1	CHD2
ESR1	PHRF1
ESR1	ABCC5
ESR1	CLASP1
ESR1	ZFHX3
ESR1	CDC42BPB
ESR1	UIMC1
ESR1	KMT2C
ESR1	EP400
ESR1	HRNR
ESR1	CHD8
ESR1	MYH14
ESR1	VARS
ESR1	MYO5A
ESR1	SMCHD1
ESR1	TRIP12
ESR1	UBE3C
ESR1	ANKRD17
ESR1	DHX57
ESR1	NUMA1
ESR1	RRP8
ESR1	PLEC
RUNDC1	TP53
RUNDC1	DUSP16
STAU1	TRPM6
STAU1	LAMC3
STAU1	SYNE1
STAU1	GAPVD1
STAU1	NUP188
STAU1	VARS
STAU1	MYH14
STAU1	SMCHD1
STAU1	GOLGA3
STAU1	RRP8
STAU1	ANKRD17
STAU1	GIGYF2
TRPM6	MYH14
ABCA13	TRIM25
ABCA13	KIF23
ABCA13	ECT2
ABCA13	CLK1
METTL16	PTEN
METTL16	APP
METTL16	NTRK1
METTL16	BRD4
METTL16	LMBR1L
METTL16	BCAR1
METTL16	WDR5
METTL16	SNRNP70
PTEN	PTK7
PTEN	ACACB
PTEN	SMCHD1
PTEN	BIRC6
PTEN	MDC1
PTEN	PLEC
PTEN	SNRNP200
PTEN	PRKDC
PTEN	SMARCA4
TRIM25	STARD9
TRIM25	KIAA0100
TRIM25	C2CD3
TRIM25	PIKFYVE
TRIM25	LMTK2
TRIM25	ZFHX3
TRIM25	CLASP1
TRIM25	UIMC1
TRIM25	KMT2C
TRIM25	SMCHD1
TRIM25	NUP188
TRIM25	GSE1
TRIM25	MYO1E
TRIM25	POM121
TRIM25	UBE3C
TRIM25	GOLGA3
TRIM25	MYO5A
TRIM25	PRRC2C
TRIM25	GIGYF2
TRIM25	GNAS
TRIM25	IGF2R
CNTNAP4	ECT2
APP	RELN
APP	PIKFYVE
APP	STRIP2
APP	GRIN2B
APP	ANK2
APP	TAF6
APP	CEP350
APP	TBR1
APP	UBE3C
APP	POGZ
DISC1	MYT1L
DISC1	DNAH10
DISC1	APC2
DISC1	FRYL
DISC1	LMTK2
DISC1	SYNGAP1
DISC1	SYNE1
DISC1	CLASP1
DISC1	MED13
DISC1	CDC42BPB
DISC1	CEP350
DISC1	FAT1
DISC1	P4HA2
DISC1	LAMB1
DISC1	GOLGA3
DISC1	TRIP12
DISC1	MYO5A
DISC1	BIRC6
DISC1	IGF2R
DISC1	NUMA1
DISC1	UBR4
DISC1	DYNC1H1
MYT1L	CDC5L
EWSR1	MEGF11
EWSR1	PHRF1
EWSR1	HRNR
MEGF11	SHANK3
OPTN	DYSF
OPTN	NEB
OPTN	SYNGAP1
OPTN	WDFY3
OPTN	SMCHD1
OPTN	ATP2B4
OPTN	EIF4G2
OPTN	TTN
APBB1	LRP1
PRKDC	NRXN1
PRKDC	LAMC3
PRKDC	MED13
PRKDC	MDC1
PRKDC	TOP3B
PRKDC	UBR5
PRKDC	NOTCH1
PRKDC	FN1
RNF123	PKHD1
RNF123	GRIK5
RNF123	CCDC87
RNF123	CHD2
RNF123	OBSCN
RNF123	FAT4
RNF123	GAPVD1
RNF123	HRNR
RNF123	KMT2C
RNF123	NUP188
RNF123	TBR1
RNF123	GSE1
RNF123	TSC2
RNF123	TRIP12
RNF123	BIRC6
RNF123	GTF3C1
RNF123	AHNAK
RNF123	UBR4
KLHL25	HSP90AA1
KLHL25	HSP90AB1
TTN	OBSCN
TTN	NEB
TTN	DYSF
TTN	SPEN
TTN	UBR5
TTN	MYOM2
TTN	FN1
TTN	ANK1
TTN	COPS5
PLEC	C2CD3
PLEC	TET2
PLEC	BRCA2
PLEC	ASH1L
PLEC	FN1
PLEC	SRRM2
PLEC	AHNAK
PLEC	TNF
PLEC	MYC
PLEC	PLEKHA4
C2CD3	VIRMA
C2CD3	KIF23
C2CD3	HIST2H2BE
C2CD3	RYBP
EGFR	ACACB
EGFR	EIF4G2
EGFR	SPEN
EGFR	HRNR
EGFR	ATP2B4
EGFR	VARS
EGFR	UBE3C
EGFR	GNAS
EGFR	GIGYF2
LAMC3	LAMB1
LAMC3	CHD4
LAMC3	FBXO2
LAMC3	CSNK2A2
LAMC3	SDF2L1
RELN	COPS5
RELN	SQSTM1
CDC5L	ZDBF2
CDC5L	CLASP1
CDC5L	SYNE1
CDC5L	GSE1
CDC5L	SPEN
CDC5L	CHD8
CDC5L	EIF4G2
CDC5L	TET2
CDC5L	SMCHD1
CDC5L	TRRAP
PKHD1	SMURF2
BRCA1	UIMC1
BRCA1	CEP350
BRCA1	POM121
BRCA1	MYH14
BRCA1	SMCHD1
BRCA1	VARS
BRCA1	NUMA1
CCDC87	GOLGA2
CCDC87	CDK9
CCDC87	RUVBL2
CCDC87	CYLD
CCDC87	RUVBL1
CCDC87	STAT3
CLK1	DENND4A
CLK1	FAT1
CLK1	SPEN
COPS5	PHRF1
COPS5	HRNR
COPS5	GAPVD1
COPS5	DHX57
COPS5	LRP1
LAMB1	ACHE
LAMB1	PYHIN1
LAMB1	NTRK1
OBSCN	ANK2
OBSCN	MYC
OBSCN	SUMO1
OBSCN	HIST2H2BE
OBSCN	PCNA
OBSCN	ANK1
TP53	TCHH
TP53	DNAH10
TP53	ANK2
TP53	TAF6
TP53	UIMC1
TP53	CHD8
TP53	KMT2C
TP53	CEP350
TP53	TET2
TP53	EP400
TP53	TRRAP
TP53	BRCA2
TP53	UBE3C
TP53	PRRC2C
TP53	BIRC6
TP53	GIGYF2
TP53	AHNAK
TP53	SMARCA4
TP53	UBR4
NOTCH1	FRYL
NOTCH1	NOTCH3
NOTCH1	SMCHD1
NOTCH1	SMARCA4
NOTCH1	NTN5
NOTCH1	SHANK3
FRYL	YWHAZ
FRYL	KIF23
FRYL	YWHAG
FRYL	SHANK3
FRYL	PPP1CA
FRYL	YWHAQ
FRYL	SQSTM1
FRYL	YWHAH
FRYL	YWHAB
FRYL	RHOA
FRYL	FLNC
FRYL	RAC3
SETD5	BRD3
SETD5	BRD4
SETD5	VRK1
SETD5	SUPT5H
NEB	DYSF
NEB	HIST4H4
NEB	HIST2H2BE
NEB	MCM2
NEB	PCNA
NEB	TRIM63
NEB	ACTB
NEB	VCP
NEB	TRIM55
NEB	VIM
NEB	SP1
NEB	SMURF2
AGR2	MUC5B
AGR2	WDR81
AGR2	POM121C
AGR2	AHNAK2
AGR2	MYH14
AGR2	NUMA1
ATXN1	SLC6A13
ATXN1	DMPK
ATXN1	FAT4
ATXN1	TBR1
ATXN1	SPEN
ATXN1	WDFY3
ATXN1	HIVEP1
ATXN1	POM121
SLC6A13	TRIM63
SLC6A13	TRIM55
SLC6A13	HSPB1
VIRMA	KIAA0100
VIRMA	WDR81
VIRMA	ZDBF2
VIRMA	PHRF1
VIRMA	AHNAK2
VIRMA	SMCHD1
VIRMA	PRRC2C
VIRMA	PDZD8
KIAA0100	PLEKHA4
KIAA0100	DDX58
KIAA0100	BAG2
KIAA0100	RAB5A
KIAA0100	ACTB
KIAA0100	BAG5
TCHH	LMNA
TCHH	EZR
TCHH	MCM2
DYSF	BCAR1
DYSF	FLNC
DYSF	EEF1A1
DYSF	ACTN2
KIF23	AHNAK2
KIF23	HRNR
KIF23	MYO1E
KIF23	MYH14
KIF23	BIRC6
KIF23	MYO5A
FN1	FBN1
FN1	EIF4G2
FN1	SMCHD1
FN1	VARS
FN1	IGF2R
FN1	DYNC1H1
FN1	SNRNP200
FN1	AHNAK
FN1	SF3B1
FBN1	RHOB
FBN1	FLNB
FBN1	SP1
FBN1	NTN5
STARD9	BIRC3
STARD9	PPP1CC
STARD9	ANLN
APC2	CTNNB1
APC2	MAPRE1
LMBR1L	POM121C
LMBR1L	PTK7
LMBR1L	GAPVD1
LMBR1L	NUP188
LMBR1L	POM121
LMBR1L	VARS
GRIK5	TRIM28
GRIK5	DLG4
GRIK5	DLG3
WDR81	DDX58
WDR81	NTRK1
WDR81	SQSTM1
WDR81	MOV10
WDR81	PPP1CA
WDR81	XPO1
WDR81	ENO1
HIST2H2BE	NSD1
HIST2H2BE	UIMC1
SYNGAP1	GRIN2B
SYNGAP1	YWHAZ
SYNGAP1	YWHAG
SYNGAP1	DLG4
SYNGAP1	DLG3
SYNGAP1	YWHAE
SYNGAP1	VIM
SYNGAP1	SHANK3
GRIN2B	PRKCA
GRIN2B	DLG4
GRIN2B	ACTN2
GRIN2B	RACK1
GRIN2B	DLG3
MAPT	CEP350
MAPT	EIF4G2
MAPT	TET2
BMI1	ANKRD20A1
BMI1	PRRC2C
ANKRD20A1	DYNLL2
FOXG1	VARS
FOXG1	POGZ
FOXG1	SNRNP200
FOXG1	UBR5
PRKCA	VARS
PRKCA	PLCG2
PRKCA	LRP1
HNRNPH1	KIRREL3
HNRNPH1	DMPK
HNRNPH1	CHD2
HNRNPH1	TET2
HNRNPH1	NLRP7
KIRREL3	FLNC
ECT2	AHNAK2
ECT2	NUP188
ECT2	MYO1E
ECT2	MYH14
ECT2	UBE3C
ECT2	TRIP12
ZDBF2	MYC
ZDBF2	SOX2
ZDBF2	SIRT6
ZDBF2	PPP1CA
ZDBF2	PPP1CC
ZDBF2	HSPA5
ZDBF2	CTBP1
ZDBF2	HIST1H1B
ZDBF2	POLR1E
HSP90AA1	SLC34A1
HSP90AA1	UNC45B
HSP90AA1	DMPK
HSP90AA1	APOB
HSP90AA1	HRNR
HSP90AA1	VARS
HSP90AA1	LRP1
HSP90AA1	GIGYF2
SLC34A1	HSP90AB1
SLC34A1	BCAR1
H2AFZ	MAGEC1
HEXIM1	HRNR
ZNF462	SOX2
ZNF462	TRIM28
ZNF462	SUMO1
ZNF462	RNF4
ZNF462	EZH2
ZNF462	CHD4
ZNF462	RUVBL2
ZNF462	CTBP1
ZNF462	CBX5
ZNF462	POLR1E
DNAH10	KIF14
DNAH10	BIRC3
DNAH10	CANX
DNAH10	HIST3H3
DNAH10	EEF1A1
BAG2	GAPVD1
CREBBP	SRCAP
CREBBP	UIMC1
CREBBP	EIF4G2
CREBBP	MYO1E
CREBBP	HIVEP1
CREBBP	SMARCA4
CREBBP	MDC1
CREBBP	SNRNP200
SRCAP	MYC
SRCAP	HIST4H4
SRCAP	SUMO2
SRCAP	EP300
SRCAP	HIST1H3A
SRCAP	AR
SRCAP	HIST1H2BG
SRCAP	JUN
SRCAP	RUVBL1
SRCAP	CDK9
SRCAP	PARP1
PLEKHA4	PAPOLG
PLEKHA4	WDR35
PLEKHA4	CHD2
PLEKHA4	POM121C
PLEKHA4	CDC42BPB
PLEKHA4	PTK7
PLEKHA4	GAPVD1
PLEKHA4	NUP188
PLEKHA4	MYO1E
PLEKHA4	MYH14
PLEKHA4	SMCHD1
PLEKHA4	VARS
PLEKHA4	MYO5A
PLEKHA4	PRRC2C
PLEKHA4	ANKRD17
PLEKHA4	DHX57
PLEKHA4	NUMA1
PLEKHA4	RRP8
PLEKHA4	UBR4
PAPOLG	NPM1
PAPOLG	DCTN1
MUC5B	HDAC1
MUC5B	SNW1
MUC5B	FBXO6
MDC1	UIMC1
MDC1	ANK2
MDC1	MYH14
MDC1	SMCHD1
MDC1	TRIP12
MDC1	GTF3C1
MDC1	NUMA1
MDC1	PYHIN1
MDC1	SMARCA4
MDC1	TOP3B
MDC1	UBR5
MDC1	BRCA2
MDC1	ARID1B
MDC1	POGZ
MDC1	NSD1
UIMC1	BRCA2
UIMC1	SUMO2
UIMC1	HIST4H4
UIMC1	BRD4
UIMC1	NXF1
UIMC1	SUMO1
UIMC1	RNF4
UIMC1	HIST1H3A
UIMC1	PPP1CC
UIMC1	PARP1
UIMC1	HIST1H2BG
HERC1	WDFY3
HERC1	TSC2
HERC1	EP300
WDFY3	MYC
WDFY3	SQSTM1
WDFY3	MOV10
WDFY3	GRB2
WDFY3	GABARAP
WDFY3	RAB11A
KIF14	AHNAK2
KIF14	PRRC2C
SOX2	MAGEC1
SOX2	SPEN
SOX2	ZFHX3
SOX2	EP400
SOX2	GSE1
SOX2	CHD8
SOX2	KMT2C
SOX2	TET2
SOX2	MYO1E
SOX2	SMCHD1
SOX2	HIVEP1
MAGEC1	CUL7
MAGEC1	BAG5
CHD2	MYC
CHD2	BRD4
CHD2	HIST4H4
CHD2	SUMO2
CHD2	SUMO1
CHD2	RNF4
CHD2	EZH2
CHD2	NR2C2
CHD2	FLNA
CHD2	FMR1
LMNA	POM121C
LMNA	POM121
LMNA	SMCHD1
YWHAZ	DENND4A
YWHAZ	CLASP1
YWHAZ	GAPVD1
YWHAZ	TSC2
YWHAZ	HRNR
YWHAZ	HIVEP1
YWHAZ	TET2
YWHAZ	VARS
MED13	TRRAP
MED13	AR
MED13	FBXW7
MED13	ENO1
TRRAP	EP400
TRRAP	TAF6
TRRAP	MYC
TRRAP	HIST4H4
TRRAP	SUMO2
PHRF1	DDX58
PHRF1	HIST4H4
PHRF1	PPP1CA
PHRF1	CUL7
PHRF1	CSNK2A2
PHRF1	HIST3H3
TBR1	ZFHX3
TBR1	KMT2C
TBR1	ARID1B
TBR1	TET2
TBR1	GSE1
TBR1	HIVEP1
TBR1	CFTR
TBR1	EP300
ZFHX3	HIVEP1
ZFHX3	MYC
ZFHX3	SUMO2
ZFHX3	GOLGA2
ZFHX3	ELAVL1
ZFHX3	CHD4
ZFHX3	BCAR1
ZFHX3	STAT3
HIVEP1	POGZ
HIVEP1	MAPK14
HIVEP1	YWHAG
ANK2	NTRK1
ANK2	CTNNB1
ANK2	KRAS
ANK2	EZR
ANK2	FZR1
ANK2	GRB2
ANK2	LYN
ANK2	RYBP
ANK2	EEF1A1
ANK2	GABARAP
MOV10	CSAD
MOV10	ABCC5
MOV10	PRRC2C
CSAD	FZR1
CSAD	GSK3B
CSAD	CHMP4B
CSAD	PIN1
HSP90AB1	UNC45B
HSP90AB1	DMPK
HSP90AB1	TET2
PTK7	NTRK1
PTK7	RNF4
PTK7	CTNNB1
PTK7	LYN
WDR35	NTRK1
WDR35	HSPA1A
WDR35	DUSP16
WDR35	BCL6
NTRK1	PIKFYVE
NTRK1	CLASP1
NTRK1	CDC42BPB
NTRK1	SYNE1
NTRK1	GAPVD1
NTRK1	RUFY1
NTRK1	TAF6
NTRK1	NOTCH3
NTRK1	EIF4G2
NTRK1	NUP188
NTRK1	KIF13B
NTRK1	GSE1
NTRK1	TSC2
NTRK1	SMCHD1
NTRK1	VARS
NTRK1	UBE3C
NTRK1	GOLGA3
NTRK1	PRRC2C
NTRK1	MYO5A
NTRK1	ANKRD17
NTRK1	GTF3C1
NTRK1	GIGYF2
NTRK1	DHX57
NTRK1	GNAS
NTRK1	NUMA1
SMARCA4	ARID1B
SMARCA4	EP400
SMARCA4	TET2
SMARCA4	PYHIN1
ARID1B	MYC
ARID1B	AR
PIKFYVE	SUMO2
PIKFYVE	HIST1H3A
PIKFYVE	SUMO1
PIKFYVE	NPM1
PIKFYVE	RAC1
PIKFYVE	RAB5A
PIKFYVE	RAB4A
PIKFYVE	CBX5
PIKFYVE	ANK1
PIKFYVE	BCL6
ACACB	MYC
ACACB	HIST4H4
ACACB	NR2C2
ACACB	GSK3B
EP400	MYC
EP400	HIST4H4
EP400	BRD4
EP400	SUMO2
EP400	EZH2
EP400	CTNNB1
EP400	AR
STRIP2	GOLGA2
STRIP2	DYNLL2
STRIP2	SUPT5H
ABCA2	ADCY3
ABCA2	PDZD8
ABCA2	MYC
ABCA2	CANX
ABCA2	YWHAH
ADCY3	KRAS
ADCY3	LYN
ADCY3	CAV1
TRIM28	DNMT3A
TRIM28	NUP188
TRIM28	KIF13B
CLASP1	YWHAG
CLASP1	YWHAQ
CLASP1	ELAVL1
CLASP1	RNF4
CLASP1	YWHAH
CLASP1	YWHAB
CLASP1	EFTUD2
CLASP1	XPO1
CLASP1	FBXW7
CLASP1	MAPRE1
CLASP1	VCP
CLASP1	YWHAE
CLASP1	BSG
CLASP1	FMR1
CLASP1	DCTN1
BIRC3	GAPVD1
BIRC3	EIF4G2
BIRC3	NUP188
BIRC3	SMCHD1
BIRC3	VARS
BIRC3	UBE3C
YWHAQ	DENND4A
YWHAQ	TET2
HSPB1	GAPVD1
HSPB1	EIF4G2
BCAR1	CDC42BPB
BCAR1	P4HA2
BCAR1	EIF4G2
BCAR1	TET2
LMTK2	PPP1CA
LMTK2	PPP1CC
LMTK2	LYN
LMTK2	CAV1
LMTK2	RAB11A
LMTK2	RAB4A
LMTK2	STX7
GOLGA2	GSE1
GOLGA2	POM121
GOLGA2	UBE3C
GOLGA2	MYH14
NOTCH3	LRP1
NOTCH3	MYC
NOTCH3	SNW1
NOTCH3	NTN5
NOTCH3	SHANK3
P4HA2	TSC2
P4HA2	RNF4
TSC2	YWHAG
TSC2	GSK3B
TSC2	PPP1CA
MCM2	GAPVD1
MCM2	HRNR
FZR1	EIF4G2
SPEN	MYC
SPEN	PYHIN1
SPEN	HIST4H4
SPEN	HDAC1
SPEN	HIST1H3A
SPEN	SUMO1
SPEN	EZH2
SPEN	HDAC2
SPEN	GRB2
SPEN	CUL7
SPEN	CTBP1
DMPK	RAC1
DMPK	RYBP
DMPK	GABARAP
DMPK	PIN1
KMT2C	HIST4H4
KMT2C	MAPK14
KMT2C	ELAVL1
KMT2C	WDR5
KMT2C	EZH2
KMT2C	HIST1H3A
KMT2C	JUN
DDX58	NLRX1
DDX58	ANKRD17
DDX58	UBR4
SQSTM1	CEP350
SQSTM1	GAPVD1
SQSTM1	NUP188
MYC	SLIT2
MYC	NLRX1
MYC	DNMT3A
MYC	DENND4A
MYC	AHNAK2
MYC	SYNE1
MYC	UBR2
MYC	CHD8
MYC	TRIP12
MYC	EIF4G2
MYC	NUP188
MYC	MYO5A
MYC	TET2
MYC	GSE1
MYC	UBE3C
MYC	GTF3C1
MYC	MYH14
MYC	SMCHD1
MYC	VARS
MYC	PRKAR1B
MYC	POGZ
MYC	AHNAK
MYC	ANKRD17
MYC	BIRC6
MYC	DHX57
MYC	NUMA1
MYC	SNRNP200
MYC	UBR4
MYC	DYNC1H1
MYC	GIGYF2
PCNA	POM121C
PCNA	UBR2
BRD4	CHD8
BRD4	TRIP12
BRD4	MYH14
BRD4	SMCHD1
BRD4	NUMA1
BRD4	GTF3C1
BRD4	UBR4
LRP1	TNKS2
CDC42BPB	CFTR
CDC42BPB	RAC1
CDC42BPB	RHOA
CDC42BPB	LYN
CDC42BPB	RYBP
CDC42BPB	FBXW7
EIF4G2	SUMO2
EIF4G2	HIST4H4
EIF4G2	NPM1
EIF4G2	KRAS
EIF4G2	HDAC2
EIF4G2	HSPA5
FAT4	RHOA
FAT4	ENO1
FAT4	TNKS2
FAT4	RAC3
FAT4	LGALS1
ANLN	MYO1E
ANLN	HRNR
ANLN	MYO5A
ANLN	MYH14
BRCA2	MYH14
BRCA2	DYNC1H1
NLRX1	BSG
SYNE1	EZH2
KIF13B	DENND4A
KIF13B	GIGYF2
KIF13B	PPP1CA
KIF13B	YWHAB
DENND4A	YWHAG
DENND4A	YWHAH
DENND4A	YWHAB
DENND4A	CAV1
DENND4A	YWHAE
DENND4A	SNRNP70
DENND4A	RAB11A
DENND4A	FLNB
DENND4A	RAB4A
DENND4A	STX7
GSK3B	HRNR
MYH14	TET2
MYH14	TNF
MYH14	MYH9
MYH14	CFTR
MYH14	HIST1H3A
ACHE	CANX
ACHE	ENO1
ACHE	RACK1
CANX	ABCA3
CANX	APOB
TET2	DNMT3A
TET2	MYH9
TET2	EGLN3
TET2	AR
APOB	LRP2
APOB	TOP3B
LRP2	RHOA
LRP2	NTN5
GSE1	AR
GSE1	HDAC2
GSE1	HDAC1
GSE1	ELAVL1
GSE1	RNF4
DNMT3A	EZH2
DNMT3A	HDAC1
DNMT3A	SUMO1
DNMT3A	HIST1H2BG
DNMT3A	PARP1
DNMT3A	CBX5
TOP3B	CHD8
TOP3B	ANKRD17
TOP3B	BIRC6
TOP3B	DHX57
TOP3B	GNAS
TOP3B	UBR4
CHD8	SUMO2
CHD8	HIST4H4
CHD8	AR
CHD8	HIST1H3A
CHD8	CTNNB1
CHD8	NXF1
CHD8	SUMO1
CHD8	RNF4
CHD8	EZH2
MYO1E	MYO5A
MYO1E	MYH9
MYO1E	NXF1
MYO1E	RAC1
MYO1E	KRAS
MYO1E	RHOA
MYO1E	CFTR
SMCHD1	SUMO2
SMCHD1	HIST4H4
SMCHD1	BRD3
SMCHD1	SUMO1
SMCHD1	HIST1H3A
VARS	AHNAK
VARS	SUMO2
VARS	HIST4H4
VARS	JUN
CHMP4B	AHNAK2
RAC1	ABCC5
RAC1	FAT1
RAC1	RUFY1
BRD3	NUMA1
MYH9	USP45
MYH9	MYO5A
USP45	FLNA
ABCC5	RHOA
ABCC5	LYN
ABCC5	CAV1
ABCC5	RHOF
ABCC5	HIST1H1B
ABCC5	RAC3
POM121C	HIST4H4
POM121C	SIRT6
POM121C	RHOF
BIRC6	AKAP9
BIRC6	NUMA1
AKAP9	MYO5A
AHNAK2	SUMO2
AHNAK2	HDAC2
AHNAK2	EFTUD2
AHNAK2	LYN
AHNAK2	CAV1
AHNAK2	CDK9
AHNAK	UBE3C
ATP2A1	ATP2B4
ATP2A1	PDZD8
ATP2A1	IGF2R
ATP2A1	UBR4
ATP2B4	RHOB
ATP2B4	KRAS
ANKRD17	PRRC2C
ANKRD17	GIGYF2
ANKRD17	PYHIN1
UBE3C	ELAVL1
PLCG2	LYN
GAPVD1	SUMO2
GAPVD1	YWHAG
GAPVD1	ELAVL1
GAPVD1	RNF4
GAPVD1	YWHAH
GAPVD1	YWHAB
GAPVD1	EP300
GAPVD1	XPO1
GAPVD1	HSPA1A
TAF6	HIST4H4
TAF6	EP300
TAF6	HDAC2
TAF6	HDAC1
PRRC2C	JPH4
PRRC2C	ELAVL1
TRIP12	HIST4H4
TRIP12	CFTR
POGZ	SUMO2
POGZ	HIST4H4
SUMO2	HRNR
SUMO2	GTF3C1
SUMO2	NUMA1
NUP188	HIST4H4
NUP188	RNF4
NUP188	SUMO1
NUP188	EGLN3
NUP188	AR
NUP188	CFTR
NUP188	PRC1
GIGYF2	PYHIN1
NUMA1	DYNC1H1
NUMA1	PYHIN1
NUMA1	HIST4H4
EZH2	ZFPM2
EZH2	FAT1
ZFPM2	HDAC2
ZFPM2	HDAC1
ZFPM2	EP300
ZFPM2	CTBP1
GTF3C1	HIST4H4
CYLD	CEP350
RYBP	HRNR
GNAS	HIST4H4
CEP350	EGLN3
DYNC1H1	RUFY1
NSD1	AR
NSD1	PARP1
HDAC2	HRNR
UBR4	SNRNP200
SNRNP200	SF3B1
SNRNP200	SRRM2
SF3B1	SRRM2
PYHIN1	SRRM2
PYHIN1	UBR5
SIRT6	FAT3
CHD4	HRNR
HRNR	CFTR
HRNR	AR
HRNR	PRC1
FLNA	TRIO
RUFY1	RHOA
RUFY1	RAB4A
RUFY1	CAV1
FAT1	RHOA
FAT1	CFTR
POM121	JPH4
RHOA	TRIO
FAT3	LGALS1
LYN	TRIO
FBXO6	CNTNAP3B
FBXO2	CNTNAP3B
CNTNAP3B	SDF2L1

## Sheet: BRCA_specific_network
Protein1	Protein2
FGFR4	ROS1
FGFR4	ERBB2
FGFR4	PDGFRA
FGFR4	RAF1
FGFR4	AKT1
FGFR4	TP53
FGFR4	MYC
FGFR4	CDK4
FGFR4	NF2
FGFR4	MET
FGFR4	CDKN2A
FGFR4	STK11
FGFR4	ARAF
FGFR4	TSC1
FGFR4	TERT
FGFR4	CDKN2B
FGFR4	MDM4
FGFR4	STAT3
FGFR4	PTPN11
FGFR4	TGFBR2
FGFR4	MSH2
FGFR4	IGF1R
FGFR4	FGF6
FGFR4	FGF18
FGFR4	KLB
FGFR4	PKM
FGFR4	ABCB5
FGFR4	TTYH2
ROS1	EGFR
ROS1	PTPN11
ROS1	GRB2
ROS1	PTPN6
ROS1	PKM
ROS1	PTPN1
ROS1	IKBKG
ROS1	VAV3
EGFR	PTPRT
EGFR	MPL
EGFR	ERCC4
EGFR	ERCC2
EGFR	ELF3
EGFR	JAK2
EGFR	RASA1
EGFR	NF1
EGFR	DIS3
EGFR	AKT2
EGFR	NUP93
EGFR	GNAS
EGFR	IGF1R
EGFR	PPP6C
EGFR	SRSF2
EGFR	KEAP1
EGFR	RAF1
EGFR	MTOR
EGFR	STAT3
EGFR	AKT1
EGFR	AURKA
EGFR	HERC2
EGFR	PPP2R1A
EGFR	RAB35
EGFR	STAP2
EGFR	CTNNB1
EGFR	PTEN
EGFR	NRAS
EGFR	SHC4
EGFR	PIK3R1
EGFR	ERBB2
EGFR	PTPN11
EGFR	CBL
EGFR	SH2B1
EGFR	SOS1
EGFR	PIK3R2
EGFR	CYLC2
EGFR	ABL1
EGFR	AR
EGFR	ERBB3
EGFR	CDH1
EGFR	MET
EGFR	PDGFRA
EGFR	ERBB4
EGFR	KRAS
EGFR	RET
EGFR	NF2
EGFR	PIK3CA
PTPN11	MPL
PTPN11	FLT3
PTPN11	SOS1
PTPN11	KDR
PTPN11	PDGFRB
PTPN11	JAK2
PTPN11	CTLA4
PTPN11	PIK3CA
PTPN11	MET
PTPN11	FGFR2
PTPN11	TSC2
PTPN11	IGF1R
PTPN11	JAK1
PTPN11	ERBB2
PTPN11	PIK3R1
PTPN11	RET
PTPN11	ERBB3
PTPN11	CBL
PTPN11	KIT
PTPN11	ERBB4
PTPN11	MAP2K1
PTPN11	PDGFRA
PTPN11	PIK3R2
PTPN11	FGFR1
PTPN11	STAT3
PTPN11	AKT1
PTPN11	C9orf62
PTPN11	AR
PTPN11	FBXW7
PTPN11	CTNNB1
PTPN11	SHC4
PTPRT	ERBB2
PTPRT	ERBB4
PTPRT	STAT3
PTPRT	GRB2
PTPRT	CUL3
PTPRT	PHKB
ERBB2	FLT3
ERBB2	CDKN2B
ERBB2	NTRK3
ERBB2	ALK
ERBB2	ACVR1
ERBB2	SOS1
ERBB2	ERBB4
ERBB2	RASA1
ERBB2	PDGFRB
ERBB2	JAK2
ERBB2	FGFR2
ERBB2	RET
ERBB2	PIK3R2
ERBB2	IGF1R
ERBB2	MET
ERBB2	ERBB3
ERBB2	TGFBR2
ERBB2	STK11
ERBB2	CBL
ERBB2	PDGFRA
ERBB2	JAK1
ERBB2	CDK4
ERBB2	MAP2K1
ERBB2	ABL1
ERBB2	FGFR1
ERBB2	STAT3
ERBB2	RAF1
ERBB2	NF2
ERBB2	PIK3R1
ERBB2	AURKA
ERBB2	FGFR3
ERBB2	AKT1
ERBB2	PPP2R1A
ERBB2	RAB35
ERBB2	VAV3
ERBB2	CTNNB1
ERBB2	CDH1
ERBB2	FBXW7
ERBB2	HRAS
ERBB2	ABCB5
ERBB2	TTYH2
ERBB2	CYLC2
ERBB2	SLA2
ERBB2	KRAS
ERBB4	PIK3R2
ERBB4	RASA1
ERBB4	CBL
ERBB4	ERBB3
ERBB4	ABL1
ERBB4	NRG2
ERBB4	PIK3R1
ERBB4	VAV3
STAT3	ALK
STAT3	IGF1R
STAT3	MSH2
STAT3	MTOR
STAT3	AR
STAT3	JAK1
STAT3	ESR1
STAT3	EP300
STAT3	RAC1
STAT3	JAK2
STAT3	CREBBP
STAT3	MAPK1
STAT3	RET
STAT3	FBXW7
STAT3	MYOD1
STAT3	CCND1
STAT3	SMARCA4
STAT3	NFE2L2
STAT3	HES5
STAT3	FGFR3
STAT3	MET
STAT3	JAK3
STAT3	RB1
STAT3	PIK3R1
STAT3	NTRK1
STAT3	TP53
STAT3	CBL
STAT3	BRCA1
STAT3	PDGFRA
STAT3	PIK3R2
STAT3	PDGFRB
STAT3	VHL
STAT3	EZH2
STAT3	FGFR1
STAT3	GLI1
STAT3	FGFR2
STAT3	PIM1
SDHB	SDHC
SDHB	SDHD
SDHB	CUL3
SDHC	MDM2
SDHC	APEX1
SDHC	HNRNPH1
SDHC	YWHAG
SDHC	PRKCA
SDHC	SDHD
RAC1	RIT1
RAC1	RHEB
RAC1	FAT1
RAC1	GNA11
RAC1	NF1
RAC1	PIK3CA
RAC1	GNAS
RAC1	MET
RAC1	MAP2K1
RAC1	JAK1
RAC1	MAP2K2
RAC1	MTOR
RAC1	APC
RAC1	RAB35
RAC1	AKT1
RAC1	PIK3R1
RAC1	CTNNB1
RAC1	PIK3R2
RAC1	NF2
RAC1	PDGFRB
RAC1	NOTCH1
RAC1	SOS1
RAC1	TGFBR1
RAC1	KRAS
RIT1	NF2
RIT1	SMAD3
RIT1	SMAD2
RIT1	GRB2
RIT1	PAK1
RIT1	VHL
RIT1	RIT2
RIT1	RGL1
NF2	CDKN2B
NF2	MDM4
NF2	TERT
NF2	SOS1
NF2	RET
NF2	MET
NF2	IGF1R
NF2	TSC1
NF2	STK11
NF2	CDK4
NF2	PDGFRA
NF2	ARAF
NF2	RAF1
NF2	AURKA
NF2	AKT1
NF2	SMAD3
NF2	RAB35
NF2	NRAS
NF2	VHL
NF2	CDH1
NF2	HRAS
NF2	KRAS
NF2	CTNNB1
NF2	TTYH2
JAK2	MPL
JAK2	CTLA4
JAK2	ALK
JAK2	PIK3R1
JAK2	KIT
JAK2	JAK1
JAK2	VHL
JAK2	JAK3
JAK2	CBL
JAK2	CDKN1B
JAK2	ABL1
JAK2	PDGFRB
JAK2	ERBB3
JAK2	FGFR1
JAK2	IGF1R
JAK2	EZH2
JAK2	RAF1
JAK2	HES5
JAK2	GRB2
JAK2	HSP90AA1
JAK2	BRCA1
JAK2	SHC1
JAK2	PTPN6
JAK2	SRC
JAK2	SH2B1
JAK2	PKM
JAK2	SOCS1
JAK2	HSPA8
JAK2	LYN
JAK2	PLCG1
JAK2	PTPN1
JAK2	STAP2
MPL	TSC2
MPL	SOCS1
MPL	SHC1
MPL	YWHAQ
MPL	IRS2
GRB2	CSF1R
GRB2	FLT3
GRB2	ALK
GRB2	ETV6
GRB2	CDKN1B
GRB2	FGFR2
GRB2	PIK3CB
GRB2	RET
GRB2	NFE2L2
GRB2	PDGFRB
GRB2	RASA1
GRB2	TSC2
GRB2	PIK3CA
GRB2	MET
GRB2	FANCA
GRB2	JAK1
GRB2	BRCA2
GRB2	ERBB3
GRB2	RB1
GRB2	PDGFRA
GRB2	ABL1
GRB2	FGFR1
GRB2	FGFR3
RAD51C	XRCC2
RAD51C	BRCA2
RAD51C	PALB2
RAD51C	TRIM25
RAD51C	APP
RAD51C	RAD51
RAD51C	FZR1
RAD51C	HELQ
RAD51C	RAD51D
RAD51C	C17orf82
RAD51C	RAD51B
XRCC2	RAD51
XRCC2	HNRNPL
XRCC2	RAD51D
XRCC2	BLM
XRCC2	SPTA1
XRCC2	HELQ
XRCC2	C17orf82
XRCC2	RAD51B
XRCC2	NKIRAS1
CSF1R	CBL
CSF1R	PIK3R1
CSF1R	SOS1
CSF1R	PIK3CA
CSF1R	KIT
CSF1R	PDGFRB
CSF1R	PIK3R2
CSF1R	RASA1
CSF1R	HSP90AA1
CSF1R	SRC
CSF1R	PKM
CSF1R	SOCS1
CSF1R	SHC1
CSF1R	LYN
CSF1R	HSP90AB1
CSF1R	YES1
CSF1R	CSF1
CSF1R	STAP2
CBL	FLT3
CBL	KDR
CBL	BTK
CBL	KIT
CBL	PIK3CB
CBL	RET
CBL	SOS1
CBL	TSC2
CBL	PIK3CA
CBL	PDGFRB
CBL	MET
CBL	FGFR2
CBL	IGF1R
CBL	TGFBR2
CBL	PIK3R2
CBL	PDGFRA
CBL	JAK1
CBL	ABL1
CBL	ATM
CBL	NOTCH1
CBL	PIK3R1
CBL	SMAD3
CBL	PTEN
CBL	NRAS
CBL	STAP2
CBL	CTNNB1
CBL	CDH1
CBL	CSF1
CBL	HRAS
CBL	SLA2
CBL	SHC4
GNAS	CYSLTR2
GNAS	DIS3
GNAS	BRAF
GNAS	JAK3
GNAS	BAP1
GNAS	XPO1
GNAS	ARAF
GNAS	AR
GNAS	KRAS
GNAS	RHOA
GNAS	NTRK1
GNAS	CHEK2
GNAS	GNAQ
GNAS	GNA11
GNAS	SMAD2
GNAS	HERC2
GNAS	NRAS
GNAS	TRIM25
CYSLTR2	YWHAE
PIK3R1	FLT3
PIK3R1	PIK3CD
PIK3R1	CTLA4
PIK3R1	SOS1
PIK3R1	PIK3CB
PIK3R1	ALK
PIK3R1	PDGFRB
PIK3R1	PIK3CA
PIK3R1	RET
PIK3R1	FGFR2
PIK3R1	GNAQ
PIK3R1	MET
PIK3R1	FANCA
PIK3R1	IGF1R
PIK3R1	RASA1
PIK3R1	ERBB3
PIK3R1	JAK3
PIK3R1	FGFR1
PIK3R1	ARAF
PIK3R1	PDGFRA
PIK3R1	ABL1
PIK3R1	JAK1
PIK3R1	SMARCA4
PIK3R1	RAF1
PIK3R1	HRAS
PIK3R1	RB1
PIK3R1	AKT1
PIK3R1	KIT
PIK3R1	TGFBR2
PIK3R1	PIK3R2
PIK3R1	TGFBR1
PIK3R1	SMAD3
PIK3R1	RAB35
PIK3R1	VAV3
PIK3R1	CTNNB1
PIK3R1	PTEN
PIK3R1	AR
PIK3R1	BRCA1
PIK3R1	NRAS
PIK3R1	IRS2
PIK3R1	EP300
PIK3R1	KRAS
BRCA2	PALB2
BRCA2	PMS2
BRCA2	BRIP1
BRCA2	PMS1
BRCA2	CHEK2
BRCA2	TP53
BRCA2	SMAD3
BRCA2	CCND1
BRCA2	SMAD2
BRCA2	KEAP1
BRCA2	ABL1
BRCA2	BARD1
BRCA2	TERT
BRCA2	ATM
BRCA2	POLN
BRCA2	BRCA1
BRCA2	RAD51
BRCA2	MFSD13A
SOS1	HRAS
SOS1	MAPK1
SOS1	PIK3R2
SOS1	RET
SOS1	MET
SOS1	FGFR1
SOS1	ABL1
SOS1	ERBB3
SOS1	SHC1
SOS1	RIT2
SOS1	SRC
SOS1	PTPN6
SOS1	PLCG1
SOS1	NRAS
PPP2R1A	CARD11
PPP2R1A	PMS1
PPP2R1A	MLH1
PPP2R1A	CDK4
PPP2R1A	TP53
PPP2R1A	CHEK2
PPP2R1A	ATM
PPP2R1A	NOTCH1
PPP2R1A	SMAD3
PPP2R1A	RAF1
PPP2R1A	NTRK1
PPP2R1A	SMAD2
PPP2R1A	CTNNB1
PPP2R1A	ARAF
PPP2R1A	EZH2
PPP2R1A	MYC
PPP2R1A	EP300
PPP2R1A	FBXW7
PPP2R1A	CCND1
PPP2R1A	AKT1
CARD11	AKT1
CARD11	CCND1
CARD11	IKBKG
CARD11	COPS5
CARD11	PPP2CA
SMAD3	FOXL2
SMAD3	FOXO1
SMAD3	SOX9
SMAD3	SETD2
SMAD3	MDM4
SMAD3	KDM5C
SMAD3	TSC2
SMAD3	EPAS1
SMAD3	RUNX1
SMAD3	NF1
SMAD3	PIK3CA
SMAD3	CTCF
SMAD3	CDK4
SMAD3	CREBBP
SMAD3	AR
SMAD3	NOTCH1
SMAD3	SMAD2
SMAD3	EP300
SMAD3	SMAD4
SMAD3	MAPK1
SMAD3	FOXA1
SMAD3	SMARCA4
SMAD3	TGFBR1
SMAD3	AKT1
SMAD3	EZH2
SMAD3	MYOD1
SMAD3	TGFBR2
SMAD3	CTNNB1
SMAD3	BRCA1
SMAD2	SOX9
SMAD2	GLI1
SMAD2	TSC2
SMAD2	ERCC3
SMAD2	RASA1
SMAD2	NF1
SMAD2	RUNX1
SMAD2	PIK3CA
SMAD2	MAP2K1
SMAD2	SMARCA4
SMAD2	SMAD4
SMAD2	CREBBP
SMAD2	TGFBR1
SMAD2	CDK4
SMAD2	AKT1
SMAD2	EZH2
SMAD2	MAPK1
SMAD2	MEF2C
SMAD2	CTNNB1
SMAD2	MEF2A
SMAD2	EP300
SMAD2	CYLC2
SMAD2	RHOA
TSC2	RHEB
TSC2	CCND3
TSC2	FOXO1
TSC2	MAPK1
TSC2	CCND1
TSC2	CDKN1B
TSC2	NTRK1
TSC2	TSC1
TSC2	AKT3
TSC2	AKT2
TSC2	CDK4
TSC2	AKT1
TSC2	YWHAZ
TSC2	YWHAG
TSC2	GSK3B
TSC2	YWHAB
AKT1	FOXO1
AKT1	PMS2
AKT1	AKT2
AKT1	BRAF
AKT1	NF1
AKT1	MSH2
AKT1	MTOR
AKT1	BAP1
AKT1	IGF1R
AKT1	AURKA
AKT1	BRCA1
AKT1	AR
AKT1	EP300
AKT1	RAF1
AKT1	SMAD4
AKT1	CREBBP
AKT1	CDKN1B
AKT1	TERT
AKT1	TSC1
AKT1	PTEN
AKT1	STK11
AKT1	TP53
AKT1	MYC
AKT1	PIK3CA
AKT1	MAP2K4
AKT1	FANCA
AKT1	CDK4
AKT1	AKT3
AKT1	PDGFRA
AKT1	CDKN2A
AKT1	ARAF
AKT1	NOTCH1
AKT1	CDKN2B
AKT1	EZH2
AKT1	VHL
AKT1	CTNNB1
AKT1	FBXW7
AKT1	ESR1
AKT1	ERBB3
AKT1	CDH1
AKT1	FGFR1
AKT1	NFE2L2
AKT1	PIK3CB
AKT1	NRAS
AKT1	MDM4
AKT1	GLI1
SHOC2	HRAS
SHOC2	KRAS
SHOC2	RAF1
SHOC2	MYC
SHOC2	FBXW7
SHOC2	EP300
SHOC2	IDH1
SHOC2	MTOR
SHOC2	APP
SHOC2	YWHAE
SHOC2	HIST1H1C
SHOC2	YWHAB
SHOC2	PPP1CC
SHOC2	SNW1
SHOC2	NRAS
SHOC2	PPP1CA
SHOC2	HUWE1
HRAS	PIK3CD
HRAS	NTRK3
HRAS	RHEB
HRAS	PMS1
HRAS	NF1
HRAS	RASA1
HRAS	BRAF
HRAS	PIK3CA
HRAS	BTK
HRAS	GNAQ
HRAS	MSH6
HRAS	BCL2
HRAS	MET
HRAS	ARAF
HRAS	MAP2K1
HRAS	MSH2
HRAS	RAF1
HRAS	MTOR
HRAS	STK11
HRAS	NOTCH1
HRAS	CDK4
HRAS	CDKN2A
HRAS	SMAD4
HRAS	IL3
HRAS	RGL1
HRAS	NRAS
HRAS	CDH1
HRAS	RIT2
HRAS	KRAS
HRAS	FBXW7
HRAS	CTNNB1
KRAS	BRAF
KRAS	GNA11
KRAS	BCL2
KRAS	NF1
KRAS	AKT2
KRAS	RASA1
KRAS	IGF1R
KRAS	PPP6C
KRAS	MTOR
KRAS	MET
KRAS	RAF1
KRAS	TSC1
KRAS	CDK4
KRAS	NRAS
KRAS	CTNNB1
KRAS	ARAF
KRAS	RHOA
KRAS	PIK3CA
KRAS	PIK3R2
KRAS	MAP2K1
KRAS	NOTCH1
KRAS	PIK3CB
CCND1	CDKN1B
CCND1	MSH6
CCND1	CDK4
CCND1	AR
CCND1	RB1
CCND1	EP300
CCND1	CDKN2A
CCND1	KEAP1
CCND1	MAPK1
CCND1	RUNX1
CCND1	CDH1
CCND1	BRCA1
CCND1	CTNNB1
CCND1	XPO1
MLH1	PMS2
MLH1	BRIP1
MLH1	PMS1
MLH1	MSH2
MLH1	MSH6
MLH1	BRCA1
MLH1	MYC
MLH1	ESR1
MLH1	ATM
MLH1	ARAF
MLH1	NTRK1
MLH1	BARD1
MLH1	CYLC2
PMS2	MSH6
PMS2	BRIP1
PMS2	BRCA1
PMS2	XPO1
PMS2	SMARCA4
PMS2	RASA1
PMS2	TP53
PMS2	MSH2
PMS2	FYN
PMS2	PCNA
PMS2	NPM1
PMS2	PPP2CA
PMS2	PSD2
PMS2	HIST1H2BG
PMS2	MMS19
PIK3CA	GNAQ
PIK3CA	PIK3R2
PIK3CA	ERBB3
PIK3CA	ARAF
PIK3CA	NOTCH1
PIK3CA	KIT
PIK3CA	STK11
PIK3CA	PDGFRB
PIK3CA	MAP2K1
PIK3CA	PDGFRA
PIK3CA	NRAS
PIK3CA	IL3
PIK3CA	CTNNB1
PTPN6	FLT3
PTPN6	KDR
PTPN6	FGFR2
PTPN6	PDGFRB
SUMO1	MEF2B
SUMO1	FOXL2
SUMO1	ETV6
SUMO1	MDM4
SUMO1	POLE
SUMO1	NFE2L2
SUMO1	EPAS1
SUMO1	CDK12
SUMO1	NF1
SUMO1	IDH2
SUMO1	MED12
MEF2B	HDAC6
MEF2B	HDAC9
MEF2B	CABIN1
MEF2B	MEF2A
MEF2B	MEF2C
MEF2B	MEF2D
MEF2B	UBN2
RAF1	RHEB
RAF1	CDKN2B
RAF1	BCL2
RAF1	BRAF
RAF1	NF1
RAF1	KEAP1
RAF1	MSH2
RAF1	DICER1
RAF1	MAP2K1
RAF1	MAPK1
RAF1	MYC
RAF1	MAP2K2
RAF1	CDK4
RAF1	RB1
RAF1	ARAF
RAF1	PDGFRB
RAF1	AR
RAF1	PDGFRA
RAF1	MET
RAF1	CDKN2A
RAF1	TERT
RAF1	JAK1
RAF1	XPO1
RAF1	NRAS
RAF1	HERC2
RAF1	ABCB5
KIT	PIK3R2
KIT	CTLA4
KIT	RASA1
KIT	BTK
KIT	JAK3
KIT	ABL1
KIT	PDGFRA
KIT	VAV3
KIT	PLCG1
KIT	SOCS1
KIT	SHC4
KIT	YES1
KIT	SLA2
FLT3	ABL1
FLT3	RASA1
FLT3	HSP90AA1
FLT3	SOCS1
FLT3	SRC
FLT3	NCK1
FLT3	LYN
FLT3	LCK
FLT3	YES1
PDGFRB	ETV6
PDGFRB	RASA1
PDGFRB	PIK3R2
PDGFRB	KDR
PDGFRB	ARAF
PDGFRB	ABL1
PDGFRB	PDGFRA
PDGFRB	JAK1
PDGFRB	FGFR1
PDGFRB	PTEN
PDGFRB	SRC
PDGFRB	NCK1
PDGFRB	SHC1
PDGFRB	PLCG1
MSH6	PMS1
MSH6	MSH2
MSH6	EP300
MSH6	FBXW7
MSH6	CREBBP
MSH6	TP53
MSH6	NTRK1
MSH6	POLE
MSH6	BARD1
MSH6	H3F3A
MSH6	MAP2K1
MSH6	ATM
MSH6	PTEN
MSH6	BRCA1
MSH6	CUL3
MSH6	PCNA
BRIP1	BRCA1
BRIP1	BARD1
BRIP1	PALB2
BRIP1	PMS1
BRIP1	CREBBP
BRIP1	APEX1
BRIP1	HDAC6
BRIP1	FANCD2
BRIP1	RPA1
BRIP1	HIST1H3A
BRIP1	PTGES3
BRIP1	POLN
BRIP1	BLM
BRIP1	MMS19
BRIP1	RAD51D
BRIP1	SIRT1
BRCA1	PALB2
BRCA1	ERCC4
BRCA1	MYCN
BRCA1	BAP1
BRCA1	MSH2
BRCA1	NUP93
BRCA1	MTOR
BRCA1	AURKA
BRCA1	HERC2
BRCA1	MYC
BRCA1	TP53
BRCA1	ESR1
BRCA1	EP300
BRCA1	AR
BRCA1	BARD1
BRCA1	POLN
BRCA1	SMARCA4
BRCA1	CREBBP
BRCA1	ABL1
BRCA1	CDK4
BRCA1	RB1
BRCA1	ATM
BRCA1	CHEK2
BRCA1	FANCA
BRCA1	RAD51B
BRCA1	EZH2
BRCA1	JAK1
BRCA1	CTNNB1
BRCA1	BCL2
BRCA1	EME1
BRCA1	PPP6C
BRCA1	XPO1
BRCA1	CDKN2A
BRCA1	MAPK1
CDK4	CCND3
CDK4	IGF1R
CDK4	CDKN1B
CDK4	MYC
CDK4	CDKN2A
CDK4	RB1
CDK4	CDKN2B
CDK4	TP53
CDK4	MYOD1
CDK4	GLI1
CDK4	JAK3
CDK4	PDGFRA
CDK4	MAPK1
CDK4	MET
CDK4	STK11
CDK4	ARAF
CDK4	TSC1
CDK4	TERT
CDK4	MDM4
CDK4	NTRK1
CDK4	SPOP
CDK4	MAP2K2
CDK4	TGFBR1
CDK4	HIST1H1C
CDK4	NRAS
CDK4	HSP90AA1
CCND3	CDKN1B
CCND3	RB1
CCND3	CREBBP
CCND3	RUNX1
CCND3	APP
CCND3	PCNA
CCND3	HNRNPL
CCND3	CDK6
CCND3	CDK2
CCND3	CDKN1A
CCND3	PPP1CC
CCND3	PPP1CA
PKM	ALK
PKM	CHEK2
PKM	JAK3
PKM	RET
PKM	EPAS1
RAD51	RAD54L
RAD51	PALB2
RAD51	ERCC2
RAD51	SETD2
RAD51	ABL1
RAD51	TP53
RAD54L	NCK1
RAD54L	PTGES3
RAD54L	EME1
CDKN1B	RHOA
CDKN1B	PIM1
CDKN1B	ABL1
CDKN1B	TSC1
CDKN1B	VHL
CDKN1B	AURKA
CDKN1B	SRC
CDKN1B	LYN
CDKN1B	HSPA8
CDKN1B	COPS5
CDKN1B	XPO1
PIK3R2	PIK3CD
PIK3R2	PIK3CB
PIK3R2	MET
PIK3R2	TGFBR2
PIK3R2	JAK3
PIK3R2	TGFBR1
PIK3R2	ERBB3
PIK3R2	IGF1R
PIK3R2	FGFR1
PIK3R2	ABL1
PIK3R2	SMAD4
PIK3R2	RAB35
PIK3R2	PTEN
PIK3R2	AR
PIK3R2	CSF1
PALB2	KEAP1
PALB2	KDM5C
PALB2	HIST4H4
PALB2	CUL3
PALB2	HIST1H3A
PALB2	POLN
PALB2	PCNA
PALB2	HIST1H2BG
BARD1	CDK12
BARD1	MSH2
BARD1	SRSF2
BARD1	TP53
BARD1	MAPK1
BARD1	BCL2
BARD1	HERC2
BARD1	AURKA
BARD1	POLN
EZH2	MYCN
EZH2	FAT1
EZH2	POLE
EZH2	MDM4
EZH2	H3F3A
EZH2	RASA1
EZH2	MYOD1
EZH2	NUP93
EZH2	SMARCA4
EZH2	RB1
EZH2	CTCF
EZH2	SF3B1
EZH2	SMAD4
EZH2	FGFR3
EZH2	AR
EZH2	CTNNB1
EZH2	FBXW7
MYCN	FBXW7
MYCN	MYC
MYCN	CDKN2A
MYCN	AR
MYCN	RB1
MYCN	NTRK1
MYCN	SETD2
MYCN	AURKA
MYCN	HDAC1
MYCN	HDAC2
MYCN	GSK3B
MYCN	SIRT1
MYCN	NEDD4
MYCN	USP7
MYCN	HUWE1
MYCN	CDKN1A
MYCN	HDAC9
FBXW7	SOX9
FBXW7	MED12
FBXW7	DIS3
FBXW7	BRAF
FBXW7	NUP93
FBXW7	SRSF2
FBXW7	NOTCH1
FBXW7	MTOR
FBXW7	JAK1
FBXW7	TSC1
FBXW7	MAP2K1
FBXW7	SMARCA4
FBXW7	CTCF
FBXW7	AURKA
FBXW7	HERC2
FBXW7	SF3B1
FBXW7	PTEN
FBXW7	CTNNB1
KEAP1	TET2
KEAP1	BCL2
KEAP1	NFE2L2
KEAP1	CDH1
KEAP1	XPO1
KEAP1	EP300
KEAP1	SOX9
KEAP1	APP
KEAP1	HSP90AA1
KEAP1	CUL3
KEAP1	PAQR4
MYC	CDKN2B
MYC	ELF3
MYC	TERT
MYC	ERCC2
MYC	FOXP1
MYC	ETV6
MYC	ERCC3
MYC	MED12
MYC	TET2
MYC	NUP93
MYC	BCL2
MYC	PPP6C
MYC	MSH2
MYC	DIS3
MYC	NF1
MYC	MET
MYC	TSC1
MYC	H3F3A
MYC	RUNX1
MYC	BAP1
MYC	STK11
MYC	SPOP
MYC	ATM
MYC	AURKA
MYC	HERC2
MYC	HIST1H1C
MYC	PTEN
MYC	FGFR3
MYC	VHL
MYC	MEF2C
MYC	CSF1
MYC	XPO1
MYC	CTNNB1
EP300	ELF3
EP300	SOX9
EP300	FOXO1
EP300	CDKN2B
EP300	MDM4
EP300	KLF4
EP300	EPAS1
EP300	CDK12
EP300	NFE2L2
EP300	DIS3
EP300	RUNX1
EP300	H3F3A
EP300	SRSF2
EP300	MSH2
EP300	MAP2K1
EP300	CTCF
EP300	CDKN2A
EP300	SMARCA4
EP300	MTOR
EP300	SF3B1
EP300	VHL
EP300	MEF2C
EP300	CTNNB1
EP300	CDH1
EP300	MEF2A
EP300	PSD2
EP300	AR
EP300	CREBBP
EP300	RB1
EP300	MYOD1
EP300	SMAD4
EP300	NOTCH1
EP300	MEF2D
EP300	MAPK1
EP300	XPO1
ELF3	NFE2L2
ELF3	JAK1
ELF3	AR
ELF3	SOX9
ELF3	CREBBP
ELF3	SUMO2
ELF3	JUN
ELF3	HIST1H2BG
ELF3	PAK1
ERCC2	ERCC3
ERCC2	TP53
ERCC2	ESR1
ERCC2	XPO1
ERCC2	NTRK1
ERCC2	AR
ERCC2	TRIM25
ERCC2	ESR2
ERCC2	BRD4
ERCC2	TRIM28
ERCC2	HNRNPH1
ERCC2	POLR2A
ERCC2	CDK2
ERCC2	MMS19
ERCC2	SQSTM1
ERCC3	TP53
ERCC3	AR
ERCC3	ESR1
ERCC3	TRIM25
ERCC3	BRD4
CDKN2A	CDKN2B
CDKN2A	MDM4
CDKN2A	TERT
CDKN2A	RASA1
CDKN2A	BAP1
CDKN2A	TSC1
CDKN2A	STK11
CDKN2A	MAP2K1
CDKN2A	PDGFRA
CDKN2A	ERBB3
CDKN2A	SMARCA4
CDKN2A	RHOA
CDKN2A	AR
CDKN2A	MAPK1
CDKN2A	AURKA
CDKN2A	VHL
CDKN2A	CYLC2
CDKN2B	ARAF
CDKN2B	MET
CDKN2B	PDGFRA
CDKN2B	TERT
CDKN2B	TP53
CDKN2B	TSC1
CDKN2B	STK11
CDKN2B	MDM4
CDKN2B	MAPK1
CDKN2B	IGF1R
CDKN2B	APP
CDKN2B	MDM2
CDKN2B	FZR1
CDKN2B	CDK6
CDKN2B	HIF1A
CDKN2B	EPHA2
CDKN2B	TTYH2
PIK3CD	AKT2
PIK3CD	IL3
PIK3CD	NCK1
ABL1	MDM4
ABL1	TERT
ABL1	RASA1
ABL1	JAK1
ABL1	ATM
ABL1	ERBB3
ABL1	MTOR
ABL1	RB1
ABL1	BTK
ABL1	NOTCH1
ABL1	CTNNB1
ABL1	AR
ABL1	RAD51B
RASA1	ALK
RASA1	ERBB3
RASA1	NTRK1
RASA1	AR
RASA1	MET
RASA1	KDR
RASA1	PPP6C
RASA1	PDGFRA
RASA1	RB1
RASA1	APC
RASA1	IGF1R
RASA1	FGFR1
RASA1	TSC1
RASA1	STK11
RASA1	AURKA
RASA1	NRAS
RASA1	SRC
RASA1	APP
RASA1	NCK1
RASA1	HSPA8
RB1	MDM4
RB1	FOXO1
RB1	CHEK2
RB1	MYOD1
RB1	SMARCA4
RB1	NOTCH1
RB1	MAPK1
RB1	AR
CREBBP	FOXO1
CREBBP	SOX9
CREBBP	NFE2L2
CREBBP	KLF4
CREBBP	ACVR1
CREBBP	EPAS1
CREBBP	RUNX1
CREBBP	MSH2
CREBBP	FGFR1
CREBBP	SMARCA4
CREBBP	H3F3A
CREBBP	APC
CREBBP	AR
CREBBP	MYOD1
CREBBP	SMAD4
CREBBP	MAPK1
CREBBP	CTNNB1
CREBBP	CDH1
NFE2L2	ETV6
NFE2L2	MAP2K2
NFE2L2	MAP2K1
NFE2L2	ATM
NFE2L2	SMARCA4
NFE2L2	JUN
NFE2L2	CDH1
NFE2L2	PAQR4
XPO1	FOXO1
XPO1	KDM5C
XPO1	SETD2
XPO1	MED12
XPO1	SRSF2
XPO1	EPAS1
XPO1	PPP6C
XPO1	DICER1
XPO1	MTOR
XPO1	FOXA1
XPO1	HERC2
XPO1	AURKA
XPO1	CTNNB1
XPO1	TP53
XPO1	MEF2A
SMARCA4	TERT
SMARCA4	SOX9
SMARCA4	FOXO1
SMARCA4	KDM5C
SMARCA4	FANCA
SMARCA4	TET2
SMARCA4	KLF4
SMARCA4	NF1
SMARCA4	EPAS1
SMARCA4	STK11
SMARCA4	RUNX1
SMARCA4	TP53
SMARCA4	AR
SMARCA4	MYOD1
SMARCA4	NOTCH1
SMARCA4	CTCF
SMARCA4	H3F3A
SMARCA4	GLI1
SMARCA4	NTRK1
SMARCA4	ATM
SMARCA4	CTNNB1
SMARCA4	PTEN
SMARCA4	CABIN1
SMARCA4	HDAC9
NCK1	AKT2
SOX9	MED12
SOX9	CUL3
SOX9	HSPA1A
SOX9	GSK3B
SOX9	UBE2I
SOX9	UBN2
TP53	MDM4
TP53	FOXP1
TP53	PMS1
TP53	SETD2
TP53	BCL2
TP53	TET2
TP53	CHEK2
TP53	KLF4
TP53	DIS3
TP53	MET
TP53	STK11
TP53	MSH2
TP53	ATM
TP53	MTOR
TP53	IGF1R
TP53	AURKA
TP53	HERC2
TP53	PTEN
TP53	VHL
TP53	HIST1H1C
TP53	RPL29P11
TP53	HDAC9
TP53	PHKB
RHEB	ATM
RHEB	PDGFRA
RHEB	FGFR3
RHEB	TSC1
RHEB	MTOR
RHEB	PCNA
RHEB	SQSTM1
RHEB	HTT
ARAF	SETD2
ARAF	BRAF
ARAF	JAK3
ARAF	PPP6C
ARAF	MAP2K1
ARAF	MAP2K2
ARAF	TSC1
ARAF	STK11
ARAF	HERC2
ARAF	NRAS
ARAF	HIST1H1C
MET	ERBB3
MET	TERT
MET	CDH1
MET	BTK
MET	STK11
MET	KDR
MET	CTNNB1
MET	HSP90AA1
MET	SHC4
MET	SRC
PDGFRA	TERT
PDGFRA	STK11
PDGFRA	H3F3A
PDGFRA	ERBB3
PDGFRA	JAK1
PDGFRA	TGFBR2
PDGFRA	AURKA
PDGFRA	FGFR3
PDGFRA	PTEN
PDGFRA	TTYH2
TERT	TGFBR2
TERT	BRAF
TERT	STK11
TERT	MTOR
TERT	HSP90AA1
TERT	SRC
TERT	FZR1
TERT	YWHAZ
TERT	CTNNB1
TERT	PTGES3
TERT	APEX1
TERT	HSPA1A
TSC1	CTNNB1
TSC1	AURKA
STK11	SETD2
STK11	BRAF
STK11	BAP1
STK11	ATM
STK11	PTEN
STK11	MAP2K1
STK11	AURKA
STK11	HERC2
STK11	HSP90AA1
STK11	ABCB5
STK11	CYLC2
MDM4	SMAD4
MDM4	ATM
MDM4	BCL2
MDM4	CHEK2
MDM4	MTOR
MDM4	HSP90AA1
MDM4	APP
MDM4	YWHAZ
MDM4	YWHAG
MDM4	YWHAQ
MDM4	HNRNPL
MDM4	YWHAB
MDM4	APEX1
MDM4	HSP90AB1
MDM4	USP7
MDM4	EPHA2
FOXO1	AR
FOXO1	ESR1
FOXO1	SMAD4
FOXO1	BAP1
FOXO1	CTNNB1
FOXO1	ATM
FOXO1	SRC
FOXO1	YWHAZ
FOXO1	MDM2
FOXO1	YWHAG
FOXO1	YWHAQ
FOXO1	YWHAB
FOXO1	SIRT1
FOXO1	GSK3B
PMS1	MSH2
PMS1	NTRK1
PMS1	HERC2
PMS1	CUL3
PMS1	PSD2
PMS1	CDC5L
JAK1	JAK3
JAK1	TGFBR2
JAK1	IGF1R
JAK1	BTK
JAK1	NTRK1
JAK1	RHOA
JAK1	HSP90AA1
HDAC6	ETV6
HDAC6	FAT1
ERCC4	FANCA
ERCC4	NTRK1
ERCC4	MSH2
ERCC4	SUMO2
ERCC4	GSK3B
ERCC4	RNF4
ERCC4	FANCD2
ERCC4	RPA1
ERCC4	PTGES3
ERCC4	POLR2A
ERCC4	SPTA1
ERCC4	CABIN1
ERCC4	HIST1H2BG
FANCA	MAP2K2
FANCA	NOTCH1
FANCA	MSH2
FANCA	AURKA
FANCA	HSP90AA1
FANCA	POLN
FANCA	CTNNB1
FANCA	SRC
FANCA	HSP90AB1
FANCA	HSPA8
AR	FOXP1
AR	KLF4
AR	MED12
AR	TET2
AR	SPOP
AR	BAP1
AR	FOXA1
AR	H3F3A
AR	RUNX1
AR	SMAD4
AR	SF3B1
AR	VHL
AR	PTEN
AR	VAV3
AR	MAPK1
AR	CTNNB1
AR	BTK
AR	SHC4
AR	UBN2
AR	MEF2A
ESR1	SETD2
ESR1	IDH1
ESR1	CDK12
ESR1	AKT2
ESR1	EPAS1
ESR1	SRSF2
ESR1	MSH2
ESR1	IGF1R
ESR1	DICER1
ESR1	BAP1
ESR1	CTCF
ESR1	MTOR
ESR1	AURKA
ESR1	HERC2
ESR1	HIST1H1C
ESR1	NRAS
ESR1	UBN2
FAT1	RHOA
FAT1	MAP2K1
FAT1	RET
FAT1	BAP1
FAT1	NRAS
FAT1	HIF1A
RHOA	GNA11
RHOA	PPP6C
RHOA	NF1
RHOA	IDH2
RHOA	MAP2K2
RHOA	MAP2K1
RHOA	VAV3
RHOA	RAB35
RHOA	PTEN
RHOA	CDH1
RHOA	CTNNB1
RHOA	NRAS
RHOA	NOTCH1
RHOA	TGFBR1
FOXL2	HIST4H4
FOXL2	ELAVL1
FOXL2	RPL29P11
FOXL2	UBE2I
FOXL2	SIRT1
FOXL2	PAK1
NTRK1	NTRK3
NTRK1	POLE
NTRK1	IDH1
NTRK1	DIS3
NTRK1	MED12
NTRK1	RET
NTRK1	IDH2
NTRK1	NUP93
NTRK1	PPP6C
NTRK1	SRSF2
NTRK1	MSH2
NTRK1	DICER1
NTRK1	IGF1R
NTRK1	HIST1H1C
NTRK1	CTNNB1
NTRK1	SHC4
NTRK1	SH2B1
NTRK1	PHKB
ATM	GNA11
ATM	CHEK2
ATM	MSH2
ATM	SPOP
ATM	NOTCH1
ATM	MAPK1
ATM	VHL
ATM	NAT2
JAK3	ALK
JAK3	ERBB3
JAK3	HSP90AA1
ALK	MAPK1
ALK	PIK3CB
ALK	HSP90AA1
ALK	SHC1
ALK	SRC
ALK	RAB35
ALK	PLCG1
ALK	HSP90AB1
ALK	SOCS1
ALK	IKBKG
ALK	NPM1
NTRK3	MAPK1
NTRK3	MTOR
NTRK3	HSP90AA1
NTRK3	SHC1
NTRK3	PLCG1
NTRK3	JUN
CUL3	DIS3
CUL3	NUP93
CUL3	BCL2
CUL3	SPOP
MAPK1	MAP2K4
MAPK1	BCL2
MAPK1	MAP2K1
MAPK1	MAP2K2
MAPK1	RET
MAPK1	KDR
MAPK1	BRAF
MAPK1	CHEK2
MAPK1	SPOP
MAPK1	NOTCH1
MAPK1	RUNX1
MAPK1	SMAD4
MAPK1	PTEN
MAPK1	FGF5
ETV6	SUMO2
ETV6	SOCS1
ETV6	HDAC9
ETV6	UBE2I
ETV6	SNW1
ETV6	USP7
ETV6	CDC5L
SETD2	SPOP
SETD2	FGFR2
SETD2	AURKA
SETD2	TRIM25
SETD2	ESR2
SETD2	ELAVL1
SETD2	BRD4
SETD2	HIST4H4
SETD2	PSD2
SETD2	APEX1
SETD2	NPM1
SETD2	HTT
SETD2	POLR2A
SETD2	HIST1H3A
SPOP	PTEN
SPOP	AURKA
SMAD4	GLI1
SMAD4	NF1
SMAD4	MTOR
SMAD4	CTCF
SMAD4	TGFBR1
SMAD4	MYOD1
SMAD4	TGFBR2
SMAD4	CTNNB1
SMAD4	NRAS
SMAD4	MEF2A
IKBKG	EPAS1
MAP2K1	BRAF
MAP2K1	MAP2K2
MAP2K1	PPP6C
MAP2K1	IGF1R
MAP2K1	CDH1
MAP2K1	TGFBR2
MAP2K1	APC
MAP2K1	AURKA
MAP2K4	JUN
MAP2K4	CYLC2
CTLA4	FGFR3
CTLA4	FYN
CTLA4	TRIM25
CTLA4	LYN
CTLA4	LCK
FOXP1	AURKA
FOXP1	ESR2
FOXP1	SUMO2
FOXP1	ELAVL1
FOXP1	HNRNPL
FOXP1	PTGES3
RET	TGFBR1
RET	IGF1R
RET	SRC
RET	APP
RET	HSP90AA1
RET	CTNNB1
RET	SHC1
RET	PLCG1
TGFBR1	ACVR1
TGFBR1	TGFBR2
TGFBR1	PPP6C
TGFBR1	NOTCH1
TGFBR1	VHL
TGFBR1	NKIRAS1
ACVR1	TGFBR2
ACVR1	FYN
ACVR1	NKIRAS1
ACVR1	NRAS
ACVR1	RNF4
MSH2	CHEK2
MSH2	PLEKHA4
MSH2	ESR2
MSH2	TRIM25
MSH2	SUMO2
PIK3CB	TGFBR2
PIK3CB	ERBB3
PIK3CB	AKT2
KDR	GNA11
KDR	GNAQ
KDR	SRC
KDR	PLCG1
CABIN1	H3F3A
CABIN1	MYOD1
BAP1	PTEN
BAP1	CHEK2
BAP1	CTNNB1
BAP1	MYOD1
BAP1	IGF1R
CTNNB1	EPAS1
CTNNB1	IGF1R
CTNNB1	NUP93
CTNNB1	RUNX1
CTNNB1	HERC2
CTNNB1	HIST1H1C
CTNNB1	AURKA
CTNNB1	PTEN
CTNNB1	RAB35
CTNNB1	CDH1
CTNNB1	APC
CTNNB1	NRAS
CTNNB1	FGFR1
CTNNB1	TGFBR2
CTNNB1	NOTCH1
CTNNB1	VHL
BTK	GNAQ
BTK	ERBB3
BTK	AURKA
BTK	NRAS
IDH1	PPP6C
IDH1	CDH1
IDH1	IDH2
IDH1	TGFBR2
IDH1	PLEKHA4
IDH1	ELAVL1
IDH1	SUMO2
MEF2A	MYOD1
KDM5C	SUMO2
KDM5C	BRD4
KDM5C	HDAC1
KDM5C	TRIM28
KDM5C	PCNA
KDM5C	HDAC2
POLE	HSPA8
POLE	PCNA
KLF4	VHL
KLF4	CDH1
KLF4	AURKA
KLF4	APP
KLF4	HIST4H4
TGFBR2	PTPRD
TGFBR2	MED12
TGFBR2	IDH2
TGFBR2	FGFR1
TGFBR2	CDH1
EPAS1	VHL
EPAS1	APC
EPAS1	MED12
EPAS1	TRIM25
EPAS1	HSP90AA1
EPAS1	JUN
EPAS1	ELAVL1
EPAS1	SUMO2
EPAS1	OR6K3
VHL	TET2
VHL	AKT2
VHL	CHEK2
VHL	MTOR
VHL	AURKA
VHL	HIST1H1C
VHL	GLI1
VHL	RAB35
VHL	OR6K3
NF1	NRAS
NF1	APP
NF1	ESR2
PPP6C	BRAF
PPP6C	IGF1R
PPP6C	AURKA
PPP6C	HSP90AA1
PPP6C	HSPA8
CDH1	PTPRD
CDH1	FGFR1
CDH1	PTEN
CDH1	ERBB3
CDH1	NOTCH1
BCL2	HSP90AA1
BCL2	APP
BCL2	NRAS
BCL2	HSPA1A
MED12	PTEN
MED12	RUNX1
MED12	APP
MED12	HSPA8
AKT2	HSP90AA1
AKT2	APP
AKT2	RAB35
AKT2	HSP90AB1
TET2	FGFR3
TET2	EGLN3
TET2	HSP90AB1
TET2	YWHAQ
TET2	HSPA8
TET2	YWHAZ
TET2	YWHAE
TET2	HNRNPH1
TET2	YWHAG
BRAF	NRAS
BRAF	MAP2K2
BRAF	IGF1R
BRAF	AURKA
BRAF	HSP90AA1
BRAF	HSP90AB1
BRAF	HSPA8
BRAF	YWHAZ
BRAF	YWHAG
BRAF	YWHAQ
BRAF	YWHAE
NRAS	MTOR
NRAS	NOTCH1
NRAS	CYLC2
CDK12	HERC2
CDK12	PLEKHA4
CDK12	ESR2
CDK12	YWHAG
CDK12	ELAVL1
CDK12	SUMO2
CDK12	BRD4
CDK12	EGLN3
CDK12	YWHAE
CDK12	JUN
CDK12	TRIM28
CDK12	FZR1
FGFR3	FGFR2
FGFR3	FGF23
FGFR3	FGF6
FGFR3	FGF18
FGFR3	KLB
MAP2K2	HSP90AA1
GNA11	MFSD13A
PTPRD	AURKA
GLI1	HDAC1
FGFR2	FGFR1
FGFR2	FGF23
FGFR2	FGF5
FGFR2	FGF6
FGFR2	SRC
FGFR2	PLCG1
FGFR2	FGF18
FGFR2	KLB
FGFR2	SHC1
ERBB3	FGFR1
ERBB3	NRG2
ERBB3	PTEN
PIM1	H3F3A
PIM1	PRKCA
MEF2C	MYOD1
MEF2C	NOTCH1
HERC2	H3F3A
NUP93	ESR2
NUP93	SUMO2
NUP93	ELAVL1
CHEK2	SF3B1
CHEK2	MDM2
CHEK2	APP
DIS3	SUMO2
DIS3	BRD4
DIS3	JUN
SRSF2	ESR2
SRSF2	TRIM25
IGF1R	TRIM25
IGF1R	HSP90AA1
IGF1R	TTYH2
NOTCH1	RUNX1
NOTCH1	RAB35
NOTCH1	C9orf62
SF3B1	H3F3A
APC	RAB35
AKT3	HSP90AA1
AKT3	GSK3B
H3F3A	FGFR1
H3F3A	RAB35
H3F3A	UBN2
H3F3A	HIST4H4
FGFR1	FGF23
FGFR1	FGF6
FGFR1	KLB
FGFR1	FGF18
FGFR1	HSP90AA1
MYOD1	RUNX1
MYOD1	UBN2
TRIM25	DICER1
DICER1	AURKA
AURKA	CYLC2
HIST1H1C	NAT2
NEDD4	SMO

## Sheet: RNA_expression_sources
Phenotype	Cases	Control	Datasets
ASD	34	130	GSE28475, GSE28521, and Gupta, S. et al.
Brain cancer	942	104	GSE4290, GSE9385, GSE74195, GSE68848, GSE15824, GSE42656, GSE44971, GSE50161
Breast cancer	1494	249	GSE10810, GSE31448, GSE42568, GSE54002, GSE65216, GSE45827, GSE29431
Kidney cancer	400	266	GSE11151, GSE77199, GSE47032, GSE53757, GSE53000, GSE66272, GSE68417, GSE71963, GSE40435, GSE7635
Gupta, S. et al. Transcriptome analysis reveals dysregulation of innate immune response genes and neuronal activity-dependent genes in autism. Nat. Commun. 5, 5748 (2014).

## Sheet: ASD_expression
ASD.mu.hat	ASD.mu.var	ASD.Qval	ASD.Qpval	ASD.tau2	ASD.zval	ASD.pval	ASD.FDR	ASD.symb
0.522451	0.0396985	0.120347	0.941601	0	2.62216	0.00535643	0.0583586	ADA
0.0524026	0.0561725	2.76791	0.250586	0.0476001	0.221101	0.801376	0.916128	CDH2
-0.187983	0.0392397	1.9108	0.384659	0	-0.948978	0.288515	0.574896	AKT3
-0.327029	0.297574	13.8466	0.000984579	0.761911	-0.5995	0.498196	0.742056	MED6
-0.145315	0.0622317	3.05036	0.217582	0.0650725	-0.582511	0.510285	0.75065	NAALAD2
0.290129	0.039174	1.04722	0.592379	0	1.46586	0.10743	0.34087	NAALADL1
-0.570032	0.0401291	0.608955	0.737508	0	-2.84557	0.00262623	0.0375502	ACOT8
-0.0954551	0.0389276	0.35107	0.839008	0	-0.483805	0.583576	0.796973	ABI1
-0.0811063	0.12148	5.76986	0.0558586	0.237293	-0.232703	0.791219	0.911127	GNPDA1
0.471535	0.127556	5.87072	0.0531115	0.251085	1.32027	0.144939	0.401534	KCNE3
-0.0494592	0.0389096	0.675245	0.713464	0	-0.250737	0.775527	0.903156	ZBTB33
-0.203604	0.0435145	2.19031	0.334488	0.0118252	-0.976044	0.275386	0.56099	CDH3
0.177322	0.0389219	0.0520969	0.974288	0	0.898805	0.314034	0.599048	TANK
-0.527137	0.241766	11.0301	0.00402568	0.591459	-1.07208	0.232406	0.514176	SRA1
0.428323	0.0556204	2.70414	0.258704	0.0441997	1.81616	0.0486729	0.216713	HDAC6
0.174184	0.0420427	2.12667	0.345303	0.00782544	0.849501	0.340535	0.621879	HDAC5
-0.288925	0.111074	5.3104	0.0702846	0.207211	-0.86692	0.331017	0.613849	PDCD6IP
-0.17927	0.15065	7.10461	0.0286585	0.323302	-0.461873	0.600592	0.806108	PDCD6
0.0910826	0.0665708	3.22356	0.199532	0.076568	0.353015	0.68854	0.858221	BCL2L10
0.244375	0.0390427	0.573593	0.750665	0	1.23676	0.170837	0.437166	BCL2L11
0.460951	0.11248	5.32489	0.0697772	0.21025	1.37442	0.129921	0.377146	SH2B3
0.126903	0.0390294	0.933665	0.626985	0	0.642355	0.468503	0.722306	CDH4
-0.513298	0.0396586	0.67297	0.714276	0	-2.57751	0.00614127	0.0631165	GNE
-0.00153982	0.0510592	2.5395	0.280902	0.0333222	-0.00681447	0.993799	0.997312	HCN4
0.0913822	0.0742319	3.58453	0.166583	0.0989595	0.335402	0.703273	0.864851	FRAT1
-0.296176	0.0392081	1.32627	0.515234	0	-1.49576	0.100822	0.327748	MED16
-0.43321	0.0394792	1.72008	0.423144	0	-2.18029	0.0191934	0.124104	PIGK
0.500647	0.0397509	0.196605	0.906375	0	2.51106	0.00749528	0.0714216	CMC4
0.232657	0.0390022	0.265287	0.875777	0	1.17807	0.19114	0.463906	LINC00173
0.100538	0.0920267	4.42957	0.109177	0.151407	0.331417	0.706643	0.866599	ERVMER34-1
0.462931	0.0396091	0.138434	0.933124	0	2.32605	0.0128288	0.0997186	CDH5
-0.110861	0.0547466	2.70403	0.258719	0.0435401	-0.473806	0.591308	0.799792	CHAF1A
-0.577754	0.0404594	1.90561	0.385658	0	-2.87232	0.00241671	0.0357771	PARP2
-0.129381	0.0390046	0.964666	0.617342	0	-0.655106	0.459856	0.717288	PARP3
-0.171695	0.0392036	1.76711	0.413312	0	-0.867151	0.330894	0.613848	CDH6
-0.233195	0.0392691	1.19546	0.55006	0	-1.17678	0.191597	0.464106	TOM1L1
0.248096	0.0657767	3.19803	0.202096	0.0745782	0.96735	0.279595	0.565315	HMGXB4
0.251742	0.0391144	1.70359	0.426649	0	1.27288	0.15921	0.421426	TOM1
0.170672	0.0390049	0.466835	0.791823	0	0.864177	0.332509	0.615611	SH2D3C
0.264487	0.0683012	3.31369	0.19074	0.0818256	1.01202	0.25868	0.543622	MAMLD1
-0.507538	0.0398123	1.44982	0.484367	0	-2.54367	0.00680233	0.0672314	RANBP9
-0.0358986	0.0398929	2.03382	0.361711	0.00209141	-0.179734	0.837828	0.932199	DNAJB6
-0.0951466	0.0389762	1.41143	0.493755	0	-0.481941	0.585012	0.798075	CDH7
-0.0382413	0.194962	9.09487	0.0105943	0.453931	-0.0866077	0.921401	0.971358	OCLN
-0.068716	0.0389675	1.41423	0.493063	0	-0.348102	0.692622	0.860288	MICA
0.128333	0.119224	5.63933	0.059626	0.230022	0.37167	0.673093	0.849218	SMC4
0.0954721	0.0563142	2.77791	0.249335	0.0480913	0.402316	0.647983	0.833165	GJC1
0.0442551	0.158871	7.53004	0.0231671	0.348587	0.11103	0.899365	0.961636	AP1M2
-0.363299	0.0393198	0.316592	0.853597	0	-1.83214	0.0468421	0.212213	UBA2
-0.506721	0.131216	6.00034	0.0497785	0.261146	-1.39886	0.123554	0.366585	SAE1
-0.74107	0.0643305	2.99587	0.223591	0.0648864	-2.9218	0.00205436	0.032973	FARSB
0.161318	0.038927	0.489606	0.782859	0	0.817632	0.358502	0.637573	ABCC5
-0.319036	0.0626809	3.01423	0.221548	0.0641891	-1.2743	0.158764	0.420816	ABCB6
-0.732255	0.0564888	2.64467	0.266513	0.04245	-3.08093	0.00118151	0.0229078	DNM1L
-0.178698	0.0391837	1.45512	0.483085	0	-0.902748	0.311969	0.597311	CDH8
-0.0340228	0.0508175	2.52105	0.283505	0.0323368	-0.150926	0.863513	0.944269	ABCC9
0.162716	0.0608999	2.98622	0.224672	0.0611626	0.659358	0.457	0.715461	ABCF2
0.306308	0.039154	1.03722	0.595347	0	1.548	0.0901015	0.307592	NR1H3
-0.715379	0.057787	2.74873	0.253	0.0482156	-2.97592	0.00170905	0.0292791	COX17
0.205322	0.0454992	2.27378	0.320815	0.017031	0.962571	0.281901	0.567246	SCAMP2
-0.158429	0.0390648	1.71005	0.425273	0	-0.80157	0.367772	0.645987	SCAMP3
0.835271	0.040997	0.873084	0.646267	0	4.12526	1.95333e-05	0.00202174	IL18BP
-0.756742	0.0406867	0.146975	0.929148	0	-3.75164	9.36425e-05	0.00474444	RWDD2B
-0.497092	0.0396691	1.76015	0.414751	0	-2.4958	0.00785193	0.0731117	CDH9
0.0732519	0.0388428	0.0251219	0.987518	0	0.371675	0.673088	0.849218	DPP3
-0.128178	0.085598	4.11612	0.127701	0.132181	-0.43811	0.619285	0.816609	SNUPN
0.1341	0.0676789	3.30233	0.191826	0.0807399	0.515469	0.559455	0.781921	HUWE1
-0.245671	0.0809708	3.90332	0.142038	0.118784	-0.863357	0.332954	0.616018	PTPRU
0.310595	0.0392326	0.962588	0.617983	0	1.56809	0.0862379	0.300711	TSPAN32
0.198423	0.0424006	2.13991	0.343024	0.00865604	0.963623	0.281399	0.566653	TSSC4
-0.324225	0.117318	5.5512	0.062312	0.22443	-0.946596	0.289694	0.576394	ATP9A
-0.26265	0.0390921	0.32677	0.849264	0	-1.32841	0.142571	0.39739	CDH10
0.492468	0.0715628	3.35523	0.186819	0.0874852	1.84092	0.0458715	0.209635	PDCD7
0.362247	0.0394226	1.03193	0.596925	0	1.82445	0.047712	0.214743	GPC6
-0.0807964	0.0422237	2.13896	0.343187	0.00858606	-0.3932	0.655385	0.838807	USH1C
-0.171015	0.0390094	0.626641	0.731016	0	-0.865864	0.33159	0.614327	PQBP1
-0.477914	0.039599	1.43753	0.487353	0	-2.40164	0.0103402	0.0870856	EDIL3
-0.405475	0.039619	1.74515	0.417874	0	-2.0371	0.0280225	0.156519	COL4A3BP
-0.104202	0.0389417	0.942057	0.62436	0	-0.528042	0.550063	0.775861	KCNK7
-0.0223108	0.0388795	0.352842	0.838265	0	-0.11315	0.897445	0.960624	CDH11
0.0678572	0.0389527	1.36238	0.506015	0	0.343817	0.696217	0.861289	UST
0.204209	0.0391412	1.33414	0.513209	0	1.03219	0.249645	0.533542	ARPC5
0.0469977	0.0446723	2.25117	0.324463	0.0155072	0.22236	0.800264	0.915982	ARPC4
0.358949	0.0395628	1.43422	0.488161	0	1.80464	0.0500524	0.219636	ARPC1B
0.0397232	0.0388935	0.517809	0.771897	0	0.201421	0.81867	0.923693	ACTR3
-0.343156	0.0581647	2.83427	0.242407	0.0522768	-1.42286	0.117554	0.357003	ACTR2
-0.464859	0.039567	0.243068	0.885561	0	-2.33698	0.0124467	0.0978344	TSPAN5
-0.177283	0.0391314	1.4018	0.49614	0	-0.8962	0.315412	0.600583	TSPAN3
-0.000526712	0.0389432	1.20979	0.54613	0	-0.00266905	0.997583	0.998825	ADAM8
-0.0895922	0.13331	6.38556	0.0410575	0.273736	-0.24538	0.780175	0.905114	CDH12
-0.0682172	0.0388561	0.209666	0.900475	0	-0.346071	0.694331	0.860761	TSPAN2
-0.438021	0.0395073	0.129297	0.937397	0	-2.20372	0.0180191	0.120148	NUBP2
-0.651635	0.0402555	0.13476	0.93484	0	-3.24782	0.000659595	0.0159575	TSFM
0.0151176	0.0390024	1.5112	0.469729	0	0.0765487	0.930468	0.973484	TSPAN1
-0.12312	0.0389501	0.620741	0.733175	0	-0.623843	0.48123	0.728937	PPIF
0.621337	0.040562	1.98488	0.370672	0	3.08509	0.0011649	0.0226179	CTDSP2
-0.0240336	0.1094	5.24736	0.0725353	0.202629	-0.0726626	0.933973	0.974913	ARPC2
0.116486	0.0389621	0.765899	0.681847	0	0.590136	0.504789	0.746749	SGK2
-0.623899	0.0401411	0.820253	0.663566	0	-3.11401	0.00105414	0.0212522	RAD50
0.859537	0.041809	1.58521	0.452664	0	4.20368	1.30953e-05	0.00149167	KIF20A
0.0997182	0.119078	5.71678	0.057361	0.231603	0.288974	0.742616	0.886218	PREB
0.283309	0.0393059	1.03061	0.597319	0	1.429	0.116074	0.354805	HIPK3
-0.135144	0.0389149	0.188773	0.909931	0	-0.685077	0.43999	0.701368	FEM1B
-0.332244	0.0394113	1.28351	0.526367	0	-1.67358	0.0680487	0.26106	CDH13
-1.11082	0.0432081	0.619174	0.73375	0	-5.34395	7.31582e-08	0.0001	ACTR1B
-0.425684	0.13483	6.30348	0.0427777	0.275112	-1.1593	0.197956	0.473242	ACTR1A
-0.454467	0.0757087	3.63479	0.162449	0.102669	-1.65169	0.0715541	0.269442	ARL4C
-0.142672	0.0389173	0.2001	0.904792	0	-0.723214	0.415451	0.683154	ARL4A
-0.372605	0.0460418	2.2756	0.320523	0.0173426	-1.73649	0.0588104	0.240682	RASGRP1
-0.136765	0.0389494	0.304828	0.858633	0	-0.692986	0.434839	0.697468	DNAL4
-0.0263031	0.112263	5.34213	0.0691786	0.210112	-0.0785032	0.92871	0.972831	ZNF263
-0.48414	0.0925193	4.4018	0.110703	0.151419	-1.59168	0.0818652	0.292324	LRPPRC
-0.636464	0.040137	0.950317	0.621787	0	-3.17689	0.000841759	0.0185581	FRY
0.481221	0.0639359	3.08476	0.213872	0.0680663	1.90315	0.0393871	0.190308	PDIA6
-0.716069	0.0406758	0.344876	0.84161	0	-3.55048	0.000214793	0.00796477	TRAP1
-0.585582	0.051579	2.49036	0.287889	0.0311546	-2.57841	0.00612481	0.0630897	OPTN
0.246549	0.0390209	0.224658	0.89375	0	1.24811	0.167118	0.432305	BCAP31
0.606623	0.0400316	0.0349874	0.982658	0	3.03192	0.00140493	0.0258908	NAMPT
-0.0565032	0.0389399	0.778899	0.67743	0	-0.286335	0.74487	0.886918	RBM12
-0.221333	0.107296	5.11333	0.0775631	0.195566	-0.675702	0.446167	0.705911	YAF2
-0.429135	0.125268	5.9427	0.0512342	0.248479	-1.21248	0.179062	0.44836	ARFRP1
0.764875	0.0408632	0.288951	0.865476	0	3.78377	8.14983e-05	0.00428462	TOB1
0.0776084	0.0616043	3.01069	0.221941	0.0628593	0.312682	0.722395	0.875392	AKAP9
-0.250271	0.177825	8.39322	0.0150465	0.404765	-0.593491	0.50242	0.745357	FAM13A
0.0885001	0.039178	1.93057	0.380875	0	0.447119	0.612174	0.811699	G3BP1
-0.0824742	0.060677	2.98138	0.225217	0.0607175	-0.334816	0.703773	0.864864	SUGP2
0.875646	0.0414911	0.228148	0.892192	0	4.29884	8.77899e-06	0.00121	EBI3
0.264485	0.0391511	0.572003	0.751261	0	1.33668	0.140213	0.393995	ADGRG2
-0.0164497	0.0390039	1.59309	0.450885	0	-0.083292	0.924378	0.971797	MBNL2
-0.0911869	0.0469595	2.34546	0.30952	0.0214344	-0.420795	0.633057	0.825411	ABI2
0.259334	0.0391209	0.656017	0.720357	0	1.31116	0.147618	0.405313	CEBPZ
-0.467836	0.0396096	0.145926	0.929635	0	-2.35068	0.0119712	0.0952468	PLXNC1
0.00797557	0.0388925	0.663712	0.717591	0	0.0404416	0.96324	0.986774	TRIM28
-0.0166488	0.0389568	1.36818	0.504549	0	-0.0843514	0.92343	0.971797	AASS
0.512017	0.0397445	0.503011	0.777629	0	2.5683	0.00631641	0.0639075	PDZK1IP1
-0.456663	0.0398265	1.34566	0.510262	0	-2.28828	0.0142555	0.105815	ATP6AP2
-0.533422	0.0790906	3.74395	0.153819	0.110846	-1.89674	0.0400202	0.192415	CDH18
0.221309	0.0744615	3.5951	0.165704	0.099595	0.811025	0.3623	0.641608	FARP1
0.208568	0.0573786	2.80842	0.24556	0.0503901	0.87071	0.328998	0.612626	LPAR6
-0.0829132	0.25807	12.1438	0.00230677	0.644376	-0.163213	0.852567	0.9377	LPCAT3
0.444486	0.287485	13.1278	0.00141038	0.728429	0.828992	0.352024	0.632052	WASF2
0.079904	0.0565799	2.77182	0.250096	0.0481679	0.335921	0.702827	0.864634	SLC25A13
0.00586968	0.0415686	2.11246	0.347764	0.00694225	0.0287893	0.973852	0.989999	SLC25A15
0.378606	0.0393011	0.0473404	0.976608	0	1.90979	0.0387415	0.188833	ZNF197
0.701902	0.0408802	2.0218	0.363892	0.00139026	3.47152	0.000287585	0.00938186	CDK2
-0.0603306	0.0521141	2.57316	0.276214	0.0356948	-0.264278	0.763824	0.895891	DHRS9
-0.216208	0.0795446	3.84542	0.14621	0.114824	-0.766595	0.388568	0.661752	RCL1
-0.0863481	0.0971889	4.68752	0.095966	0.167003	-0.276978	0.752895	0.890044	ZNF256
0.340006	0.207264	9.54337	0.00846608	0.488974	0.746834	0.400675	0.670358	SORBS3
-0.19595	0.039083	0.973079	0.61475	0	-0.991178	0.268262	0.552931	CNIH1
0.0744028	0.0390966	1.67441	0.432919	0	0.376287	0.669265	0.846663	TENM1
-0.262761	0.0398291	2.02596	0.363136	0.00160997	-1.31662	0.14601	0.403113	RBM7
0.15476	0.0695835	3.38022	0.184499	0.0858127	0.586685	0.507258	0.748007	RBM6
-0.189803	0.0394728	2.01109	0.365844	0.000686575	-0.955333	0.285409	0.571696	RBM5
0.623509	0.0488212	2.37927	0.304332	0.0239919	2.82188	0.00283905	0.039219	LHFPL2
-0.044158	0.039727	2.02889	0.362603	0.0017883	-0.221547	0.80098	0.916001	LHFP
0.222298	0.0391303	0.998157	0.60709	0	1.12377	0.211497	0.488848	TNK2
-0.136262	0.0391118	1.98716	0.370249	0	-0.689003	0.437425	0.699481	ALYREF
0.520457	0.0748253	3.57704	0.167208	0.0994555	1.90266	0.0394349	0.190464	CDK4
-0.378488	0.0573896	2.7928	0.247487	0.0496312	-1.57992	0.0840135	0.296969	TXNDC9
-0.255516	0.0390964	0.431275	0.806027	0	-1.29226	0.153248	0.413124	RNF41
0.200027	0.0439553	2.19916	0.33301	0.0124662	0.954078	0.286027	0.572314	TSHZ1
0.140257	0.0388948	0.202914	0.90352	0	0.711178	0.423112	0.688551	ALG3
0.0509441	0.118114	5.67549	0.0585574	0.228811	0.148232	0.865922	0.945239	PSME3
-0.0790271	0.0389332	0.670166	0.715279	0	-0.400512	0.649455	0.834264	MPHOSPH10
0.216565	0.0392254	1.50305	0.471646	0	1.09346	0.223593	0.504475	ADAM10
-0.404856	0.0902606	4.27267	0.118087	0.144077	-1.34757	0.137189	0.388649	CDK5
-0.286685	0.0925132	4.4267	0.109334	0.152132	-0.942546	0.291699	0.578447	MPHOSPH6
0.00804777	0.289541	13.6053	0.00111081	0.738434	0.0149562	0.986411	0.995189	NME6
-0.0221309	0.125077	5.94679	0.0511294	0.248147	-0.0625765	0.943118	0.978629	DHRS2
0.191716	0.0391173	1.27438	0.528776	0	0.969334	0.278639	0.564756	CALCRL
0.0206621	0.0596084	2.93116	0.230944	0.0576072	0.0846293	0.923179	0.971797	NUTF2
0.629082	0.0401614	0.0368854	0.981726	0	3.13908	0.000961446	0.0201256	MPZL2
-0.167805	0.213917	10.1408	0.00627993	0.513099	-0.362813	0.68043	0.853989	TRIM13
0.25698	0.0390703	0.421457	0.809994	0	1.30009	0.150898	0.409903	PATJ
0.150832	0.0390106	1.63436	0.441674	0	0.763664	0.390337	0.66318	USPL1
0.311513	0.0391533	0.151048	0.927257	0	1.57432	0.0850662	0.298322	EIF1
-0.149792	0.045012	2.26475	0.322266	0.0163744	-0.706033	0.426382	0.691038	CDK6
-0.0949123	0.0389438	1.14761	0.563377	0	-0.480954	0.585767	0.798413	TOPORS
-0.120463	0.038952	0.366027	0.832757	0	-0.610365	0.490581	0.735925	FLOT1
0.37289	0.0425578	2.13263	0.344275	0.00824391	1.80755	0.0496992	0.21869	DDX39A
-0.539445	0.039959	0.432663	0.805468	0	-2.69861	0.00422635	0.0504611	PSMD14
0.258131	0.0620094	3.00922	0.222104	0.0631952	1.0366	0.247669	0.530957	OLIG2
0.113435	0.0391604	1.63455	0.441634	0	0.573221	0.516962	0.755206	CTDSPL
-0.267408	0.065862	3.20189	0.201706	0.0748934	-1.04197	0.245311	0.528056	KLRG1
0.0554306	0.0688026	3.33869	0.188371	0.0834425	0.211323	0.809989	0.919825	CDK7
0.0392726	0.181127	8.61488	0.013468	0.415639	0.0922779	0.916305	0.970327	GDF11
0.573731	0.0398924	1.6043	0.448365	0	2.87252	0.00241554	0.0357771	TRIB1
0.393738	0.0396275	1.24303	0.537131	0	1.97792	0.0326405	0.171866	PLIN3
0.898079	0.0415464	1.32419	0.51577	0	4.40603	5.48687e-06	0.000915663	MFSD10
-0.510445	0.0710718	3.37481	0.184999	0.0874237	-1.9147	0.0382637	0.187397	STX6
-0.183835	0.114217	5.47125	0.0648534	0.216852	-0.543956	0.538285	0.768819	COQ7
-0.0753623	0.038881	0.41594	0.812232	0	-0.382195	0.664397	0.844332	NBR2
-1.18441	0.0719764	3.17532	0.204404	0.0803668	-4.41475	5.34055e-06	0.0009125	RCAN2
0.709682	0.0406506	1.75158	0.416534	0	3.5199	0.000239374	0.00834694	MSLN
0.034661	0.0421775	2.13692	0.343536	0.00845418	0.168772	0.847585	0.936609	LRRC23
-0.46717	0.0497659	2.44387	0.29466	0.0277639	-2.09416	0.0241534	0.143696	LRRC17
-0.227668	0.0999245	4.732	0.0938553	0.172824	-0.72022	0.417358	0.684393	RASGRP2
-0.0188682	0.0546787	2.69768	0.259541	0.0432522	-0.0806902	0.926736	0.972429	HNRNPR
-0.311864	0.0393266	1.1861	0.552638	0	-1.57261	0.0853785	0.298803	SLC35B1
0.47052	0.0396884	2.00064	0.367762	3.98663e-05	2.36182	0.0115964	0.0934517	DCAF7
-0.216291	0.0391081	0.907252	0.63532	0	-1.09372	0.223492	0.504361	CDK8
-0.0522393	0.0389884	1.02167	0.599995	0	-0.264563	0.763576	0.895676	MRPS31
0.0784615	0.0507197	2.51317	0.284624	0.0319012	0.348392	0.692381	0.860288	CALCOCO2
-0.245691	0.0390986	0.673754	0.713997	0	-1.24254	0.168932	0.435364	KCNMB2
-0.1934	0.159985	7.50933	0.0234083	0.350413	-0.483522	0.583796	0.797114	GPHN
-0.468775	0.291736	13.0281	0.00148246	0.736829	-0.8679	0.330497	0.613299	RABEPK
0.0209876	0.0681181	3.32624	0.189546	0.082128	0.080414	0.926983	0.972429	TIMM17B
-0.125024	0.03901	1.32989	0.514301	0	-0.633	0.474918	0.725784	RIDA
-0.878845	0.0414468	0.169005	0.918969	0	-4.31685	8.12056e-06	0.00114433	POP7
0.154946	0.110573	5.25045	0.0724234	0.204795	0.465968	0.597391	0.803968	SRRM1
-0.214861	0.0390731	0.50652	0.776266	0	-1.08697	0.226225	0.507323	SPRY3
0.546095	0.0428409	2.10436	0.349175	0.0067038	2.63839	0.00509386	0.0562999	SPRY1
0.218698	0.0528465	2.60779	0.271473	0.0377589	0.951344	0.287368	0.573551	SPRY2
-0.273402	0.039134	1.20726	0.546824	0	-1.38205	0.127909	0.374387	STAM2
-0.0452636	0.0388887	0.661279	0.718464	0	-0.229529	0.793985	0.912248	CNKSR1
0.308579	0.138403	6.47383	0.039285	0.285681	0.829456	0.351758	0.632052	ABCC4
0.915779	0.0550851	2.57694	0.275692	0.0376202	3.90188	4.93818e-05	0.00332512	CDKN1A
0.113775	0.0389787	0.654244	0.720996	0	0.576279	0.514759	0.753425	DENND4A
0.105171	0.0750005	3.64315	0.161771	0.101926	0.384029	0.662904	0.843475	IGSF6
0.661769	0.0401692	1.2723	0.529327	0	3.30187	0.000539542	0.0139943	SF3B4
0.933964	0.0418914	1.91509	0.383833	0	4.56318	2.56054e-06	0.000614035	CDK2AP2
-0.0117359	0.0892618	4.29623	0.116704	0.143206	-0.039281	0.964296	0.987505	RAMP2
0.398336	0.0544992	2.66212	0.264196	0.0413927	1.7063	0.0630944	0.250232	RAMP1
-0.207307	0.0393135	1.74511	0.417882	0	-1.04554	0.243747	0.52712	RAMP3
-0.127996	0.108797	5.14056	0.0765143	0.198857	-0.388049	0.659603	0.841369	ZMPSTE24
-0.0112965	0.0389646	0.866683	0.648339	0	-0.057228	0.948019	0.981069	CDKN1B
-0.58979	0.0401664	1.71452	0.424323	0	-2.94284	0.00191236	0.0314183	AKAP8
0.067494	0.0943159	4.553	0.102643	0.158573	0.219772	0.802547	0.916667	FSTL3
-0.394479	0.0396458	1.19637	0.549807	0	-1.98119	0.032375	0.170976	STUB1
0.250535	0.0390548	0.0566013	0.972096	0	1.26774	0.160822	0.423665	STAG1
-0.270949	0.0953809	4.58168	0.101182	0.161125	-0.877317	0.325447	0.609138	NET1
-0.0242586	0.0389552	0.817683	0.66442	0	-0.122909	0.888664	0.955916	UBE4B
0.0145987	0.0389788	1.45486	0.483149	0	0.0739436	0.932814	0.974372	EFS
-0.272986	0.0391999	0.474911	0.788632	0	-1.37879	0.128768	0.375375	PRSS16
-0.424107	0.0745789	3.58826	0.166272	0.0995733	-1.55299	0.0891392	0.306142	CDKN1C
-0.463371	0.152298	7.17762	0.0276312	0.32815	-1.18736	0.187816	0.46	SIGMAR1
-0.202809	0.0391919	1.71495	0.424233	0	-1.02445	0.253089	0.53777	BET1
-0.243171	0.0399209	2.02774	0.362811	0.00171718	-1.21706	0.177511	0.445702	CWC27
0.166576	0.0389687	0.395226	0.820688	0	0.843831	0.343686	0.62463	SAP18
0.248452	0.0391184	0.314064	0.854677	0	1.25618	0.164525	0.42903	SMNDC1
-0.0330762	0.0389137	0.559383	0.756017	0	-0.167673	0.848584	0.936784	BCAS2
0.195793	0.0391357	1.26303	0.531785	0	0.989716	0.268934	0.55322	RGS19
0.522058	0.0398321	0.884244	0.642671	0	2.61578	0.00546697	0.0592139	LILRB2
-0.296141	0.0515053	2.54207	0.280541	0.0336796	-1.30489	0.149485	0.408182	EIF1B
0.640646	0.0979997	4.46244	0.107397	0.162077	2.04647	0.027353	0.154328	CDKN2A
-0.176737	0.0963841	4.61041	0.0997382	0.163584	-0.569279	0.519801	0.75663	SF3A1
-0.355407	0.0394878	1.72841	0.421385	0	-1.78852	0.0520284	0.224558	TRAIP
-0.243211	0.237415	11.0252	0.0040356	0.580528	-0.499148	0.571821	0.789964	DNAJA2
0.0141733	0.0389188	0.959537	0.618927	0	0.0718443	0.934715	0.975414	BCKDK
-0.616535	0.0725481	3.38924	0.183669	0.0898192	-2.28899	0.0142291	0.105762	MAEA
-0.148303	0.0530286	2.62751	0.268809	0.0388406	-0.644013	0.46736	0.721032	APC2
0.421173	0.0396022	0.886429	0.64197	0	2.11642	0.0227598	0.138948	PAK4
0.388534	0.0393473	0.282014	0.868483	0	1.95872	0.0342478	0.176321	MARCH6
-0.116922	0.0390165	1.94181	0.378741	0	-0.591932	0.503519	0.74592	ADAR
0.173453	0.0711792	3.45661	0.177585	0.0905802	0.650136	0.463221	0.719241	CDKN2B
-0.559	0.0417745	2.07186	0.354896	0.00451777	-2.73499	0.00375616	0.0471903	KATNB1
0.375272	0.0450069	2.2241	0.328884	0.014195	1.76891	0.054489	0.229844	DLEU1
-0.474804	0.0396351	0.529686	0.767326	0	-2.38492	0.0108555	0.0899842	SNAPC5
-0.0242205	0.038917	0.979321	0.612834	0	-0.122776	0.88878	0.955916	ZNF267
-0.0970116	0.0444852	2.22966	0.327972	0.0143099	-0.459955	0.602084	0.806614	CCNO
0.624274	0.040279	0.866942	0.648255	0	3.11054	0.00106562	0.0214206	CDKN2C
0.17598	0.0540154	2.64728	0.266165	0.040538	0.757188	0.394323	0.665953	DSCR3
0.729009	0.0770899	3.58466	0.166571	0.102612	2.62563	0.00530185	0.0580608	TCIRG1
-0.543163	0.0401543	1.32027	0.516783	0	-2.7106	0.00406679	0.0495489	RTN3
-0.639963	0.0401594	0.0159304	0.992066	0	-3.19346	0.000793255	0.0178633	LANCL1
0.0080914	0.100933	4.85807	0.0881219	0.177886	0.0254687	0.976867	0.991239	TNIP1
0.00222835	0.0396993	2.0296	0.362475	0.00182608	0.0111839	0.989829	0.996103	LAMC3
-0.306588	0.0730492	3.49239	0.174437	0.0942821	-1.13435	0.207426	0.484813	CDKN2D
0.417293	0.039472	0.490702	0.78243	0	2.10037	0.023755	0.142744	IKZF1
-0.171581	0.0389734	0.401077	0.81829	0	-0.869131	0.329841	0.61308	SMYD5
-0.141172	0.0414401	2.10136	0.349701	0.0062793	-0.693486	0.434522	0.697327	RRAGB
0.0339343	0.0388343	0.0213268	0.989393	0	0.172199	0.844526	0.935718	AKR1A1
-0.123128	0.123454	5.92047	0.0518068	0.244452	-0.350432	0.690689	0.860074	EMC8
0.295604	0.0391808	1.40293	0.495858	0	1.49339	0.101339	0.32887	TMEM5
-0.520076	0.0397202	0.758067	0.684523	0	-2.60952	0.00557261	0.0600252	CDKN3
-0.61659	0.0936583	4.4058	0.110482	0.153476	-2.01476	0.0296927	0.162176	CNPY2
0.416686	0.0394931	1.67808	0.432125	0	2.09676	0.0239836	0.143346	TLR6
0.519851	0.18744	8.73473	0.0126846	0.43224	1.20074	0.183105	0.453631	MRVI1
-0.0441579	0.038859	0.214599	0.898257	0	-0.224008	0.798821	0.915416	PCGF3
0.375487	0.106891	4.97254	0.0832198	0.19118	1.14848	0.202015	0.478599	TFG
0.185144	0.0882464	4.19842	0.122553	0.138749	0.623248	0.481635	0.729094	TRDN
0.596643	0.0666821	3.10847	0.211351	0.0722728	2.31052	0.0133914	0.102261	TRIM22
-0.0935139	0.0388709	0.147657	0.928831	0	-0.474312	0.590909	0.799717	ABCA7
-0.281847	0.0734095	3.54561	0.169856	0.09652	-1.04025	0.246059	0.529	ABCA10
-0.121299	0.0389411	1.01409	0.602272	0	-0.614683	0.487591	0.734584	ABCA9
-0.0512071	0.0390762	1.84891	0.396748	0	-0.259044	0.768338	0.89918	ABCA8
-0.188434	0.0719713	3.48454	0.175122	0.0925633	-0.702392	0.428736	0.69244	WARS2
-0.248925	0.0392798	1.32105	0.51658	0	-1.25598	0.16459	0.42903	CDO1
-0.247227	0.0432142	2.16697	0.338414	0.0104492	-1.18928	0.187148	0.458863	NPM3
-0.680239	0.0441082	2.13118	0.344525	0.00854157	-3.23893	0.000680664	0.0162902	NPM2
0.286705	0.397221	18.11	0.000116808	1.05706	0.454904	0.606054	0.80896	HMG20B
-0.491722	0.0493569	2.41482	0.29897	0.0260647	-2.21333	0.0175556	0.118444	HMG20A
0.339144	0.103352	4.93977	0.0845947	0.18422	1.05493	0.239659	0.522639	KLF2
-0.34391	0.0394403	0.85888	0.650873	0	-1.73171	0.0594698	0.242457	MICU1
-0.166343	0.0627174	3.03802	0.218929	0.0651518	-0.664219	0.453763	0.712684	CACNG3
-0.257249	0.135271	6.45133	0.0397293	0.279122	-0.699442	0.430654	0.694421	CACNG2
-0.319072	0.212453	9.95339	0.00689682	0.507437	-0.69224	0.435324	0.697999	CITED2
-0.474494	0.150087	7.00883	0.0300644	0.320607	-1.22478	0.174887	0.442004	SEMA3A
-0.00777149	0.298703	13.754	0.00103122	0.762729	-0.0142195	0.987083	0.995361	TUBA1B
0.579212	0.152238	7.10268	0.0286862	0.326831	1.48448	0.103275	0.332877	IRF9
-0.141891	0.070378	3.42702	0.180232	0.0885382	-0.534854	0.544989	0.773487	CDR1
-0.312693	0.0455986	2.26885	0.321607	0.0167753	-1.46434	0.10778	0.341185	BPNT1
-0.134492	0.0722654	3.51639	0.172356	0.0939801	-0.500299	0.570945	0.789964	TUBB3
-0.0468567	0.0390805	1.66429	0.435114	0	-0.237024	0.787466	0.90865	TUBB4A
-0.556402	0.0416815	2.07867	0.35369	0.00495011	-2.72532	0.00387629	0.0481244	TUBB4B
0.386182	0.039335	1.06989	0.585702	0	1.94716	0.0352736	0.179206	BTN3A3
0.575136	0.0399827	0.935643	0.626365	0	2.8763	0.00238371	0.0356098	BTN2A2
-0.153748	0.038979	1.15162	0.56225	0	-0.778742	0.381242	0.655662	SYCP2
0.0171367	0.0675282	3.28807	0.193199	0.0800155	0.0659455	0.940041	0.97692	SCML2
0.185314	0.0674107	3.28523	0.193473	0.0797214	0.713748	0.421481	0.688051	CEPT1
0.00632148	0.0388735	0.361299	0.834728	0	0.0320621	0.970873	0.989456	CORO2B
-0.155473	0.0391948	1.5755	0.454868	0	-0.785308	0.377357	0.653135	MYL12B
-0.0483699	0.0390869	1.69943	0.427538	0	-0.244658	0.780811	0.905114	NOD1
-0.188241	0.0856759	4.11611	0.127702	0.13231	-0.643109	0.46799	0.721679	ANAPC10
0.122902	0.0508826	2.5269	0.282677	0.0325723	0.544845	0.537624	0.768379	DLC1
-0.115814	0.0449963	2.25988	0.323053	0.0160899	-0.545976	0.536779	0.767686	ATP8A1
0.298792	0.039296	1.14101	0.56524	0	1.50728	0.0983858	0.322999	NDRG1
0.0128479	0.0389474	1.1575	0.560599	0	0.0651019	0.940803	0.977191	MYL9
0.679468	0.0402619	0.485687	0.784394	0	3.38627	0.000394616	0.011428	RACK1
-0.580761	0.0877491	4.09112	0.129308	0.13469	-1.96054	0.0340925	0.175914	ADARB1
-0.0458074	0.0389918	1.42398	0.490667	0	-0.231979	0.791853	0.911158	CDS1
0.374776	0.03926	0.491657	0.782056	0	1.89146	0.0405379	0.194425	PEMT
-0.71248	0.154701	7.1466	0.0280631	0.332977	-1.81145	0.0492237	0.217606	PIAS3
-0.444119	0.099095	4.69023	0.0958364	0.170329	-1.41082	0.120529	0.361375	ST3GAL6
0.192497	0.0483891	2.40605	0.300285	0.0252154	0.875086	0.326649	0.610553	CPQ
-0.416549	0.0395669	1.11433	0.572832	0	-2.09411	0.0241555	0.143696	BASP1
0.932317	0.0416373	0.106441	0.948171	0	4.56901	2.48738e-06	0.000614035	IFITM3
0.230949	0.0390555	0.230276	0.891243	0	1.16863	0.194524	0.468043	RAPGEF3
-0.453122	0.0396375	0.643321	0.724944	0	-2.27595	0.0147603	0.107072	NSA2
0.621864	0.0403445	1.03507	0.595987	0	3.09602	0.00112013	0.0221257	YAP1
-0.213194	0.0500502	2.46693	0.291282	0.0292649	-0.952955	0.28657	0.572763	SPON2
-0.38363	0.0395026	1.63807	0.440857	0	-1.93019	0.0368156	0.183527	PRMT5
0.0548172	0.0985481	4.70348	0.0952033	0.169728	0.174619	0.842363	0.934947	TESK2
-0.586584	0.0403724	1.7098	0.425326	0	-2.91936	0.00207155	0.0331485	CD2BP2
0.316428	0.1225	5.80724	0.0548245	0.240164	0.904079	0.31127	0.596721	UBAC1
-0.113114	0.0388689	0.126035	0.938927	0	-0.573743	0.516585	0.755046	CDIPT
0.317323	0.0394598	1.28721	0.525395	0	1.59744	0.0808302	0.29022	PGRMC2
-0.441157	0.0469398	2.29627	0.317228	0.0188906	-2.03621	0.0280861	0.156634	ARIH2
-0.558631	0.0398834	0.714329	0.699657	0	-2.79723	0.00308091	0.041409	TUBGCP3
-0.0704929	0.0525089	2.59897	0.272672	0.0371593	-0.30763	0.726719	0.877643	SEC24B
-0.182722	0.165951	7.87254	0.0195209	0.369784	-0.448539	0.611064	0.811018	CFDP1
-0.605017	0.0620125	2.97562	0.225867	0.0618474	-2.42956	0.00953852	0.0824621	CD52
-0.0431985	0.0389942	1.8261	0.401299	0	-0.218761	0.803439	0.916918	TMEM147
0.487706	0.0396318	0.104033	0.949313	0	2.44983	0.00898647	0.0797132	RBM14
-0.076251	0.0811294	3.90904	0.141632	0.119195	-0.267705	0.760876	0.894374	LYPLA1
-0.246033	0.0566104	2.78097	0.248954	0.0484366	-1.03406	0.248809	0.532484	CDC42EP2
-0.0221702	0.039051	1.97178	0.373106	0	-0.11219	0.898328	0.961032	EMG1
-0.23143	0.0826502	3.92733	0.140343	0.122002	-0.805003	0.365774	0.644072	C1D
-0.096173	0.058324	2.84793	0.240757	0.0529957	-0.398226	0.651288	0.835519	OLFM1
-0.607635	0.0401677	0.320633	0.851874	0	-3.03183	0.00140544	0.0258908	TIMM17A
0.0410317	0.0390501	1.70007	0.4274	0	0.207639	0.813191	0.921406	N4BP2L2
0.124566	0.0388982	0.139472	0.93264	0	0.631589	0.475891	0.726311	ZER1
-0.449672	0.0840307	3.97688	0.136909	0.125538	-1.55123	0.0894816	0.306779	MCRS1
0.12786	0.0391032	1.69343	0.428821	0	0.64659	0.465623	0.720384	LRRN2
-0.424752	0.0789175	3.78624	0.150601	0.111981	-1.51199	0.09738	0.321075	FAM3C
0.557648	0.0400127	1.29255	0.523994	0	2.7878	0.00317668	0.0422393	ACAA2
-0.34915	0.0393231	1.01879	0.60086	0	-1.76071	0.0555579	0.232666	PPIE
-0.090282	0.0492956	2.4543	0.293127	0.0281339	-0.406628	0.644499	0.831805	VAV3
-0.124647	0.0389833	0.56385	0.75433	0	-0.631311	0.47608	0.726345	TOMM40
0.0036642	0.0451472	2.26326	0.322507	0.0163553	0.017245	0.984346	0.994393	TAB1
0.0946617	0.0389696	0.80691	0.668008	0	0.479525	0.586863	0.798791	ECI2
-0.49624	0.0396223	1.7942	0.407751	0	-2.493	0.00791411	0.0733991	HAX1
0.289094	0.215425	10.0765	0.00648517	0.516148	0.622862	0.481897	0.729221	GPNMB
-0.39172	0.0393521	0.249786	0.882591	0	-1.97466	0.0329092	0.172616	BAIAP2
0.253811	0.0950986	4.5723	0.101657	0.160397	0.823044	0.3554	0.635527	MAD2L2
0.257988	0.0874519	4.20666	0.122049	0.137717	0.872397	0.328099	0.611751	TACC3
0.457705	0.0553352	2.69431	0.259978	0.0434667	1.94574	0.0353967	0.179206	MERTK
-0.511139	0.217046	9.919	0.00701643	0.517561	-1.09714	0.22209	0.50303	SLC30A9
-0.360561	0.0393613	0.84763	0.654545	0	-1.81737	0.0485252	0.216267	PIBF1
-0.458369	0.127129	5.88031	0.0528575	0.250625	-1.28556	0.155291	0.415147	PPIH
-0.0495941	0.0642489	3.12894	0.209199	0.0703262	-0.195658	0.82373	0.926005	COG5
0.340778	0.0393742	0.941069	0.624668	0	1.71738	0.061483	0.246786	ZNHIT1
0.498249	0.164561	7.68508	0.0214391	0.363854	1.22824	0.173703	0.440546	FST
0.213947	0.0810145	3.9004	0.142245	0.118739	0.751667	0.397722	0.668867	TIMM44
-0.294059	0.276496	12.7256	0.00172455	0.696555	-0.55923	0.527049	0.761305	CLGN
-0.00776068	0.0390763	1.58748	0.45215	0	-0.0392594	0.964315	0.987505	ZBTB18
-0.367258	0.0393084	0.070906	0.965168	0	-1.85237	0.0446029	0.20605	HMGN4
-0.231751	0.0967828	4.63237	0.0986492	0.164851	-0.744943	0.40183	0.67147	TADA3
0.314557	0.0391992	0.281845	0.868557	0	1.58877	0.0823997	0.293313	TRIM38
-0.524673	0.0779877	3.70382	0.156937	0.10796	-1.87878	0.0418115	0.198307	ATP5H
-0.535906	0.0768114	3.62	0.163654	0.10356	-1.93364	0.0365027	0.182901	UBE2E3
-0.512861	0.111784	5.25242	0.0723522	0.207201	-1.53395	0.0928788	0.312161	SLC25A17
-0.454162	0.0905102	4.20676	0.122043	0.142515	-1.5096	0.0978859	0.321945	SLC9A6
-0.0195871	0.0450112	2.25826	0.323314	0.0160397	-0.0923232	0.916263	0.970327	EIF3M
0.154901	0.0390383	1.03207	0.596881	0	0.783985	0.37814	0.653645	NXF1
0.0633437	0.0389121	0.898025	0.638258	0	0.321115	0.715285	0.870635	SEC23B
-0.394974	0.0395045	0.504561	0.777027	0	-1.98722	0.0318813	0.169237	SEC23A
0.301089	0.0391905	0.732688	0.693264	0	1.52091	0.0955296	0.317248	C1orf61
-0.636894	0.0700894	3.31836	0.190295	0.0840215	-2.4057	0.0102179	0.0864824	CAP2
0.317971	0.064005	3.11263	0.210912	0.0692813	1.25684	0.164317	0.42888	CAP1
-0.134676	0.191889	9.12477	0.0104371	0.447641	-0.307444	0.726878	0.877643	CREB3
-0.226398	0.144072	6.8527	0.0325054	0.304811	-0.596464	0.500328	0.743694	LRRC41
-0.214851	0.0747583	3.62446	0.16329	0.101025	-0.785793	0.377064	0.653135	VTI1B
0.200417	0.0389748	0.0370396	0.981651	0	1.01518	0.257243	0.542297	CRTAP
-0.654148	0.079078	3.73447	0.154551	0.110483	-2.32621	0.0128226	0.0997186	SYNCRIP
0.0468578	0.263344	12.3368	0.00209462	0.659371	0.0913103	0.917176	0.970482	VAT1
0.00383236	0.0390843	1.71254	0.424744	0	0.019385	0.982403	0.993451	STK25
-0.417778	0.0435515	2.16175	0.339299	0.0101888	-2.00191	0.0306924	0.165475	ENOX2
-0.0739552	0.0389932	1.06337	0.587614	0	-0.37452	0.670717	0.847401	UNC13B
0.275851	0.039141	0.287207	0.866231	0	1.39431	0.124723	0.368774	CARM1
-0.0691471	0.0388437	0.00623191	0.996889	0	-0.350844	0.690339	0.859873	NCOA2
-0.284583	0.0390872	0.219881	0.895887	0	-1.43943	0.113575	0.350998	ADARB2
0.560864	0.0399328	1.11919	0.571441	0	2.80668	0.00298822	0.0405218	CEBPA
0.00950694	0.0390252	1.23756	0.538601	0	0.0481247	0.95625	0.984705	SEMA6C
0.141231	0.0722526	3.51482	0.172491	0.0939043	0.525415	0.552021	0.776933	SEMA6B
-0.524721	0.0708692	3.34244	0.188018	0.0860435	-1.97106	0.0332021	0.173553	SEMA4F
0.0705835	0.0388551	0.0552506	0.972753	0	0.358079	0.684359	0.856655	SEMA4D
0.286353	0.0393273	1.30366	0.52109	0	1.44396	0.112488	0.34945	SEMA4B
0.845621	0.0412939	0.707779	0.701953	0	4.16133	1.63874e-05	0.00182114	CEBPB
0.0490822	0.051626	2.55231	0.279109	0.0343744	0.216018	0.805838	0.917537	SEMA3C
-0.404314	0.0751943	3.60639	0.164771	0.100891	-1.47444	0.105491	0.337244	APPBP2
-0.625445	0.0401083	0.649724	0.722627	0	-3.123	0.00101814	0.0207098	MYBBP1A
0.285155	0.0391218	0.204252	0.902916	0	1.44169	0.113027	0.350413	FBLN5
0.209187	0.0531451	2.61368	0.270674	0.038287	0.907408	0.309535	0.59433	CIB2
0.565422	0.0398992	0.261905	0.877259	0	2.83068	0.00275982	0.0387185	CIB1
0.886833	0.125967	5.59865	0.0608512	0.242048	2.4987	0.00778374	0.0728068	CEBPD
-0.304192	0.0392702	0.49115	0.782255	0	-1.53503	0.0926605	0.312007	ZNF211
0.00339707	0.0388418	0.15277	0.926459	0	0.0172368	0.984354	0.994393	DDX17
0.0494123	0.120549	5.77541	0.055704	0.235667	0.142316	0.8712	0.947362	DEAF1
0.00353465	0.0524789	2.59862	0.272719	0.0371174	0.0154296	0.98598	0.994995	CHERP
-0.156204	0.104714	4.98881	0.0825456	0.187812	-0.482714	0.584415	0.797785	KAT5
0.329363	0.11443	5.45649	0.0653339	0.216874	0.973653	0.276543	0.562343	HYOU1
0.00613556	0.0388582	0.244709	0.884835	0	0.0311253	0.971718	0.989748	IPO8
0.0406337	0.038889	0.33822	0.844416	0	0.20605	0.814607	0.921914	IPO7
0.0267892	0.0609769	2.98171	0.22518	0.0610684	0.108487	0.901642	0.962705	NEBL
-0.642768	0.0401107	0.394285	0.821074	0	-3.2094	0.000750165	0.0172626	PITRM1
-0.331867	0.159086	7.49818	0.0235392	0.34864	-0.832045	0.350295	0.630439	ATG7
-0.515862	0.0440178	2.18305	0.335703	0.0114775	-2.45878	0.00875777	0.0786531	SSSCA1
0.106818	0.167395	7.89137	0.0193379	0.373193	0.26108	0.766585	0.897819	RNASEH2A
-0.0686306	0.0389354	1.16872	0.557464	0	-0.347813	0.692869	0.860437	P3H3
0.7065	0.0408202	1.19843	0.549241	0	3.49683	0.000260297	0.0088803	BATF
-0.420597	0.0396753	1.01728	0.601312	0	-2.11157	0.0230606	0.140221	GLRX3
0.16217	0.0389893	0.582571	0.747302	0	0.821293	0.356387	0.63647	CEBPG
-0.650281	0.0586058	2.77565	0.249618	0.0499137	-2.68615	0.00439132	0.0516294	DCTN2
0.512456	0.0401853	1.89271	0.388153	0	2.55637	0.00654737	0.0652303	ANP32B
-0.501685	0.0396407	0.470618	0.790327	0	-2.51977	0.00730302	0.0705477	LAMTOR5
0.239894	0.0574973	2.8213	0.243985	0.0509648	1.00045	0.263961	0.548838	PROCR
-0.0401892	0.039027	1.44002	0.486748	0	-0.203435	0.81691	0.923219	TM9SF1
0.17277	0.0390231	0.422649	0.809511	0	0.874598	0.32691	0.610788	PRDX4
-0.312614	0.039317	1.34482	0.510477	0	-1.57659	0.0846344	0.297625	ARL6IP5
-0.927976	0.123703	5.59908	0.060838	0.237811	-2.63843	0.00509328	0.0562999	ARPC1A
-0.351923	0.0395452	1.26014	0.532555	0	-1.76971	0.0543872	0.229592	HTATIP2
-0.479972	0.0395985	1.98345	0.370936	0	-2.41199	0.0100344	0.0854579	AGPAT2
-0.470102	0.0395588	1.2651	0.531234	0	-2.36358	0.0115414	0.0934517	RPP30
-0.18957	0.0529552	2.62183	0.269573	0.0385296	-0.823787	0.354977	0.63502	RPP38
-0.0531591	0.074336	3.61311	0.164219	0.100039	-0.194975	0.824326	0.926282	SPTLC1
-0.12525	0.0390927	1.56462	0.457348	0	-0.633478	0.474589	0.725715	SLC35A1
0.0240038	0.0725494	3.52433	0.171673	0.0946913	0.0891177	0.91916	0.971093	SLC19A2
0.715542	0.040916	1.28406	0.526223	0	3.53744	0.000224523	0.00811905	IFI44
-0.416421	0.154185	7.27184	0.0263597	0.334258	-1.0605	0.237281	0.519857	OLFM4
0.0778447	0.0389384	1.11985	0.571252	0	0.394494	0.654329	0.837988	ARFGEF2
-0.310768	0.0391975	1.02809	0.59807	0	-1.56967	0.0859367	0.30012	ARFGEF1
0.0510275	0.038907	0.626822	0.730949	0	0.258696	0.768634	0.899295	AKAP3
0.0567659	0.0389823	1.33376	0.513306	0	0.287511	0.743866	0.886633	RABAC1
-0.0943988	0.103778	4.99699	0.0822088	0.186402	-0.293031	0.73915	0.88425	SLU7
-0.182009	0.0391304	1.28096	0.52704	0	-0.9201	0.302995	0.588988	DPYSL4
-0.237874	0.0390512	0.217237	0.897073	0	-1.20373	0.182081	0.452141	SIVA1
-0.115755	0.0901024	4.33871	0.114251	0.145744	-0.385632	0.661572	0.842824	MRPL28
-0.390446	0.0838704	3.97031	0.137359	0.125118	-1.34821	0.137008	0.388443	CCT7
-0.0996483	0.0938219	4.46427	0.107299	0.155298	-0.325325	0.711758	0.869176	CCT4
-0.446717	0.0395644	0.918938	0.631619	0	-2.24585	0.0160516	0.112465	CCT2
-0.0533433	0.0638274	3.12304	0.209816	0.069596	-0.211143	0.810145	0.919825	GNLY
0.188292	0.0390271	1.45044	0.484218	0	0.953122	0.286494	0.572694	TACC2
0.485679	0.0399916	1.62998	0.442643	0	2.42865	0.009562	0.0825666	SORBS1
1.01387	0.042276	0.0473092	0.976623	0	4.93098	3.65791e-07	0.0002	IFITM2
-0.099959	0.0605506	2.96729	0.226809	0.0600209	-0.406221	0.644828	0.832152	POMT1
0.063569	0.0461634	2.31683	0.313983	0.0195924	0.295867	0.736722	0.883218	TXNRD2
0.101743	0.0389946	1.04722	0.592379	0	0.515229	0.559636	0.782014	DRAP1
0.437582	0.039759	1.87475	0.391655	0	2.19453	0.0184683	0.121659	CENPB
-0.114031	0.0389729	0.832849	0.6594	0	-0.577622	0.513796	0.753057	SCGN
-0.0833235	0.0482451	2.40293	0.300753	0.0250085	-0.379351	0.666736	0.845614	DNPH1
-0.38674	0.04062	2.05379	0.358117	0.00335169	-1.91889	0.0378685	0.186129	SMC2
-0.234254	0.0979236	4.69557	0.0955805	0.168468	-0.748589	0.399602	0.669547	PRPF8
-0.745132	0.0405497	0.802922	0.669342	0	-3.70032	0.000116761	0.00539145	TRAPPC2B
0.171415	0.0614195	3.00045	0.22308	0.0622011	0.691664	0.435697	0.698106	AHSA1
-0.373817	0.0393146	1.55597	0.45933	0	-1.8853	0.0411471	0.196383	CENPC
-0.44249	0.222614	10.3351	0.00569854	0.536212	-0.937838	0.294029	0.580121	USP16
0.309121	0.124037	5.89605	0.0524433	0.245041	0.877715	0.325235	0.609138	CDC42EP3
0.361165	0.0592452	2.85883	0.239449	0.0542849	1.48381	0.103422	0.333006	SH2B2
-0.41585	0.0393692	0.549514	0.759757	0	-2.09584	0.0240433	0.143423	PAIP1
0.178395	0.038948	0.381907	0.826171	0	0.90394	0.311343	0.596721	PAICS
-0.801165	0.0408787	0.209784	0.900422	0	-3.96254	3.80423e-05	0.00285714	TBL3
0.396446	0.0395359	0.900709	0.637402	0	1.99383	0.0313593	0.167311	P3H4
0.397709	0.0848006	4.0477	0.132146	0.12887	1.36574	0.132223	0.380817	ST6GALNAC2
0.254157	0.0391248	1.11695	0.57208	0	1.28492	0.155483	0.415178	PDLIM5
-0.108582	0.0572664	2.79988	0.246612	0.0499886	-0.453742	0.606979	0.809364	TRIM3
0.0106114	0.166022	7.91757	0.0190863	0.370763	0.026043	0.976348	0.991038	ERLIN1
-0.312459	0.0391884	0.954585	0.620461	0	-1.57839	0.0842979	0.297111	HEXIM1
-0.247634	0.128517	6.13045	0.0466435	0.25884	-0.690764	0.436279	0.698383	SPAG5
0.560325	0.0399379	1.6963	0.428207	0	2.8038	0.0030158	0.0408553	RBCK1
0.295888	0.0393544	1.57948	0.453963	0	1.49153	0.101742	0.329788	STAMBP
-0.0663922	0.16834	7.92674	0.018999	0.375922	-0.161817	0.853824	0.938475	TGOLN2
0.134766	0.0598637	2.93671	0.230304	0.0580605	0.550807	0.533218	0.765846	CENPE
-0.0894292	0.0389556	0.759461	0.684046	0	-0.453101	0.607482	0.809547	POLR3F
0.196786	0.0503586	2.48486	0.288681	0.0303167	0.876916	0.325667	0.609357	POLR3G
-0.472262	0.331619	15.242	0.000490048	0.862485	-0.820094	0.357078	0.637277	POLR3C
-0.0754019	0.0929142	4.4329	0.108995	0.152936	-0.247367	0.778441	0.904575	IVNS1ABP
0.262039	0.0391147	1.55297	0.460021	0	1.32494	0.143583	0.399013	TRIM16
0.581865	0.0512771	2.48981	0.287968	0.0308874	2.56957	0.00629263	0.0637858	MYL12A
0.180214	0.0391119	0.930981	0.627827	0	0.911245	0.307537	0.59249	TAF6L
-0.212763	0.0392074	1.7545	0.415926	0	-1.07451	0.231394	0.513131	CENPF
0.335944	0.0854306	4.1049	0.12842	0.131554	1.14937	0.201671	0.478335	PDPN
-0.163293	0.0389693	0.357556	0.836292	0	-0.827191	0.353038	0.632876	POSTN
-0.527296	0.0400243	0.896909	0.638614	0	-2.63568	0.00513542	0.0565641	ATP5L
0.154217	0.13943	6.58363	0.0371862	0.29001	0.413004	0.639353	0.829314	RASL10A
-0.0280979	0.0388422	0.166639	0.920057	0	-0.142568	0.870976	0.947255	GAS2L1
-0.184021	0.0943861	4.51778	0.104466	0.157736	-0.598983	0.498556	0.742349	RAD51AP1
-0.21468	0.0391969	1.03236	0.596796	0	-1.08434	0.227321	0.50853	RGS14
-0.249744	0.0425649	2.14045	0.342932	0.00874448	-1.21051	0.179733	0.449076	LEFTY1
-0.327816	0.0893207	4.28915	0.117118	0.143049	-1.09687	0.222203	0.50303	EXOC5
-0.457336	0.0395832	0.249886	0.882547	0	-2.29869	0.0138415	0.103501	NPRL2
1.03834	0.0422687	0.776554	0.678225	0	5.05046	2.19475e-07	0.000130435	IGF2BP2
-0.602463	0.0403126	1.42831	0.489606	0	-3.00062	0.00156668	0.0278841	CAMKK2
-0.432858	0.0393979	0.45491	0.796558	0	-2.18077	0.0191706	0.124079	PRELID3A
-0.218026	0.0658872	3.20223	0.201671	0.0749584	-0.84939	0.340594	0.621905	MTX2
0.242685	0.0733917	3.55511	0.169051	0.0967725	0.895819	0.315617	0.600601	YKT6
-0.813933	0.0425792	2.03782	0.360988	0.00250202	-3.94448	4.09686e-05	0.00299465	SPINT2
0.0657787	0.130155	6.23889	0.0441816	0.26442	0.182329	0.835532	0.931341	PMVK
-0.224782	0.0390239	0.358415	0.835932	0	-1.13788	0.206067	0.483329	DMRT2
-0.181016	0.0389394	0.365258	0.833077	0	-0.91732	0.304402	0.590081	KHDRBS3
-0.229321	0.0391108	1.24392	0.536892	0	-1.15956	0.197856	0.473199	KHDRBS1
0.0776853	0.183774	8.64973	0.0132353	0.42188	0.181216	0.83652	0.93183	CELF1
-0.344731	0.0393079	0.696185	0.706033	0	-1.73877	0.0584928	0.239957	CELF2
0.447377	0.0889678	4.24227	0.119896	0.141218	1.49988	0.099951	0.325603	CES1
-0.0252763	0.0394858	2.01682	0.364799	0.00104017	-0.127202	0.88479	0.954102	KLF1
-0.548806	0.03984	1.65273	0.437638	0	-2.74953	0.00358592	0.0455963	CTCF
-0.585804	0.0401961	1.04439	0.593216	0	-2.92187	0.00205392	0.032973	FARS2
-0.215247	0.0463123	2.31428	0.314384	0.0195003	-1.0002	0.264073	0.548838	CGRRF1
-0.726583	0.0406011	0.176654	0.915461	0	-3.60592	0.000171337	0.00685673	CGREF1
-0.658824	0.0841096	3.95324	0.138537	0.124843	-2.27168	0.014941	0.107602	RRAGA
-0.442353	0.0395218	1.81774	0.40298	0	-2.2251	0.0169985	0.115944	DCTN6
0.336225	0.0394348	1.90243	0.386272	0	1.69313	0.0650377	0.25478	GNA13
-0.03717	0.0562216	2.77442	0.249771	0.0479269	-0.156762	0.858328	0.941234	TNFSF13B
-0.178645	0.136466	6.50842	0.0386113	0.282511	-0.483593	0.583739	0.797114	CSPG5
-0.137113	0.229721	10.7767	0.0045695	0.558916	-0.286073	0.74509	0.886932	AVIL
-0.0290286	0.0457364	2.29788	0.316973	0.0183987	-0.135736	0.877097	0.950008	B3GNT2
-0.702734	0.0403887	0.476266	0.788098	0	-3.49673	0.000260516	0.0088803	GNB5
-0.230388	0.0677816	3.2939	0.192636	0.0804877	-0.884922	0.321379	0.605503	EBP
0.436571	0.0396144	1.19827	0.549287	0	2.19346	0.0185217	0.121894	DLL3
-0.795264	0.0497012	2.36292	0.306831	0.0234404	-3.5672	0.000200673	0.00753571	PNMA2
-0.173916	0.102484	4.88108	0.0871136	0.181164	-0.543264	0.538791	0.768902	CETN2
-0.0564136	0.10694	5.13938	0.0765591	0.19556	-0.17251	0.844243	0.935718	FUT9
-0.0328957	0.0388947	0.436643	0.803867	0	-0.166799	0.849352	0.936784	GMEB1
-0.365154	0.161126	7.60294	0.0223379	0.355023	-0.909689	0.308344	0.593463	CCT6B
-0.460595	0.0398147	1.00167	0.606025	0	-2.30833	0.0134798	0.102764	CCT8
0.132759	0.0389695	1.09357	0.578807	0	0.672517	0.448261	0.708275	CNPY3
-0.665736	0.100427	4.67631	0.0965055	0.172246	-2.10076	0.0237313	0.142711	ADCY1
-0.281252	0.0391549	1.12915	0.568603	0	-1.42135	0.117919	0.357275	CETN3
-0.0784154	0.0388666	0.15299	0.926358	0	-0.397753	0.651672	0.835776	CETP
0.176086	0.0543007	2.67231	0.262855	0.0418264	0.75565	0.395258	0.666846	FAM189B
0.373454	0.0394609	0.99206	0.608943	0	1.87998	0.0416852	0.197968	USP39
-0.24702	0.0390766	0.244542	0.884909	0	-1.24961	0.16663	0.431804	POLD3
-0.556876	0.083544	3.95928	0.138119	0.124209	-1.92664	0.0371428	0.184352	TBR1
-0.269207	0.0704152	3.39166	0.183447	0.0872996	-1.0145	0.257551	0.542527	AP4B1
-0.280703	0.0391822	0.540025	0.76337	0	-1.41808	0.118722	0.358884	NRG3
-0.117998	0.0390253	0.779174	0.677337	0	-0.597313	0.499732	0.743503	CFL1
0.208638	0.0392036	1.74632	0.417629	0	1.05373	0.240178	0.52302	POLQ
0.00701731	0.121976	5.77101	0.0558265	0.238238	0.0200924	0.981755	0.993326	SLC12A7
-0.254798	0.0392416	1.75618	0.415576	0	-1.28624	0.155077	0.414823	MGEA5
0.367537	0.0393293	0.260851	0.877722	0	1.85329	0.0445036	0.205722	NFAT5
0.224194	0.0390859	1.83882	0.398755	0	1.134	0.207556	0.484813	NUDC
0.0779184	0.0483479	2.40897	0.299846	0.0253754	0.354365	0.687415	0.85751	PTGES3
-0.124999	0.0391868	2.00548	0.366873	0.000338965	-0.631444	0.475989	0.726311	CFL2
-0.213631	0.0692614	3.36607	0.185809	0.0848969	-0.811742	0.361878	0.641404	YME1L1
0.178623	0.0941283	4.46936	0.107027	0.155951	0.582206	0.510502	0.75065	TCFL5
-0.238134	0.0390867	1.52359	0.466827	0	-1.2045	0.181812	0.452018	PLK4
0.0550846	0.0836132	4.02784	0.133465	0.126502	0.190499	0.828317	0.928114	STAG3
0.404213	0.102254	4.76711	0.0922223	0.177724	1.26407	0.162005	0.425118	STAG2
0.257955	0.0392346	1.19572	0.549988	0	1.30229	0.150246	0.408958	SIX2
0.212987	0.0905559	4.33825	0.114278	0.146455	0.707774	0.425279	0.690151	RBBP9
-0.224438	0.0391609	1.2671	0.530704	0	-1.13415	0.207503	0.484813	RAI1
-0.162191	0.0389646	0.366326	0.832632	0	-0.821661	0.356176	0.636248	PHTF1
0.358962	0.0694018	3.30951	0.191139	0.0831095	1.36258	0.13308	0.382317	MAP3K2
0.00463176	0.204151	9.49159	0.00868817	0.480871	0.0102511	0.99066	0.996103	MASP2
0.635779	0.060739	2.88452	0.236393	0.0565739	2.57972	0.00610089	0.0629856	KIF1C
0.56443	0.0501265	2.43602	0.295819	0.0275386	2.52102	0.00727551	0.0704812	CTSC
-0.279445	0.0391258	0.584924	0.746424	0	-1.41275	0.120039	0.360698	CHL1
0.219211	0.0707155	3.42171	0.180712	0.0887801	0.824336	0.354663	0.634789	CAPN9
0.0119027	0.0389405	1.04226	0.593849	0	0.0603179	0.945178	0.979639	GIPC1
0.810351	0.041373	1.13167	0.567886	0	3.98396	3.43112e-05	0.00272674	TRAF3IP2
0.0919219	0.0389618	0.934154	0.626832	0	0.465693	0.597608	0.804165	NUP50
0.525661	0.0398777	0.917169	0.632178	0	2.63233	0.00519263	0.0571481	NES
-0.0393815	0.0389144	0.671249	0.714891	0	-0.199635	0.820244	0.924394	KDM5B
0.322655	0.423955	18.7966	8.28662e-05	1.13179	0.49554	0.574576	0.791323	TOB2
-0.0110698	0.103891	5.00612	0.0818341	0.186826	-0.0343439	0.968786	0.988972	HBS1L
0.457907	0.0419721	2.08886	0.351893	0.0056543	2.2351	0.0165409	0.114108	AHCYL1
-0.28049	0.15056	7.07169	0.0291342	0.322411	-0.722873	0.415667	0.683396	PLK2
-0.408086	0.0393842	1.31109	0.51916	0	-2.05632	0.0266566	0.15201	ZMYND11
0.00597144	0.137534	6.56997	0.0374411	0.285913	0.0161018	0.985378	0.994852	ZBTB6
-0.421779	0.0395966	1.57809	0.454279	0	-2.11961	0.022566	0.138011	POP4
-0.186834	0.145632	6.79532	0.0334515	0.306717	-0.489584	0.579103	0.793957	ARPP19
-0.478771	0.0397676	0.548749	0.760047	0	-2.40084	0.0103645	0.0871292	ARPP21
0.0913793	0.103059	4.95498	0.0839538	0.184072	0.284645	0.746309	0.887038	ZNF271P
0.166555	0.148196	7.07109	0.0291429	0.317727	0.432652	0.623622	0.819845	ZNF234
-0.08935	0.0615007	3.00413	0.22267	0.0624929	-0.360292	0.682531	0.855526	ZNF266
0.445091	0.0399152	1.9899	0.369741	0	2.22782	0.0168756	0.115647	ZNF274
0.593768	0.120186	5.62422	0.0600782	0.231799	1.71273	0.0621547	0.248201	NEK6
0.0354393	0.142025	6.68891	0.0352795	0.297324	0.0940379	0.914703	0.969768	WDR4
-0.309779	0.0393565	1.89425	0.387854	0	-1.56151	0.0874814	0.303037	NCKAP1
0.246064	0.0392653	1.47126	0.479204	0	1.24178	0.169174	0.43557	IQGAP2
0.676024	0.040352	0.0444849	0.978003	0	3.36535	0.000426586	0.0119897	VAMP5
-0.1791	0.0792673	3.80929	0.148876	0.113331	-0.636134	0.472754	0.72453	ZNF273
-0.136476	0.0388923	0.261042	0.877638	0	-0.69203	0.435468	0.698049	ZNF460
-0.24215	0.0390214	0.57727	0.749286	0	-1.22584	0.174529	0.441457	ZNF268
0.752733	0.0626924	2.95662	0.228023	0.0614345	3.00631	0.00153757	0.0275092	MTHFD2
-0.261362	0.0655368	3.19154	0.202752	0.0740199	-1.02094	0.254648	0.538978	RPP40
0.372105	0.0394939	1.56742	0.456709	0	1.87241	0.042471	0.200182	ADCY2
-0.194808	0.0595486	2.92228	0.231972	0.0572253	-0.798308	0.369674	0.647083	CYSLTR1
0.496071	0.0396031	0.0618625	0.969542	0	2.49275	0.00792018	0.0733991	SEPT9
-0.105807	0.0388925	0.432031	0.805723	0	-0.536517	0.543759	0.772142	SEC24A
0.0923702	0.0389697	1.47713	0.477799	0	0.467917	0.595877	0.803496	GJB6
-0.0756845	0.0555411	2.7419	0.253866	0.0459447	-0.321144	0.715261	0.870635	SDCCAG8
0.278685	0.0392366	0.865412	0.648751	0	1.40692	0.121509	0.362723	SDCCAG3
0.221634	0.0390154	0.902809	0.636733	0	1.12207	0.212162	0.489971	HSPH1
-0.26584	0.0717602	3.47732	0.175756	0.0920599	-0.992382	0.267705	0.552584	STARD10
0.17548	0.094485	4.51409	0.104659	0.157789	0.570881	0.518654	0.755969	WASF3
-0.584012	0.0403854	1.41239	0.493517	0	-2.9061	0.00216095	0.0335278	NOXA1
-0.293261	0.0391739	1.68479	0.430678	0	-1.48169	0.103892	0.33414	UTP14A
-0.617442	0.0401793	0.144233	0.930423	0	-3.08032	0.00118436	0.0229306	CPLX2
-0.493535	0.1427	6.71032	0.0349038	0.299615	-1.30649	0.149006	0.407653	CPLX1
-0.42506	0.0442224	2.1947	0.333754	0.0122028	-2.02129	0.0292087	0.160363	FRS3
-0.0994924	0.0390489	1.62725	0.443248	0	-0.503484	0.568534	0.788644	FRS2
0.450043	0.0395348	0.94714	0.622775	0	2.26342	0.0152847	0.109051	OR7E14P
0.205537	0.0390291	0.356399	0.836775	0	1.04039	0.246002	0.528959	NEU3
0.142185	0.0389161	0.0750982	0.963147	0	0.720755	0.417016	0.684316	FAXDC2
0.245698	0.0391778	0.794304	0.672232	0	1.24131	0.169327	0.435682	FAM114A2
0.614424	0.0401434	0.265898	0.87551	0	3.06662	0.00124296	0.0236903	ALDH1L1
-0.0845297	0.0870295	4.15812	0.125048	0.135665	-0.286534	0.744704	0.886918	FTCD
-0.510882	0.0397254	0.325071	0.849986	0	-2.56322	0.00641232	0.0646532	PPP1R17
-0.304127	0.039217	0.277199	0.870577	0	-1.53574	0.0925141	0.311856	TUBGCP2
-0.361071	0.099956	4.77776	0.0917323	0.174135	-1.14206	0.204465	0.481213	CLPX
-0.0255707	0.0607222	2.97341	0.226117	0.0604278	-0.103769	0.905918	0.96531	PDE10A
-0.00805227	0.139685	6.69035	0.0352541	0.292709	-0.0215448	0.980432	0.992779	SRCAP
0.426724	0.0394464	0.0293956	0.98541	0	2.14854	0.0208887	0.130985	PPP1R13L
-0.0267283	0.0421273	2.13742	0.343452	0.00848043	-0.130223	0.882075	0.952527	CD3EAP
0.340457	0.0394276	1.8009	0.406388	0	1.7146	0.0618865	0.247671	HPSE
-0.543479	0.0402049	1.62102	0.444632	0	-2.71046	0.00406826	0.0495489	RUVBL2
-0.452228	0.0395757	1.14727	0.563473	0	-2.27323	0.0148743	0.107341	PGRMC1
-0.039282	0.0390236	1.20058	0.548652	0	-0.198852	0.820931	0.924897	CYP46A1
0.460893	0.039483	0.200647	0.904545	0	2.3195	0.0130665	0.100907	LILRB1
0.461437	0.0848008	4.04932	0.132039	0.128911	1.58457	0.08316	0.295021	SLC26A1
0.00541939	0.0388313	0.0457073	0.977406	0	0.0275017	0.975029	0.99039	ADAM28
0.424538	0.0397922	1.43794	0.487254	0	2.12822	0.0220576	0.135892	ARID5A
0.634986	0.0402242	1.47508	0.478288	0	3.16607	0.00087468	0.0191552	HCP5
0.169431	0.0477175	2.38096	0.304075	0.0236322	0.77563	0.383124	0.656767	TSPAN9
-0.155169	0.0537875	2.6613	0.264305	0.0409535	-0.66906	0.450559	0.709805	USP20
-0.503347	0.0397397	0.158637	0.923746	0	-2.52496	0.00718868	0.069838	USP19
0.535437	0.0398567	0.849355	0.653981	0	2.68199	0.00444714	0.0518908	HCST
0.0131722	0.0784274	3.79052	0.150279	0.111548	0.0470352	0.957234	0.984705	CD300C
-0.486998	0.236374	10.9624	0.00416441	0.578072	-1.00168	0.263414	0.548218	ME3
-0.664583	0.0403664	0.115349	0.943957	0	-3.3078	0.000527764	0.0138199	NMU
0.513878	0.0399652	1.27361	0.528979	0	2.57051	0.0062761	0.0637829	FGL2
0.292155	0.0432432	2.16868	0.338125	0.0104881	1.40493	0.122017	0.363841	C1QL1
-0.602816	0.132857	6.20816	0.0448657	0.269466	-1.65384	0.0711988	0.268474	MRPS30
-0.139633	0.0390606	1.33144	0.513904	0	-0.706509	0.426082	0.690716	WDR3
-0.140424	0.0390353	0.792898	0.672704	0	-0.710741	0.423389	0.688636	GPR83
0.322895	0.0392249	0.457638	0.795473	0	1.63035	0.0750767	0.277808	RAB10
-0.605569	0.102842	4.78885	0.0912253	0.17941	-1.88833	0.0408479	0.195432	PPARGC1A
0.0957931	0.0787156	3.79566	0.149893	0.112114	0.341431	0.698208	0.861829	MALT1
-0.338968	0.0393337	0.634348	0.728204	0	-1.70913	0.0626826	0.249487	MMP24
0.210063	0.0389811	0.242022	0.886024	0	1.06395	0.235825	0.517996	LYVE1
0.407031	0.0577257	2.81673	0.244543	0.0510558	1.69412	0.0648876	0.254397	YIF1A
-0.186341	0.170624	8.09829	0.0174373	0.383753	-0.451115	0.609021	0.810486	CPSF4
-0.11548	0.039115	1.35898	0.506876	0	-0.583896	0.509285	0.749991	JTB
0.126488	0.0564278	2.77782	0.249346	0.0482694	0.532479	0.546763	0.774317	ADCY3
-0.179187	0.104406	4.96516	0.0835273	0.186684	-0.554553	0.530487	0.763573	RUNDC3A
-0.194545	0.189401	8.73932	0.0126556	0.435624	-0.447021	0.612247	0.811718	BRD8
0.800038	0.0783869	3.65006	0.161213	0.106619	2.85752	0.00252945	0.0367352	MTMR11
0.0288562	0.0388333	0.0394916	0.980448	0	0.146432	0.86754	0.946023	BLCAP
-0.053901	0.0534976	2.64161	0.26692	0.0398499	-0.23304	0.790922	0.910946	MAN1A2
0.323225	0.107497	5.0209	0.0812316	0.193501	0.985842	0.27076	0.555625	TRAFD1
-0.19646	0.0390368	0.36065	0.834999	0	-0.994346	0.2668	0.551973	TXNL4A
0.0509273	0.0781575	3.7934	0.150063	0.111241	0.182165	0.835679	0.931341	PNPLA6
0.281571	0.0526965	2.59711	0.272926	0.0371245	1.22658	0.174277	0.440932	SUGT1
0.958028	0.0734441	3.33632	0.188594	0.088685	3.53508	0.000226644	0.00817368	GADD45G
0.681424	0.0410611	2.02642	0.363053	0.00167599	3.36281	0.000430683	0.0120635	PAPOLA
0.231677	0.0392001	1.53013	0.465303	0	1.17014	0.193986	0.467141	TCERG1
0.0268688	0.144537	6.91659	0.0314834	0.307082	0.0706739	0.935767	0.975742	MAGED2
0.289133	0.0393314	1.69551	0.428375	0	1.4579	0.109241	0.343533	EHMT2
-0.309051	0.0391434	0.00491336	0.997546	0	-1.56207	0.0873702	0.303037	COPS8
-0.750657	0.0405931	1.11868	0.571587	0	-3.72576	0.000104397	0.00512411	RNPS1
0.215921	0.0421038	2.12634	0.345359	0.00781152	1.05229	0.240802	0.524128	FASTK
-0.334375	0.0631008	3.02931	0.219884	0.0652034	-1.33112	0.141796	0.395897	SUB1
0.119736	0.166001	7.71712	0.0210984	0.366894	0.29388	0.738426	0.883694	SMPDL3A
0.115798	0.0462916	2.31428	0.314385	0.0195195	0.538207	0.542502	0.77156	DBF4
-0.0573839	0.0388902	0.309417	0.856665	0	-0.290985	0.740885	0.885086	SPIN1
-0.163026	0.112956	5.39648	0.0673238	0.212733	-0.485068	0.582607	0.796445	RALBP1
-0.328509	0.0711368	3.39331	0.183296	0.0883072	-1.23169	0.172543	0.438928	MORF4L1
-0.436946	0.0394169	0.836301	0.658263	0	-2.20083	0.0181585	0.120637	PRDX3
-0.0980018	0.0389882	0.927983	0.628769	0	-0.496327	0.573981	0.790902	GPR75
0.599664	0.0606488	2.90985	0.233418	0.0578178	2.43499	0.00938064	0.081433	EHD1
-0.651551	0.0813728	3.75527	0.152951	0.114486	-2.28407	0.0144208	0.106294	AFG3L2
0.27387	0.0674788	3.27857	0.194119	0.0795246	1.05429	0.239941	0.522836	POP1
0.192953	0.0496099	2.44939	0.293847	0.0281371	0.866298	0.331359	0.614147	PRSS21
-0.086229	0.0935558	4.47595	0.106674	0.155188	-0.281915	0.748649	0.887998	MSL3
-0.399753	0.0458208	2.28232	0.319449	0.0176157	-1.8675	0.0429858	0.201431	C11orf58
0.00765202	0.230781	10.9241	0.00424487	0.563465	0.0159285	0.985536	0.994852	KDELR1
0.0356105	0.0389562	1.41319	0.493321	0	0.180422	0.837233	0.932085	SF3A3
-0.282939	0.248505	11.564	0.0030825	0.614258	-0.567578	0.521029	0.757509	AP3M2
0.0293812	0.292713	13.7122	0.001053	0.747435	0.0543062	0.950657	0.982425	STARD3
-0.435133	0.0395802	1.32714	0.515009	0	-2.18717	0.018843	0.123178	HNRNPA0
0.513439	0.0398861	1.29719	0.522778	0	2.57086	0.00626973	0.0637829	BTG3
-0.121611	0.0948601	4.55817	0.102378	0.159616	-0.39485	0.654042	0.83779	CBX1
0.361652	0.0394255	0.944637	0.623555	0	1.82139	0.0480626	0.215725	SEC61B
0.0129936	0.15376	7.26398	0.0264635	0.332746	0.0331365	0.969887	0.989381	TOMM34
-0.47528	0.0396981	0.513754	0.773463	0	-2.38542	0.0108408	0.0899169	SERINC3
-0.467356	0.141627	6.64487	0.0360648	0.295723	-1.24187	0.169146	0.43557	OS9
0.518095	0.155761	7.16481	0.0278088	0.334997	1.31274	0.147156	0.404591	PNRC1
0.0237031	0.0574568	2.83315	0.242544	0.0515004	0.0988857	0.910318	0.967404	TMED2
0.0744772	0.149723	7.15457	0.0279514	0.322424	0.192477	0.826552	0.927446	LMAN2
-0.0735186	0.0389631	0.679821	0.711834	0	-0.372452	0.672448	0.848803	ERP29
-0.790921	0.0411758	0.714937	0.699445	0	-3.89773	5.06987e-05	0.00334135	MLLT11
0.449048	0.0396483	0.976721	0.613632	0	2.25517	0.0156434	0.110463	STIP1
0.551889	0.0402662	1.87389	0.391822	0	2.75031	0.00357663	0.0455629	IFI44L
-0.0767629	0.0388796	0.360183	0.835194	0	-0.389305	0.658574	0.840661	ACOT2
0.110764	0.0388955	0.463401	0.793184	0	0.561626	0.525312	0.760481	RAB40B
-0.624067	0.128303	6.00263	0.0497216	0.255788	-1.74226	0.0580129	0.239328	CKAP4
-0.157995	0.0391245	1.71395	0.424445	0	-0.798764	0.369409	0.64691	YWHAQ
0.0327107	0.0451629	2.26938	0.321523	0.0166602	0.153921	0.860863	0.942729	TMED10
-0.0636893	0.0390061	1.35891	0.506893	0	-0.322478	0.714146	0.870205	ASCC3
0.446198	0.0395935	0.592349	0.743658	0	2.24241	0.0162038	0.113056	ADIRF
-0.113471	0.0838211	4.03098	0.133255	0.126945	-0.391931	0.656427	0.83937	UQCR11
-0.397355	0.0728251	3.5062	0.173236	0.0943722	-1.47244	0.105933	0.33784	CLP1
0.757716	0.0408037	0.095278	0.953478	0	3.75108	9.37157e-05	0.00474444	FERMT2
-0.522247	0.039967	1.39484	0.497869	0	-2.61231	0.00552667	0.0597186	COPS6
0.352285	0.0401814	2.03647	0.361232	0.00226828	1.75744	0.0559827	0.2338	RAB32
0.188643	0.0390934	0.930903	0.627852	0	0.954091	0.286021	0.572314	MAPRE2
-0.519919	0.134031	6.30258	0.0427968	0.27374	-1.42015	0.11821	0.357718	CCNI
0.449002	0.0396084	1.79131	0.408341	0	2.25608	0.0156048	0.110348	GCN1
-0.404778	0.0551793	2.66784	0.263442	0.0423539	-1.72317	0.0606635	0.244962	COPS5
0.464784	0.0582583	2.81163	0.245167	0.0514263	1.92563	0.0372371	0.184425	METAP2
-0.183582	0.165201	7.83169	0.0199237	0.367574	-0.451672	0.608591	0.81021	IMMT
-0.031937	0.0510971	2.52997	0.282244	0.0329382	-0.141285	0.872119	0.947916	LILRB5
0.0346038	0.0396626	2.02717	0.362916	0.00167811	0.173753	0.843131	0.935064	SLC38A3
-0.314146	0.106822	5.10754	0.0777877	0.19458	-0.961169	0.282576	0.568078	SF3B2
0.433683	0.0394024	0.439655	0.802657	0	2.18479	0.0189642	0.123502	SDS
-0.254091	0.0392106	1.53618	0.463898	0	-1.28318	0.156018	0.416199	ILVBL
-0.488358	0.077002	3.67519	0.1592	0.105827	-1.7599	0.0556661	0.232834	SLC27A5
-0.106647	0.26301	12.2574	0.0021794	0.657636	-0.207952	0.812915	0.921294	SLC27A4
0.0780365	0.15674	7.48598	0.0236832	0.343303	0.197109	0.822454	0.925665	SLC27A3
-0.690615	0.0405872	0.878153	0.644632	0	-3.428	0.000336601	0.0103393	SLC27A2
0.235197	0.129712	6.07887	0.0478618	0.259991	0.653043	0.461256	0.71818	KIF2C
0.836328	0.0706449	3.258	0.196125	0.0823469	3.14656	0.000938401	0.0199023	LILRB4
-0.164035	0.11165	5.3615	0.0685116	0.209479	-0.490916	0.578086	0.793281	CCDC85B
-0.366983	0.0393159	0.0876716	0.957111	0	-1.85081	0.0447755	0.206629	CHAD
-0.411444	0.0393735	1.21716	0.544122	0	-2.07352	0.0254834	0.148543	GLIPR1
-0.627016	0.040053	0.367362	0.832201	0	-3.13301	0.000982442	0.0203162	TLK2
0.195392	0.0389767	0.338533	0.844284	0	0.989701	0.26894	0.55322	KDELR2
-0.326693	0.101617	4.84456	0.0887192	0.178746	-1.02484	0.25292	0.53766	KDELR3
0.0666024	0.0389385	0.802139	0.669604	0	0.33752	0.70149	0.863377	ATF7
0.19292	0.0393329	1.92042	0.382812	0	0.972746	0.276983	0.562696	SNRNP27
0.28966	0.039196	0.97192	0.615106	0	1.46308	0.108066	0.341771	TMED1
-0.569632	0.0838958	3.98337	0.136466	0.125627	-1.96664	0.0335777	0.17477	LIAS
0.126271	0.0389845	0.831332	0.659901	0	0.639527	0.470445	0.723261	RCBTB2
-0.131885	0.0434273	2.188	0.334875	0.0116654	-0.632869	0.475006	0.725784	IFT27
0.161368	0.092167	4.41623	0.109907	0.151263	0.531533	0.547456	0.774736	RAB35
-0.834681	0.123913	5.65192	0.0592516	0.239673	-2.37117	0.0112942	0.0925212	TDRKH
0.0363067	0.0388924	0.372976	0.829869	0	0.1841	0.833965	0.930851	VAX1
-0.178178	0.0390775	1.1856	0.552779	0	-0.901347	0.312698	0.597609	LILRA1
0.312179	0.0392379	0.270542	0.873479	0	1.57598	0.0847461	0.297814	LILRA2
0.741612	0.0408391	1.0852	0.581234	0	3.66977	0.000132855	0.00575	RBPMS
0.732474	0.0406741	0.589669	0.744655	0	3.6319	0.000155827	0.00643505	RAB31
0.100237	0.0390514	1.42994	0.489206	0	0.507238	0.56568	0.78676	ADAP1
-0.115989	0.0390438	1.29992	0.522067	0	-0.587004	0.507028	0.747876	DSTN
-0.0530492	0.0414042	2.10034	0.349879	0.0062042	-0.26071	0.766905	0.898041	RIPK3
0.397388	0.039534	1.158	0.560458	0	1.99862	0.0309627	0.166429	RCC1
-0.5254	0.0398826	0.904579	0.63617	0	-2.63087	0.00521509	0.0572683	PIM2
-0.903915	0.041806	1.20101	0.548535	0	-4.42088	5.12108e-06	0.000909091	B4GAT1
-0.164162	0.110527	5.26194	0.0720087	0.205031	-0.493785	0.57591	0.792282	MID2
-0.256356	0.155504	7.2826	0.0262183	0.336826	-0.650089	0.463252	0.719241	PAPD7
0.301543	0.039505	1.6608	0.435875	0	1.51713	0.0963207	0.318868	SLC35D2
-0.0948657	0.0654605	3.19979	0.201918	0.0743678	-0.370783	0.673824	0.849364	ADRM1
0.301615	0.0392094	0.285695	0.866886	0	1.5232	0.0950459	0.316334	CHD1
-0.116757	0.0388835	0.048333	0.976123	0	-0.592107	0.503394	0.745815	NUDT21
-0.148664	0.0448033	2.24884	0.324841	0.0154284	-0.702346	0.428767	0.69244	CPSF6
0.147996	0.039002	0.793668	0.672446	0	0.749389	0.399117	0.669152	OGFR
0.175053	0.129563	6.18965	0.0452829	0.262231	0.48633	0.581636	0.795435	ABHD2
-0.238872	0.0393157	1.87582	0.391445	0	-1.20471	0.181742	0.451925	WWP1
0.217404	0.0391769	1.15699	0.560741	0	1.09838	0.221582	0.502476	WWP2
0.0997648	0.0390752	1.16044	0.559775	0	0.504693	0.567612	0.788005	CNMD
-0.334869	0.0393121	0.912216	0.633745	0	-1.68893	0.0656668	0.256166	DUS4L
0.216433	0.0392693	1.55831	0.458793	0	1.09219	0.2241	0.50515	CNTRL
0.726161	0.0408651	1.26277	0.531855	0	3.59217	0.000181798	0.00716138	UBE2C
-0.106199	0.0390625	1.59756	0.449877	0	-0.537331	0.54315	0.771707	SNRNP35
0.659514	0.108825	5.01443	0.0814949	0.195839	1.99921	0.0309124	0.166224	C10orf10
-0.496483	0.0398391	1.8088	0.404784	0	-2.48742	0.00804638	0.0741459	CYB561D2
0.0377294	0.055199	2.72163	0.256452	0.0447221	0.160588	0.854909	0.939079	RAPGEF4
0.133726	0.231095	10.9218	0.00424969	0.564454	0.278176	0.751861	0.889404	CHD3
0.156517	0.0389969	0.813403	0.665843	0	0.792584	0.373048	0.649678	TMEM115
-0.264325	0.0560742	2.75453	0.252267	0.046816	-1.11624	0.214441	0.493084	TOPBP1
-0.544321	0.05139	2.47777	0.289707	0.0305316	-2.40113	0.0103561	0.087112	STMN2
-0.492533	0.064054	3.08206	0.21416	0.0680758	-1.94609	0.0353662	0.179206	TPPP
-0.189834	0.0461672	2.31024	0.31502	0.0191842	-0.883502	0.322125	0.606408	HSF2BP
0.450899	0.143281	6.68834	0.0352895	0.300159	1.1912	0.186464	0.458165	TRIOBP
0.0337902	0.213452	10.0687	0.0065104	0.510993	0.0731375	0.933543	0.974687	RER1
0.227743	0.144251	6.81042	0.0331998	0.304414	0.599632	0.498103	0.741997	CHD4
0.0756821	0.040746	2.07248	0.354786	0.00447427	0.374931	0.67038	0.847053	DNAJB4
-0.353007	0.0393081	1.8351	0.399497	0	-1.7805	0.0530309	0.226809	DIDO1
-0.100054	0.0388603	0.0619271	0.969511	0	-0.507555	0.565437	0.786582	WDR5
-0.398395	0.0484231	2.39117	0.302527	0.0243731	-1.81046	0.0493416	0.217846	SPACA9
0.180242	0.0391401	1.61842	0.445211	0	0.911057	0.307637	0.5926	ADAMTS13
0.153773	0.0627599	3.05873	0.216673	0.0659573	0.613818	0.488192	0.734895	CACFD1
-0.360913	0.0393413	0.814361	0.665524	0	-1.81961	0.0482664	0.215725	ADAMTS8
-0.137565	0.039021	1.26027	0.532519	0	-0.6964	0.432625	0.696121	ADAMTS5
-0.216491	0.0390122	0.944528	0.623589	0	-1.09607	0.222523	0.503171	NUPL2
-0.212727	0.039201	1.69507	0.428469	0	-1.07442	0.231437	0.513142	PRSS23
0.279629	0.0985482	4.62914	0.0988088	0.167685	0.890753	0.318288	0.602671	PTPN21
0.127734	0.038947	0.72361	0.696418	0	0.647247	0.465173	0.720384	ADCY5
0.611562	0.0621698	2.93668	0.230308	0.0602908	2.45273	0.00890665	0.0794162	HNRNPUL1
0.00327852	0.0907814	4.34185	0.114072	0.146917	0.0108813	0.990099	0.996103	ATE1
0.275306	0.0710319	3.42817	0.180128	0.0893444	1.03297	0.249295	0.533273	RPP14
-0.372052	0.0393735	1.22541	0.541883	0	-1.875	0.0422002	0.19939	KRR1
-0.234777	0.074954	3.63219	0.16266	0.101447	-0.857545	0.33612	0.619278	KATNA1
0.15296	0.107494	5.07767	0.0789582	0.194963	0.466537	0.596953	0.803884	PRDM5
-0.0361403	0.0471383	2.36002	0.307276	0.0222577	-0.166458	0.849665	0.936784	PRDM4
-0.0873956	0.038864	0.108111	0.947379	0	-0.443319	0.615164	0.813894	CHEK1
-0.0406695	0.0548531	2.71048	0.257885	0.0439574	-0.173647	0.843227	0.935064	HIBADH
-0.516157	0.0396748	0.0779953	0.961753	0	-2.59134	0.00588397	0.0619815	FGFR1OP
0.563539	0.0400241	0.479498	0.786825	0	2.81685	0.00288675	0.0394196	EMILIN1
0.788095	0.0774732	3.49873	0.173884	0.100327	2.83141	0.00275258	0.0386691	BTN3A2
0.356573	0.0741745	3.54927	0.169545	0.097641	1.30924	0.148184	0.406161	BTN3A1
-0.150689	0.0862021	4.16624	0.124541	0.134621	-0.513244	0.561138	0.783552	FOXN3
-0.0118587	0.0389889	1.43451	0.48809	0	-0.0600575	0.945421	0.979639	BTN2A1
-0.569338	0.131171	6.12759	0.04671	0.264325	-1.57199	0.0854922	0.298949	PTPRT
0.189838	0.0390142	0.364959	0.833202	0	0.961109	0.282605	0.568078	RCAN3
-0.264637	0.0391656	0.884798	0.642493	0	-1.33721	0.140062	0.393689	FAF1
0.0673026	0.169932	8.06308	0.0177469	0.381832	0.163266	0.852519	0.9377	CD160
-0.348016	0.0478922	2.37976	0.304258	0.0236751	-1.59025	0.0821275	0.292862	KIF3A
-0.18824	0.0389344	0.0984265	0.951978	0	-0.953994	0.286066	0.572314	POLR3A
0.448316	0.144045	6.66674	0.0356726	0.301124	1.18123	0.19001	0.462736	CLASRP
-0.534146	0.086223	4.07118	0.130603	0.131734	-1.81906	0.0483306	0.215725	CHGA
0.0476809	0.061253	3.00674	0.222379	0.0623254	0.192655	0.826398	0.927359	ZWINT
0.352811	0.0393443	0.432846	0.805395	0	1.7787	0.0532574	0.227208	CAPN10
-0.0951732	0.0388829	0.113105	0.945017	0	-0.482654	0.584463	0.797785	KPTN
0.0973305	0.0389945	0.714904	0.699456	0	0.492887	0.576582	0.792488	CDC42EP1
-0.443591	0.072832	3.49507	0.174203	0.0939065	-1.6437	0.0728598	0.273156	PWP1
-0.714251	0.103657	4.77101	0.0920425	0.180344	-2.21846	0.0173094	0.117304	CHGB
0.1182	0.110272	5.29728	0.0707474	0.205441	0.355948	0.686106	0.857	PKIG
-0.638456	0.0403355	0.329992	0.847897	0	-3.17897	0.00083554	0.0184806	KAT7
0.103143	0.118934	5.67073	0.0586972	0.230239	0.299079	0.733988	0.882167	DMC1
0.176135	0.0389718	0.177104	0.915255	0	0.892217	0.317521	0.602219	PLA2G16
-0.13715	0.0389101	0.307057	0.857676	0	-0.695286	0.433348	0.696465	GLMN
0.0557804	0.21878	10.1203	0.00634461	0.523809	0.119255	0.891921	0.957561	HHLA3
0.369698	0.0395553	1.14362	0.564503	0	1.85885	0.0439058	0.204271	BVES
-0.247126	0.0393572	1.54355	0.462192	0	-1.24568	0.167916	0.433883	CORO1A
-0.350682	0.0392837	0.779924	0.677083	0	-1.76933	0.0544349	0.229722	WDR45
0.357665	0.0392242	0.295983	0.862438	0	1.80592	0.0498926	0.219216	FICD
-0.360761	0.0982741	4.68482	0.096096	0.1688	-1.1508	0.201132	0.477668	AP4S1
0.121759	0.0390388	1.17676	0.555225	0	0.616246	0.48649	0.733653	LDB3
0.0689096	0.0390311	1.6919	0.429149	0	0.348798	0.692041	0.860288	PTP4A3
-0.109733	0.0389506	0.672619	0.714402	0	-0.556008	0.529419	0.762941	LSM6
-0.468029	0.0548683	2.63331	0.26803	0.0405782	-1.99808	0.0310054	0.166593	RABL2B
-0.33009	0.157059	7.41235	0.0245713	0.342511	-0.832914	0.349805	0.629805	RABL2A
0.197623	0.0390273	0.621855	0.732767	0	1.00035	0.264008	0.548838	ERLIN2
-0.0818166	0.038933	1.08186	0.582205	0	-0.414651	0.638014	0.828363	NUDT6
-0.0463531	0.038864	0.253329	0.881029	0	-0.235128	0.789108	0.909854	NUDT4
0.416875	0.151116	7.1201	0.0284374	0.324931	1.07239	0.232279	0.514174	NUDT5
0.299825	0.0391135	0.0323	0.98398	0	1.51602	0.0965491	0.319343	SOX21
0.138099	0.0390474	0.868377	0.64779	0	0.698868	0.431025	0.694692	PSIP1
-0.264216	0.0391171	0.470712	0.790289	0	-1.33591	0.140431	0.393998	WDHD1
1.108	0.0435101	1.97766	0.372012	0	5.31181	7.31582e-08	0.0001	CHI3L2
0.605958	0.040249	0.503254	0.777535	0	3.02041	0.00146331	0.0265984	FAM107A
-0.16037	0.0650171	3.14957	0.207052	0.0719872	-0.62894	0.477705	0.727057	STRAP
0.177005	0.0391584	1.70461	0.426431	0	0.894484	0.316316	0.601101	ADAMTS7
0.51828	0.0401029	1.62721	0.443256	0	2.58807	0.00594477	0.0621721	BAZ2A
0.731986	0.0409046	0.819137	0.663937	0	3.61924	0.000163509	0.00663205	BAZ1A
-0.27293	0.0438825	2.18898	0.33471	0.0118863	-1.30288	0.150073	0.408716	LZTS1
-0.17637	0.0389724	0.654484	0.720909	0	-0.893402	0.316895	0.601583	ZNF277
0.322444	0.0392913	0.54213	0.762567	0	1.6267	0.0756965	0.27912	WDR6
-0.252895	0.0391751	0.527602	0.768126	0	-1.27772	0.157693	0.419031	SLC2A6
0.0205699	0.0388517	0.194328	0.907407	0	0.104358	0.905381	0.965226	MAP4K5
0.0224996	0.0902011	4.31178	0.1158	0.145137	0.074915	0.931942	0.974131	MAP4K1
0.197627	0.0448483	2.24085	0.326142	0.0150533	0.933197	0.296351	0.582616	INMT
0.0876583	0.0436977	2.20086	0.332728	0.0124541	0.419337	0.63424	0.826305	RASSF1
-0.256371	0.0935582	4.42688	0.109324	0.153815	-0.838161	0.346849	0.626853	PKP3
-0.0641684	0.0389197	1.00419	0.60526	0	-0.325264	0.71181	0.869176	NISCH
0.122359	0.423399	19.5198	5.77199e-05	1.13769	0.188045	0.830479	0.928806	CELF3
0.295638	0.144216	6.79393	0.0334747	0.304067	0.778491	0.381391	0.655727	CHKA
-0.256907	0.0680924	3.28864	0.193143	0.0807746	-0.984523	0.271377	0.556224	CEP250
-0.443794	0.146233	6.87754	0.0321041	0.310077	-1.16054	0.197497	0.472782	WBP4
-0.0343367	0.0390011	1.05956	0.588735	0	-0.173868	0.843035	0.935064	ABCB8
-0.243619	0.205578	9.63777	0.00807579	0.486914	-0.537307	0.543168	0.771707	SEC23IP
-0.233663	0.0392563	1.48355	0.476267	0	-1.17933	0.190686	0.463249	WIF1
-0.428106	0.146926	6.93677	0.0311673	0.312725	-1.11687	0.214199	0.492844	SUPT16H
-0.155321	0.196201	9.30535	0.00953606	0.460192	-0.350655	0.690499	0.859915	ADCY6
0.322101	0.0393896	0.892269	0.640098	0	1.62294	0.0763267	0.280309	CHEK2
-0.0943971	0.0388711	0.181456	0.913266	0	-0.47879	0.587435	0.798791	POLI
-0.0336617	0.0390568	1.83523	0.39947	0	-0.170329	0.846195	0.936342	CHM
-0.127635	0.0391429	1.37564	0.50267	0	-0.645124	0.46661	0.720607	PLPBP
-0.26646	0.0391283	0.252501	0.881394	0	-1.34706	0.137326	0.388796	AKAP11
0.0322013	0.0389744	0.846354	0.654963	0	0.163111	0.852662	0.937717	AKAP10
0.208889	0.0390492	1.33108	0.513995	0	1.05708	0.238734	0.521371	DDX20
-0.407446	0.0394176	0.51881	0.77151	0	-2.05223	0.0269425	0.15282	CHML
-0.010532	0.142913	6.806	0.0332733	0.301529	-0.0278598	0.974707	0.990298	DUSP10
-0.247984	0.0391082	1.76687	0.413361	0	-1.25398	0.165226	0.430359	MRPL3
0.422267	0.0395372	0.417726	0.811506	0	2.12365	0.022322	0.137009	RPL35
-0.349324	0.0392803	1.90204	0.386347	0	-1.76255	0.0553198	0.232095	GALNT6
-0.0158293	0.045732	2.29284	0.317773	0.0181609	-0.0740204	0.932743	0.974372	RASSF8
-0.135927	0.0640238	3.10093	0.212149	0.0690235	-0.537198	0.543249	0.771707	CHN1
-0.0508691	0.0388611	0.25342	0.880989	0	-0.258046	0.76921	0.899661	PRAF2
-0.408208	0.0394701	1.0237	0.599387	0	-2.05469	0.0267727	0.152556	SEC63
0.24495	0.0421071	2.12377	0.345804	0.0076703	1.19371	0.185565	0.456942	POLG2
0.30198	0.0392737	0.963214	0.61779	0	1.5238	0.0949274	0.316093	HPS5
-0.457911	0.0397422	0.863702	0.649306	0	-2.29697	0.0139068	0.103875	PDCD10
0.149581	0.039166	1.99177	0.369397	0	0.755825	0.395157	0.666757	RNF139
-0.367575	0.124158	5.87735	0.0529359	0.244932	-1.04318	0.244785	0.527696	RNF24
-0.0683867	0.0388794	0.280797	0.869012	0	-0.346826	0.693696	0.86062	CA5B
0.305234	0.0438727	2.1839	0.335561	0.0115957	1.45726	0.109382	0.343711	EGLN3
0.234792	0.131962	6.27029	0.0434934	0.268674	0.646337	0.465791	0.720384	PADI2
-0.286504	0.0627621	3.0566	0.216904	0.0657879	-1.14362	0.203861	0.480783	ZHX1
-0.204571	0.0390596	0.501183	0.77834	0	-1.03509	0.248344	0.531654	GPR176
0.319844	0.179904	8.44861	0.0146355	0.410014	0.75408	0.396232	0.667693	CAVIN3
-0.0394204	0.079231	3.81261	0.148629	0.113403	-0.140047	0.87324	0.948643	NXPH4
0.0451109	0.0389736	1.18935	0.551742	0	0.228505	0.794882	0.912662	PRRT2
0.0649853	0.0389743	0.937076	0.625917	0	0.329174	0.70853	0.867245	ERI2
-0.347688	0.0422214	2.11587	0.347173	0.00723804	-1.69209	0.0651935	0.255108	NXPH3
-0.121234	0.0388849	0.219949	0.895857	0	-0.614801	0.487509	0.734542	SAT2
-0.112388	0.0753212	3.63492	0.162438	0.102136	-0.409508	0.642171	0.831273	DTD2
-0.0536966	0.0388593	0.286119	0.866702	0	-0.272395	0.756848	0.89261	NXPH2
-0.0576254	0.0390032	1.70771	0.42577	0	-0.291785	0.740215	0.884748	GTF3C6
-0.0947754	0.0389685	1.26038	0.53249	0	-0.480108	0.586417	0.798778	GPR45
-0.394141	0.0394925	0.753799	0.685985	0	-1.98333	0.0321992	0.170446	PTGDR2
0.537282	0.0397901	0.0913405	0.955357	0	2.69349	0.00429351	0.0509003	PACSIN2
-0.211863	0.0391689	0.900643	0.637423	0	-1.0705	0.233065	0.51483	MAN1B1
0.0387427	0.03886	0.216807	0.897265	0	0.196534	0.822952	0.925752	HRH3
0.143073	0.038947	0.240687	0.886616	0	0.724974	0.414327	0.682177	SNX18
-0.581413	0.0402135	0.884809	0.64249	0	-2.89934	0.00220931	0.0341038	DCTN3
0.0605626	0.0842561	4.08137	0.12994	0.129103	0.208643	0.812321	0.921009	FILIP1L
-0.142478	0.0389315	0.485927	0.7843	0	-0.722098	0.416157	0.683846	XPOT
-0.7797	0.105277	4.84616	0.0886483	0.185241	-2.40304	0.0102975	0.0868828	MRAP2
-0.166054	0.12856	6.02017	0.0492876	0.2564	-0.463124	0.599616	0.805281	CHP1
-0.580494	0.299272	13.7061	0.00105623	0.76522	-1.06112	0.237014	0.519524	RWDD2A
0.807292	0.0409173	0.623809	0.732052	0	3.99096	3.3287e-05	0.00266082	CMTM7
0.237806	0.0390198	0.506911	0.776114	0	1.20387	0.182033	0.452141	SP140
0.0643342	0.0388855	0.382196	0.826052	0	0.326248	0.71099	0.868583	PXMP4
-0.312572	0.0394633	1.85263	0.396011	0	-1.57345	0.0852262	0.298707	DUSP12
0.0836291	0.039013	1.43583	0.487769	0	0.423402	0.630978	0.824287	SNF8
0.120461	0.0389367	0.683642	0.710476	0	0.610473	0.490504	0.735925	DDX19B
0.169812	0.0508993	2.51351	0.284577	0.0320457	0.752683	0.397104	0.668408	NRM
-0.298477	0.0392427	0.891473	0.640352	0	-1.50672	0.0985082	0.323096	FAM71E1
0.00688712	0.0388667	0.318449	0.852805	0	0.0349341	0.968247	0.9887	RDH13
0.155795	0.0390655	1.4031	0.495816	0	0.788239	0.375624	0.651906	ATXN2L
-0.116892	0.0389688	0.91226	0.633731	0	-0.592141	0.50337	0.745815	KLHL2
-0.157752	0.038951	0.854445	0.652318	0	-0.79931	0.36908	0.64688	IFT43
-0.31947	0.0499806	2.46626	0.291379	0.0290635	-1.42899	0.116075	0.354805	STX1B
0.460952	0.0397479	0.73698	0.691778	0	2.31206	0.0133355	0.102062	TREX1
-0.425452	0.0394212	0.0182942	0.990895	0	-2.14282	0.0212135	0.132345	GLMP
-0.442943	0.0395588	0.836877	0.658074	0	-2.22703	0.0169113	0.115647	KLF12
0.18281	0.222028	10.5075	0.00522788	0.53714	0.387968	0.659669	0.841375	KLF8
-0.697225	0.0947939	4.42157	0.109614	0.155695	-2.26456	0.0152381	0.108881	CHRM1
-0.0166645	0.0502694	2.50362	0.285987	0.0311008	-0.0743259	0.932468	0.97435	POU6F2
-0.399798	0.0393512	0.070711	0.965262	0	-2.0154	0.0296445	0.162049	FDX1L
0.508717	0.0399301	0.791404	0.673207	0	2.54581	0.0067558	0.0669167	HOGA1
0.0163827	0.0388341	0.0454636	0.977525	0	0.0831342	0.924519	0.971797	MGAT4B
-0.293185	0.0393875	1.21616	0.544396	0	-1.47728	0.104863	0.336155	PNKP
-0.0663517	0.301463	13.9818	0.000920207	0.772202	-0.120847	0.8905	0.95679	WDR89
0.200055	0.0390667	0.440619	0.80227	0	1.01215	0.258621	0.543622	L3HYPDH
-0.126702	0.0389402	0.98977	0.609641	0	-0.642074	0.468704	0.722444	B4GALT7
-0.73965	0.0406851	0.755965	0.685242	0	-3.66698	0.000134392	0.00579495	TP53RK
0.0382023	0.0390927	1.91839	0.383201	0	0.193215	0.825898	0.927092	SGF29
0.549988	0.0404997	2.01403	0.365308	0.000884926	2.73292	0.00378155	0.0473786	PHF21B
0.0562394	0.0388726	0.26255	0.876976	0	0.285245	0.745796	0.887031	CHRM2
-0.133121	0.0844073	4.02768	0.133475	0.127727	-0.458201	0.603467	0.807205	VPS26B
0.0689286	0.0390606	1.92249	0.382416	0	0.348763	0.692071	0.860288	NACC1
-0.324102	0.03925	0.506184	0.776397	0	-1.63592	0.0741506	0.27595	CFAP36
-0.364607	0.0396544	1.66031	0.435981	0	-1.83096	0.0469702	0.212524	MED8
-0.19057	0.0391226	0.868277	0.647823	0	-0.963476	0.281471	0.566714	KTI12
-0.121026	0.175054	8.34047	0.0154487	0.397573	-0.289263	0.742358	0.886001	ADCY7
0.149489	0.138376	6.62018	0.0365128	0.288616	0.401863	0.648356	0.833322	LYST
-0.257319	0.0390481	0.0335987	0.983341	0	-1.30218	0.150277	0.408958	RPUSD1
0.409984	0.0396051	1.3184	0.517264	0	2.06011	0.0263918	0.151469	PLCD3
0.339866	0.0463689	2.29428	0.317544	0.018484	1.57832	0.084312	0.297111	SLCO2B1
-0.582612	0.0400671	0.257803	0.879061	0	-2.91062	0.00212817	0.0333223	VPS45
0.0160076	0.0390302	1.27638	0.528247	0	0.0810262	0.926431	0.972429	LYPLA2
-0.690681	0.112998	5.20279	0.0741699	0.208203	-2.05467	0.0267746	0.152556	CDCA5
0.518109	0.136639	6.39169	0.0409318	0.280765	1.40163	0.122851	0.365293	CD300A
-0.218029	0.143918	6.82308	0.0329903	0.304021	-0.574722	0.515877	0.754254	PARK7
0.0033139	0.0388927	0.677469	0.712672	0	0.0168037	0.984746	0.994636	RPLP0P2
-0.31206	0.0760848	3.67142	0.1595	0.104394	-1.13133	0.208584	0.486	COPE
-0.0931122	0.0583639	2.87264	0.237802	0.0539652	-0.38542	0.661752	0.842871	SAAL1
-0.131856	0.0668942	3.26731	0.195215	0.0785376	-0.509805	0.563738	0.784936	IZUMO4
-0.1736	0.105972	5.08159	0.0788038	0.192398	-0.53328	0.546163	0.773948	SCAMP4
0.00154713	0.0388694	0.328772	0.848414	0	0.00784734	0.992867	0.996881	ADAT3
0.0816956	0.0390261	1.64902	0.438449	0	0.413544	0.638916	0.828826	CHST14
-0.0421556	0.12616	6.0528	0.0484899	0.252605	-0.118685	0.89243	0.957807	ECD
-0.295651	0.0392536	0.775105	0.678716	0	-1.49224	0.101584	0.329353	CHRM4
0.110974	0.0390278	1.15215	0.562101	0	0.561737	0.525231	0.760481	MGAT4A
-0.321669	0.039575	1.76473	0.413802	0	-1.61696	0.0773585	0.282563	CASC4
-0.397466	0.0396254	1.53283	0.464676	0	-1.9967	0.0311231	0.166897	GPN1
0.338764	0.0391938	0.012375	0.993832	0	1.71115	0.0623797	0.248591	TMC6
0.0334229	0.04735	2.36213	0.306952	0.022481	0.153597	0.861143	0.942847	KIF12
-0.398552	0.119297	5.65282	0.059225	0.230652	-1.15391	0.199976	0.476298	SLC46A1
-0.519869	0.0554722	2.69798	0.259502	0.0439374	-2.20728	0.0178455	0.119574	C12orf57
-0.146024	0.0389942	0.747077	0.688294	0	-0.739474	0.405235	0.674602	DDX42
0.252845	0.0391003	0.24334	0.885441	0	1.27869	0.157389	0.418795	LARP4
0.542743	0.0917232	4.28497	0.117363	0.14675	1.79207	0.0515859	0.223354	VSIG4
-0.430845	0.0394216	0.0480996	0.976237	0	-2.16997	0.0197352	0.125997	GLCCI1
0.553252	0.040013	0.496271	0.780254	0	2.76581	0.00340427	0.0441071	SLC52A3
-0.183917	0.0390987	0.770837	0.680166	0	-0.930123	0.297899	0.584384	FKBP9
0.497495	0.0443331	2.19554	0.333615	0.0122398	2.36279	0.0115662	0.0934517	STK38
-0.192033	0.0659584	3.21	0.20089	0.0753188	-0.747721	0.400134	0.669864	CHRM5
-0.250713	0.0393132	1.25281	0.534509	0	-1.26447	0.161875	0.424943	PHB2
-0.185276	0.135123	6.31403	0.0425525	0.275627	-0.50403	0.568115	0.788302	ACOT7
0.220107	0.169909	8.05657	0.0178049	0.381747	0.533981	0.545637	0.773799	PDAP1
-0.160027	0.179928	8.45233	0.0146083	0.410163	-0.377263	0.668464	0.846432	TUSC2
0.220575	0.0390128	0.0612052	0.969861	0	1.11674	0.214243	0.492847	CBX3
-0.633221	0.04027	0.948216	0.62244	0	-3.15547	0.000907309	0.019511	EXOC3
0.191159	0.137159	6.41578	0.0404418	0.281866	0.51616	0.558941	0.781711	GABARAP
0.146764	0.0390787	1.45962	0.482	0	0.742422	0.403391	0.672926	U2AF2
0.305668	0.0391132	0.252714	0.8813	0	1.54557	0.0905714	0.308046	CHRNA1
0.0696002	0.0388423	0.0171694	0.991452	0	0.353149	0.688428	0.858197	EXOSC8
0.378055	0.135924	6.24902	0.0439584	0.275734	1.02543	0.252663	0.537456	SFT2D1
0.237107	0.0409354	2.07304	0.354687	0.00451734	1.17191	0.193341	0.466182	SCRG1
0.409361	0.0396227	0.86721	0.648168	0	2.05653	0.0266434	0.151999	TEX261
-0.0134531	0.0389234	0.904458	0.636209	0	-0.0681894	0.938028	0.976139	RNF13
-0.00227139	0.100928	4.8085	0.0903331	0.176561	-0.00714967	0.993494	0.997247	MGLL
-0.270023	0.0465658	2.31648	0.314038	0.0197146	-1.25132	0.166084	0.431269	TWF2
-0.0645808	0.119386	5.66155	0.0589671	0.230845	-0.186907	0.831474	0.929534	SMIM12
0.045157	0.0493704	2.45002	0.293755	0.0279976	0.203232	0.817089	0.923345	GABARAPL2
-0.186854	0.0726545	3.5219	0.171881	0.0947493	-0.693218	0.434697	0.697327	AZIN2
0.122999	0.0390318	1.20831	0.546535	0	0.622574	0.482097	0.729276	TMEM54
0.125584	0.047212	2.34806	0.309118	0.0217271	0.577974	0.513545	0.752777	TUBA3D
-0.111184	0.0756278	3.64945	0.161262	0.103023	-0.404299	0.646369	0.832725	SYNPO
-0.136641	0.0390583	0.878953	0.644374	0	-0.691394	0.435872	0.698186	CHRNA2
-0.579936	0.0909777	4.30227	0.116352	0.146074	-1.92271	0.0375084	0.185222	HELQ
0.174982	0.0390378	0.890813	0.640564	0	0.885628	0.321002	0.605384	CMTM1
-0.0236382	0.0388996	0.559322	0.75604	0	-0.119851	0.891388	0.957365	CHRNA3
0.120091	0.039085	1.68804	0.429979	0	0.607444	0.49262	0.737285	CYP2U1
-0.457265	0.257286	11.9304	0.00256652	0.640691	-0.901489	0.31262	0.597609	ADPRHL1
-0.515883	0.163049	7.60269	0.0223407	0.359257	-1.27759	0.157732	0.419031	MFSD3
0.655913	0.0402116	1.3438	0.510737	0	3.27093	0.000604141	0.0150693	SDSL
0.212664	0.114664	5.38495	0.067713	0.21548	0.628031	0.478339	0.727358	TUBA3FP
-0.632855	0.040364	0.614308	0.735537	0	-3.14998	0.000926988	0.0197984	CHRNA4
0.300123	0.039248	0.627181	0.730818	0	1.51492	0.096773	0.319901	KLHDC7B
-0.230878	0.039069	1.0006	0.606349	0	-1.16806	0.194734	0.468135	ZBED6CL
-0.105507	0.0390574	1.83671	0.399174	0	-0.533864	0.545721	0.773803	PIK3IP1
-0.828204	0.161492	7.16402	0.0278197	0.34754	-2.06092	0.0263337	0.151369	HENMT1
0.0933299	0.0390437	1.57658	0.454622	0	0.47233	0.592457	0.80086	FAM83F
0.235642	0.03909	0.348837	0.839945	0	1.19185	0.186238	0.457846	SLC35A4
0.937744	0.0692094	3.19089	0.202819	0.0780195	3.56452	0.000202721	0.00759178	DTX2
-0.429128	0.0684946	3.30211	0.191847	0.0817677	-1.63968	0.0735172	0.274575	ADCY8
0.145402	0.0505219	2.50945	0.285154	0.0315217	0.646892	0.465416	0.720384	CHRNB1
-0.356624	0.0392498	0.184654	0.911807	0	-1.80008	0.0506063	0.221002	TOE1
-0.0455085	0.0390691	1.5537	0.459852	0	-0.230237	0.793372	0.912069	B3GALT5-AS1
0.308669	0.039432	1.5029	0.471682	0	1.55442	0.0888519	0.305616	MCM3AP-AS1
0.0217622	0.0388431	0.127621	0.938183	0	0.110419	0.899916	0.961636	BUD23
-0.213511	0.0390583	0.681128	0.711369	0	-1.08035	0.228993	0.510487	TRIM9
-0.431095	0.0428164	2.12396	0.34577	0.00789412	-2.08338	0.0248388	0.146178	CHRNB2
-0.199186	0.0390389	0.985464	0.610955	0	-1.00812	0.260463	0.545306	SLC2A13
0.168526	0.136561	6.52828	0.0382297	0.283232	0.456041	0.60517	0.808553	CHRNB3
-0.251039	0.0449251	2.25115	0.324466	0.0155875	-1.18439	0.188879	0.461606	LACTB
0.116382	0.0389421	0.591192	0.744088	0	0.58976	0.505063	0.746797	PALM2
-0.563747	0.244852	11.2062	0.00368635	0.601504	-1.13928	0.205535	0.482613	EFHC1
0.00397164	0.0389588	1.1439	0.564424	0	0.0201218	0.981727	0.993326	CHRNE
0.0339498	0.039012	1.74022	0.418906	0	0.171885	0.844807	0.935718	NLRP3
-0.691548	0.0407711	1.23246	0.539977	0	-3.42489	0.000341137	0.0104318	MAL2
-0.694713	0.0405407	0.250684	0.882195	0	-3.45032	0.000310191	0.00981481	SLC22A9
0.321342	0.0392758	0.459494	0.794735	0	1.62146	0.0765779	0.280963	CHRNG
-0.31081	0.0705545	3.40136	0.182559	0.0878769	-1.17013	0.193992	0.467141	TIRAP
-0.119372	0.0982671	4.68055	0.0963013	0.168638	-0.380803	0.665537	0.845271	ERMAP
0.212897	0.0389957	0.269169	0.874079	0	1.07811	0.229911	0.511233	LRRC37B
0.0990634	0.0389453	1.08033	0.582651	0	0.501979	0.569668	0.789095	CHUK
-0.0909209	0.0390344	1.5454	0.461766	0	-0.460193	0.601896	0.8066	CYGB
0.125166	0.133617	6.39748	0.0408137	0.274622	0.342418	0.697385	0.861829	CARD16
0.276678	0.0882906	4.24492	0.119737	0.1402	0.931146	0.297382	0.583787	PKD1L2
-0.081816	0.187606	8.93055	0.0115016	0.435019	-0.188892	0.829735	0.928682	BTBD9
0.262493	0.0391555	1.36456	0.505463	0	1.32655	0.14312	0.398203	LMTK3
0.298946	0.125794	5.9735	0.0504512	0.250258	0.842876	0.344212	0.625064	CSMD2
0.241863	0.178778	8.34936	0.0153801	0.405912	0.572023	0.517836	0.755878	MBD6
0.180718	0.0389744	0.412127	0.813781	0	0.915402	0.305386	0.590845	XKR4
-0.000296457	0.0390432	1.37521	0.502778	0	-0.00150034	0.998644	0.999375	GPRIN1
-0.181822	0.0391678	1.2097	0.546157	0	-0.918715	0.303694	0.589324	CSMD3
-0.160012	0.0403092	2.04394	0.359884	0.00274293	-0.796985	0.370455	0.647786	SLC25A25
-0.00907778	0.0560188	2.75736	0.25191	0.0469922	-0.0383542	0.965125	0.987774	STK11IP
-0.100044	0.0389937	1.57734	0.454449	0	-0.506635	0.566139	0.786862	KLHL32
0.00979135	0.0552579	2.73163	0.255173	0.0452238	0.0416529	0.962147	0.986373	FMNL2
-0.139126	0.127919	6.07611	0.047928	0.256477	-0.388992	0.658836	0.840661	ELFN2
-0.331025	0.0676151	3.27772	0.194201	0.0796441	-1.27303	0.159161	0.421376	SLITRK1
-0.243258	0.0391055	1.8057	0.405412	0	-1.23012	0.173077	0.439657	ESCO1
-0.274573	0.0392153	1.22961	0.540747	0	-1.38653	0.126744	0.372492	CCDC85A
-0.181018	0.0389346	0.051294	0.974679	0	-0.917388	0.304366	0.590081	TMEM200A
-0.202039	0.0390154	1.19919	0.549033	0	-1.02286	0.253791	0.538258	RNF157
-0.57736	0.0398883	0.970251	0.61562	0	-2.89084	0.00227229	0.0345177	GALNT13
0.230846	0.0971511	4.66685	0.0969633	0.166395	0.740625	0.404515	0.673896	GNRHR2
-0.332327	0.0394812	1.9729	0.372899	0	-1.67252	0.0682111	0.26107	SORCS1
-0.611145	0.0402141	1.45455	0.483224	0	-3.04758	0.00132629	0.0248985	ZBED9
-0.0656498	0.0389074	0.528543	0.767765	0	-0.332826	0.705456	0.866059	RHPN1
0.40895	0.0395304	0.709926	0.701199	0	2.05686	0.0266197	0.151965	LENG8
0.0498074	0.0525321	2.59868	0.272711	0.0371128	0.217311	0.804712	0.917322	PNMA5
0.220582	0.087521	4.2	0.122457	0.13766	0.745613	0.401419	0.671048	SMYD4
-0.418903	0.0394328	1.4715	0.479145	0	-2.10952	0.0231885	0.140685	OSBPL1A
-0.0252309	0.0389254	0.680416	0.711622	0	-0.127884	0.884182	0.953782	OSBPL5
-0.114678	0.0389631	1.33787	0.512253	0	-0.58097	0.511387	0.751541	OSBPL6
-0.0799352	0.0388693	0.365032	0.833171	0	-0.405447	0.645441	0.832252	OSBPL7
0.113998	0.0642842	3.14552	0.207472	0.0709057	0.449618	0.610211	0.810681	OSBPL8
0.143532	0.0390423	1.17641	0.555324	0	0.726407	0.413421	0.681835	OSBPL9
-0.457625	0.149643	7.05321	0.0294046	0.320665	-1.18299	0.189385	0.461857	OSBPL10
0.171789	0.0389702	0.188663	0.909981	0	0.870219	0.329263	0.612752	OSBPL11
0.713671	0.0406877	1.58577	0.452537	0	3.53807	0.000223937	0.00811905	C1QTNF1
-0.244267	0.0390184	0.226365	0.892988	0	-1.2366	0.170892	0.437166	C1QTNF2
0.00943399	0.0402775	2.05363	0.358145	0.00331794	0.0470072	0.957258	0.984705	C1QTNF3
-0.522879	0.0396835	0.0954958	0.953374	0	-2.6248	0.00531378	0.0580608	CIDEA
-0.438164	0.0394219	0.115562	0.943857	0	-2.20682	0.0178683	0.119668	C1QTNF4
-0.0564374	0.0389939	1.19006	0.551545	0	-0.285804	0.745318	0.886988	C1QTNF6
-0.0700298	0.038849	0.101639	0.95045	0	-0.355298	0.686644	0.857249	C1QTNF7
0.0920147	0.0388933	0.252917	0.881211	0	0.466574	0.596926	0.803884	FBXO32
0.317959	0.0392625	0.415207	0.812529	0	1.60466	0.0795349	0.286939	TMEM123
0.167571	0.122723	5.85611	0.0535009	0.241622	0.478337	0.587787	0.798791	SMIM19
-0.000225943	0.0388556	0.222595	0.894673	0	-0.00114623	0.998961	0.999517	MRFAP1L1
0.235565	0.0584626	2.86397	0.238834	0.0537427	0.974253	0.276259	0.562049	FLYWCH2
-0.370878	0.039313	0.647164	0.723553	0	-1.87052	0.0426686	0.200579	WDR31
0.453908	0.0395391	0.78911	0.67398	0	2.28273	0.0144775	0.106337	VASN
0.531235	0.204147	9.12897	0.0104152	0.474945	1.17575	0.191968	0.46443	ZNF618
-0.527444	0.0765838	3.65519	0.1608	0.104451	-1.90593	0.0391216	0.189629	ADCY9
0.677106	0.0402607	0.249322	0.882796	0	3.37455	0.000413125	0.0117158	MB21D1
0.176473	0.146445	6.93916	0.0311301	0.311511	0.46115	0.601157	0.806108	SLC26A9
-0.510122	0.0396238	0.613753	0.735742	0	-2.56269	0.00642322	0.0646532	NT5C3B
-0.143517	0.0771086	3.74296	0.153895	0.108142	-0.516833	0.558448	0.781233	CCDC124
-0.513397	0.0396637	0.676668	0.712957	0	-2.57784	0.00613564	0.0631061	HAUS1
0.20029	0.039223	1.29309	0.523853	0	1.01132	0.258998	0.543816	SLC26A7
0.979055	0.0425834	1.88991	0.388696	0	4.74446	1.24369e-06	0.000375	MARCH3
-0.228608	0.118337	5.66053	0.0589973	0.228955	-0.664555	0.453542	0.712497	ZNF554
-0.231496	0.0389916	0.197821	0.905824	0	-1.17235	0.193182	0.466048	CKB
0.128511	0.0886452	4.25381	0.119206	0.141003	0.43163	0.62443	0.820075	ATG4A
-0.0716998	0.0391077	1.78587	0.409451	0	-0.362566	0.680636	0.854085	KCTD12
0.0786899	0.0389514	0.832142	0.659634	0	0.39871	0.650904	0.835419	OMA1
0.464786	0.0395007	0.104411	0.949134	0	2.33857	0.0123885	0.0974888	DDIT4L
0.270267	0.0392318	1.26394	0.531544	0	1.3645	0.132557	0.381346	RAB42
-0.682025	0.0407537	1.45755	0.482501	0	-3.37844	0.000406248	0.0116415	SLC25A26
0.0747811	0.0390458	1.55051	0.460586	0	0.378447	0.667487	0.845691	FBXO17
0.0516822	0.0389238	0.80393	0.669004	0	0.261959	0.765815	0.897379	PCMTD1
-0.839418	0.152662	6.96848	0.0306771	0.325704	-2.14839	0.020897	0.130985	CIRBP
-0.130365	0.038896	0.270893	0.873326	0	-0.661012	0.455905	0.714257	GPR146
0.0214001	0.0947199	4.56383	0.102088	0.159549	0.0695337	0.936795	0.976139	LRRC42
0.0316579	0.039026	1.84225	0.398072	0	0.160253	0.855213	0.93925	GBP4
0.255431	0.118632	5.63231	0.0598356	0.22883	0.741605	0.403902	0.673614	LRRC56
0.220606	0.0411451	2.08602	0.352393	0.0053319	1.08757	0.225979	0.507043	CISH
-0.527875	0.0746376	3.56579	0.168151	0.0987526	-1.9322	0.0366318	0.183213	MALSU1
-0.141987	0.0774726	3.75114	0.153268	0.108935	-0.510121	0.5635	0.784907	UHRF2
0.148971	0.039038	1.09188	0.579297	0	0.753978	0.396294	0.667693	TBCB
0.0459621	0.0547476	2.69577	0.259789	0.043264	0.196434	0.823038	0.925752	ZNF689
0.0437257	0.039155	1.88391	0.389866	0	0.220975	0.80149	0.916171	FCHO2
-0.333474	0.125161	5.94384	0.051205	0.248267	-0.942602	0.29167	0.578447	ARHGEF25
-0.365768	0.039496	1.42174	0.491216	0	-1.84047	0.045923	0.20966	ZNF501
0.155399	0.0784314	3.75281	0.153139	0.110342	0.554887	0.530244	0.763488	FAM46B
-0.205435	0.0391461	0.804801	0.668713	0	-1.03832	0.246904	0.530199	SLC5A11
-0.234915	0.141051	6.72261	0.0346899	0.296259	-0.625494	0.480084	0.72809	NOSTRIN
0.514745	0.0426961	2.11913	0.346606	0.0074679	2.49114	0.00795969	0.0735639	ARHGAP33
0.0376084	0.0390322	1.49176	0.474317	0	0.190359	0.828438	0.928114	EVI5L
-0.137738	0.123879	5.94096	0.0512788	0.245723	-0.391342	0.656913	0.839583	TRMT61A
-0.0316816	0.0616156	3.00773	0.222269	0.0627715	-0.127632	0.88441	0.953881	RASGRP4
-0.0503193	0.0388446	0.0586878	0.971082	0	-0.255311	0.771582	0.9012	DIS3L
0.359038	0.0392631	0.575809	0.749833	0	1.81196	0.0491639	0.217606	ARL11
0.02182	0.0389162	0.815507	0.665143	0	0.110608	0.899747	0.961636	IQCD
0.44837	0.0394421	0.465324	0.792421	0	2.25765	0.0155349	0.109967	DHRS1
0.0916306	0.0596899	2.9339	0.230628	0.0577555	0.375051	0.670278	0.847053	WDFY2
-0.357819	0.0394489	0.863724	0.649299	0	-1.80155	0.050428	0.220689	RAB3C
0.379011	0.0768243	3.69783	0.157408	0.10616	1.36742	0.131771	0.380076	NXNL1
-0.442043	0.0396856	0.739301	0.690976	0	-2.21895	0.0172858	0.117202	CKMT1B
-0.0519452	0.0389795	0.970685	0.615486	0	-0.263104	0.764819	0.896635	CTHRC1
-0.110494	0.0390345	1.4148	0.492923	0	-0.559261	0.527025	0.761305	TSR3
0.131681	0.0808145	3.90902	0.141634	0.118668	0.463212	0.599548	0.805269	CCDC151
-0.191365	0.0456145	2.28187	0.319519	0.0174965	-0.896007	0.315519	0.600589	ZNF653
0.0594621	0.0800074	3.86281	0.144945	0.116102	0.210221	0.810943	0.92028	RNF166
-0.689866	0.240124	10.6744	0.00480923	0.582491	-1.40782	0.121288	0.362378	ADCYAP1
0.0812172	0.0389181	0.372346	0.83013	0	0.411692	0.640414	0.830151	CKMT2
-0.280964	0.0393612	1.6448	0.439376	0	-1.41617	0.119194	0.35958	RMI2
0.364668	0.0396004	1.55932	0.458561	0	1.83252	0.0467954	0.212167	BATF2
-0.279778	0.0391015	0.597134	0.741881	0	-1.41487	0.119516	0.360024	DNTTIP1
-0.431036	0.0396332	0.811101	0.66661	0	-2.16513	0.019984	0.127043	ERCC8
0.312509	0.0392227	1.55291	0.460034	0	1.57795	0.0843801	0.297113	FOXP4
0.0080688	0.167087	7.9554	0.0187287	0.373775	0.0197396	0.982079	0.993358	ZNF526
0.391516	0.0393368	0.999106	0.606802	0	1.97401	0.0329631	0.172782	LRRC3B
-0.330519	0.0978574	4.61133	0.0996923	0.166062	-1.05657	0.238949	0.521634	KLHDC3
-0.355624	0.039224	0.0407838	0.979815	0	-1.79562	0.0511506	0.222455	WDR92
-0.184488	0.0389909	0.534964	0.765304	0	-0.934302	0.295793	0.582089	NUS1
0.268511	0.0392643	0.860125	0.650468	0	1.35508	0.135108	0.385651	FAM210B
0.210361	0.105325	5.00818	0.0817499	0.189403	0.648185	0.464538	0.720092	PHACTR3
-0.0113827	0.0600167	2.94128	0.229778	0.0584129	-0.0464632	0.957754	0.985028	CYYR1
-0.19712	0.140141	6.69003	0.0352597	0.293578	-0.526559	0.551161	0.776202	CMTM5
-0.25789	0.0390799	0.318305	0.852866	0	-1.30454	0.149588	0.408182	FAM122A
0.0325043	0.0390527	1.45011	0.484299	0	0.164481	0.851425	0.937576	ZMYND19
0.317314	0.0415509	2.08279	0.352963	0.00522063	1.55668	0.0884125	0.304939	COX20
0.147069	0.038917	0.145095	0.930021	0	0.745508	0.40148	0.671048	ABHD15
-0.0638813	0.0388773	0.279399	0.86962	0	-0.323985	0.712883	0.869492	TLCD1
-0.0381987	0.269545	12.4669	0.00196269	0.675748	-0.0735756	0.933147	0.974497	GINM1
-0.140993	0.0389112	0.0681162	0.966515	0	-0.714763	0.42083	0.687583	CKS1B
-0.3032	0.0391621	1.39324	0.498267	0	-1.53213	0.0932408	0.312777	C8orf34
-0.14532	0.0389411	0.245124	0.884651	0	-0.736415	0.407166	0.675851	RBP7
-0.324204	0.0394665	1.37707	0.502311	0	-1.63194	0.0748104	0.277273	SLC26A8
0.371244	0.224512	10.4811	0.0052974	0.543159	0.783501	0.378428	0.653807	LYPD1
0.70917	0.0403698	0.667178	0.716348	0	3.52957	0.000230814	0.00822539	CKS2
0.281677	0.0683054	3.27259	0.194701	0.0804622	1.07776	0.230057	0.51134	TM4SF18
-0.362207	0.0550635	2.69704	0.259625	0.0434031	-1.54356	0.0909627	0.308681	RAB39B
-0.0683492	0.0398266	2.03041	0.362328	0.0018861	-0.342489	0.697324	0.861829	GRIN3A
-0.269816	0.03915	1.54367	0.462165	0	-1.36365	0.132785	0.381792	TOP1MT
-0.265454	0.0390459	0.362938	0.834044	0	-1.34339	0.138335	0.390681	TSEN15
1.00434	0.0425827	0.947475	0.622671	0	4.86705	5.85266e-07	0.000242424	FAM129A
-0.0161646	0.0389927	1.04986	0.591596	0	-0.0818603	0.925669	0.972034	MRGPRF
0.278035	0.0392261	0.995487	0.607901	0	1.40382	0.122296	0.364357	MRPL53
-0.363103	0.039286	0.0305784	0.984827	0	-1.83194	0.0468648	0.212213	MRPL54
-0.315887	0.0394941	1.80462	0.405632	0	-1.58952	0.0822623	0.293053	RPL39L
-0.35847	0.0395251	1.95143	0.376923	0	-1.80309	0.0502408	0.220321	HSPA12B
-0.606288	0.0401152	0.770378	0.680322	0	-3.02709	0.00142922	0.0261417	CNTROB
-0.879193	0.0507665	2.39097	0.302558	0.025433	-3.90208	4.92355e-05	0.00332512	SNAP47
0.136776	0.103337	4.95012	0.084158	0.184433	0.425484	0.629328	0.823658	LEAP2
0.154496	0.0389991	0.848567	0.654238	0	0.782332	0.379113	0.654081	SLC18B1
0.40443	0.060663	2.90449	0.234044	0.0576141	1.64203	0.0731296	0.273715	LRG1
-0.157141	0.0389336	0.237473	0.888042	0	-0.796393	0.370801	0.648238	MED12L
-0.573575	0.0654361	3.13635	0.208425	0.0717974	-2.24224	0.0162118	0.113056	WDR17
-0.0682066	0.038904	0.335128	0.845722	0	-0.345803	0.694554	0.860812	ACAP3
0.359269	0.108806	5.17349	0.0752647	0.199814	1.08916	0.225333	0.506277	ARAP2
0.370978	0.0980974	4.68595	0.0960415	0.16852	1.18446	0.188857	0.461606	ARAP1
-0.0740322	0.0388964	0.26752	0.8748	0	-0.375375	0.670009	0.846976	AGAP2
0.273241	0.0391565	0.5514	0.759041	0	1.38084	0.128224	0.374747	AGAP1
-0.245511	0.0390727	0.741061	0.690368	0	-1.24204	0.169089	0.43557	AGAP3
0.376377	0.0395872	1.41348	0.49325	0	1.89167	0.0405166	0.194392	ADCYAP1R1
-0.536349	0.0399762	0.71283	0.700182	0	-2.68254	0.00443924	0.0518632	TADA1
-0.219034	0.0391245	1.04275	0.593704	0	-1.10736	0.21798	0.497258	THEM4
-0.218291	0.17175	8.07631	0.01763	0.38585	-0.526729	0.551035	0.776105	CATSPER2
-0.091946	0.0389341	0.48979	0.782787	0	-0.46598	0.597382	0.803968	WFIKKN1
0.300007	0.0865003	4.16492	0.124623	0.135072	1.02005	0.25505	0.539338	RAB3IP
-0.566644	0.155396	7.20671	0.0272322	0.335647	-1.43744	0.114056	0.35175	SSX2IP
-0.0207216	0.0678594	3.31061	0.191034	0.0812534	-0.0795462	0.927767	0.972678	HRASLS5
-0.0935309	0.039029	1.92126	0.382652	0	-0.473436	0.591601	0.799968	FTSJ3
0.654044	0.0403407	1.53594	0.463953	0	3.25638	0.00063933	0.0155775	SLC16A10
0.0399614	0.135073	6.36709	0.0414384	0.27672	0.108732	0.90142	0.962543	GALNT15
0.0591005	0.0846498	4.09325	0.12917	0.13006	0.203132	0.817176	0.923367	IP6K3
0.0670133	0.038896	0.701538	0.704146	0	0.339788	0.699586	0.862543	TAGAP
-0.689951	0.040731	1.03955	0.594653	0	-3.41866	0.000348745	0.0104791	AP2M1
-0.648749	0.0405408	0.928261	0.628681	0	-3.22203	0.000717829	0.0167189	AP1S1
-0.515754	0.0398425	1.20966	0.546168	0	-2.58386	0.00602224	0.0626469	AP2S1
0.0519429	0.0854136	4.11124	0.128013	0.131782	0.177731	0.839608	0.933439	PARD3B
-0.0596129	0.0463711	2.31788	0.313818	0.0197569	-0.276832	0.753021	0.890094	RFFL
-0.264737	0.0392591	1.47317	0.478745	0	-1.33612	0.140371	0.393998	AP3S1
0.201925	0.16519	7.65409	0.0217738	0.364004	0.496821	0.573606	0.790626	ZNF354B
-0.248574	0.0390605	1.01623	0.601629	0	-1.25773	0.164035	0.428472	ADD1
0.0196629	0.224043	10.4743	0.00531544	0.541255	0.0415415	0.962247	0.986373	CLCN2
-0.138912	0.0389169	0.116119	0.943594	0	-0.704157	0.427598	0.691657	CLCN3
-0.411895	0.0396098	1.25997	0.532599	0	-2.06959	0.0257468	0.149441	CLCN4
0.117802	0.116087	5.55535	0.0621831	0.222237	0.345749	0.694599	0.860812	CLCN5
0.227421	0.0390167	0.0407296	0.979841	0	1.15135	0.200932	0.477492	UBE2J2
-0.242209	0.0391123	0.325076	0.849984	0	-1.22471	0.174911	0.442004	BORCS5
-0.515843	0.0397652	0.111571	0.945742	0	-2.58682	0.00596686	0.0623079	OLFM3
0.397462	0.0396217	1.07636	0.583809	0	1.99678	0.0311171	0.166897	ANTXR2
-0.0933596	0.0388903	0.167615	0.919608	0	-0.473411	0.591622	0.799968	GPR62
-0.451374	0.0398282	1.99857	0.368143	0	-2.26173	0.0153542	0.109183	EXOSC6
-0.638562	0.0402954	0.265813	0.875547	0	-3.18109	0.00082998	0.0183874	PRAP1
-0.045873	0.0390364	1.21172	0.545605	0	-0.232179	0.791675	0.911158	ZNF511
-0.198015	0.0445233	2.23564	0.326991	0.0145764	-0.938434	0.293725	0.579856	CHCHD1
-0.339145	0.0392302	0.194541	0.90731	0	-1.71228	0.0622178	0.248308	MSS51
0.105077	0.0389668	0.709957	0.701188	0	0.532304	0.546894	0.774398	CFAP70
-0.0494855	0.0389358	1.09648	0.577966	0	-0.250786	0.775484	0.903156	CLCN6
0.238941	0.109068	5.19303	0.0745329	0.200725	0.723507	0.415265	0.682982	CLCN7
-0.171786	0.0390004	0.311792	0.855648	0	-0.86987	0.329448	0.612752	C10orf90
-0.0461411	0.0506006	2.50853	0.285286	0.0315722	-0.205121	0.815421	0.922323	BTBD16
0.280725	0.255371	11.8258	0.00270432	0.63366	0.555513	0.529786	0.763242	PSTK
0.450821	0.0558311	2.70874	0.258109	0.0445754	1.90795	0.0389252	0.189146	PIK3AP1
-0.322257	0.0391845	0.0675631	0.966783	0	-1.62797	0.075481	0.278625	MORN4
-0.0409676	0.219172	10.2923	0.00582179	0.527547	-0.087508	0.920586	0.971115	ZFYVE27
-0.144645	0.135551	6.48568	0.0390528	0.280202	-0.392873	0.655657	0.838997	COMTD1
-0.436924	0.0396125	1.21125	0.545734	0	-2.19528	0.0184324	0.121482	FRA10AC1
0.691635	0.209056	9.50124	0.00864632	0.49353	1.51267	0.0972373	0.320815	ANKRD22
-0.131035	0.10549	5.03976	0.0804694	0.190498	-0.403441	0.647075	0.832783	SFXN2
0.00972861	0.0679465	3.29449	0.19258	0.0807978	0.0373222	0.96607	0.987774	PDZD8
-0.0146431	0.11089	5.26568	0.0718742	0.205741	-0.0439731	0.960018	0.985616	ADD2
-0.26219	0.0390796	0.533033	0.766044	0	-1.3263	0.14319	0.398222	BORCS7
0.846203	0.113976	5.22275	0.0734335	0.210645	2.5065	0.00760129	0.0719045	CLIC1
0.368866	0.0394023	0.427124	0.807702	0	1.85827	0.0439669	0.204359	CLIC2
0.00348584	0.0786044	3.81657	0.148335	0.112601	0.0124332	0.988703	0.996103	GSTO2
-0.0257642	0.0600244	2.93928	0.230008	0.0583959	-0.10516	0.904646	0.964872	SFR1
0.156728	0.0460802	2.30838	0.315312	0.0190545	0.730111	0.411099	0.679874	CLK1
0.183868	0.0578806	2.84249	0.241414	0.0522197	0.764257	0.38998	0.662932	ANAPC16
0.0105239	0.0388861	0.379335	0.827234	0	0.0533681	0.951497	0.982918	SFXN4
-0.180039	0.0389342	0.000626305	0.999687	0	-0.912434	0.306921	0.591805	CPXM2
-0.533851	0.0992652	4.68532	0.0960718	0.17053	-1.69442	0.0648427	0.254397	CLK2
-0.455176	0.0396475	0.400433	0.818554	0	-2.28598	0.0143456	0.106185	C11orf74
-0.0246058	0.0440683	2.21599	0.330221	0.0134045	-0.117213	0.893752	0.958323	CLK3
0.896125	0.0416866	0.461869	0.793792	0	4.38905	5.7795e-06	0.000929412	SERPINA3
0.241115	0.0391874	1.0469	0.592473	0	1.21801	0.177181	0.4452	ADD3
0.54967	0.0398485	1.79723	0.407134	0	2.75357	0.00354027	0.0453959	TPP1
0.241705	0.0650559	3.16307	0.205659	0.0724493	0.947639	0.289179	0.575705	CLN3
-0.183462	0.039059	0.655386	0.720584	0	-0.928295	0.298828	0.585449	SLC36A4
0.165559	0.0472085	2.34732	0.309232	0.0216845	0.76198	0.391376	0.664066	TMEM45B
-0.319463	0.178876	8.37505	0.0151838	0.40679	-0.755343	0.395446	0.666916	CYP2R1
0.417421	0.0394347	0.89355	0.639688	0	2.10201	0.0236542	0.14255	CLN5
-0.383605	0.0609826	2.9704	0.226457	0.0606168	-1.55339	0.0890565	0.305934	PIH1D2
0.261431	0.0737198	3.55358	0.16918	0.097254	0.962864	0.281757	0.567068	JAML
-0.216625	0.0390862	1.24592	0.536355	0	-1.09571	0.222677	0.503264	DNAJC24
-0.143902	0.0389226	0.541433	0.762833	0	-0.729402	0.411537	0.68005	ARL14EP
0.358168	0.039578	1.58902	0.451804	0	1.80036	0.0505715	0.220992	CLNS1A
-0.188186	0.132009	6.25364	0.0438571	0.268333	-0.517948	0.557624	0.780992	LRRK2
-0.0295086	0.0388778	0.56251	0.754836	0	-0.149657	0.86465	0.944832	CLPTM1
0.279182	0.0392027	1.75643	0.415525	0	1.41003	0.120722	0.361796	TMEM52B
-0.609197	0.0400078	0.699837	0.704746	0	-3.04569	0.00133528	0.0250027	C12orf45
-0.614155	0.0401203	0.303149	0.859354	0	-3.06617	0.00124457	0.0236903	CLTA
-0.295854	0.0525422	2.58792	0.274183	0.0365479	-1.29069	0.153722	0.413546	CLTB
0.0091103	0.0411893	2.08892	0.351881	0.00551537	0.044889	0.959187	0.985359	LRIG3
-0.343029	0.0509842	2.50196	0.286225	0.0314705	-1.51919	0.0958854	0.317658	TMEM132D
-0.111012	0.0389434	0.585588	0.746176	0	-0.562538	0.524653	0.760174	SLC15A4
-0.468206	0.1012	4.73768	0.0935891	0.175176	-1.47179	0.106085	0.338128	RHEBL1
0.137038	0.038911	0.121056	0.941267	0	0.694711	0.433731	0.696916	C12orf54
0.218906	0.0390937	0.452549	0.797499	0	1.10714	0.218068	0.497376	ZNF641
-0.69299	0.040633	0.50611	0.776425	0	-3.43786	0.000325262	0.0101458	CLTC
0.232378	0.0392177	1.02071	0.600281	0	1.17342	0.192802	0.465702	NEDD1
0.367511	0.039615	1.98133	0.371329	0	1.84646	0.0452539	0.207785	IKBIP
-0.123677	0.0389712	0.715488	0.699252	0	-0.626493	0.479388	0.727518	HIST4H4
0.238465	0.0391388	0.55915	0.756105	0	1.20537	0.181512	0.451773	FGD4
-0.661454	0.0748026	3.53568	0.170701	0.0980933	-2.41847	0.00984542	0.0843214	AEBP2
-0.80162	0.0412303	1.19372	0.550538	0	-3.94784	4.04565e-05	0.00297849	BTBD11
-0.376976	0.0392643	0.582793	0.747219	0	-1.90246	0.0394548	0.190464	ANO4
-0.432134	0.0395732	1.21441	0.544871	0	-2.17229	0.0196139	0.125593	ALKBH2
-0.211611	0.106996	5.11373	0.0775473	0.195039	-0.646924	0.465394	0.720384	SPPL3
-0.601664	0.067599	3.2254	0.199349	0.0775823	-2.31411	0.0132602	0.101714	TEX29
0.351117	0.0392581	0.493442	0.781359	0	1.77209	0.0540809	0.228794	SLAIN1
-0.21965	0.0592555	2.90358	0.234151	0.0561627	-0.902334	0.312179	0.597476	TDRD9
0.32493	0.0393669	1.46783	0.480026	0	1.63766	0.0738551	0.275555	ANKRD9
-0.00575386	0.0388838	0.413072	0.813397	0	-0.0291793	0.973492	0.989999	AK7
-0.418391	0.234751	10.8712	0.00435873	0.571941	-0.863532	0.332859	0.616011	IFI27L1
-0.106051	0.102842	4.90981	0.0858711	0.182533	-0.330698	0.707256	0.866868	C14orf28
-0.528945	0.0742656	3.47975	0.175543	0.0953531	-1.94096	0.0358256	0.180701	TRAPPC6B
-0.127616	0.0391298	1.86728	0.393121	0	-0.645136	0.466602	0.720607	C14orf79
0.152907	0.0577628	2.84066	0.241634	0.0520593	0.636214	0.472699	0.724526	PLD4
-0.213608	0.0391084	1.05129	0.591173	0	-1.08015	0.229073	0.510487	ADSSL1
0.520167	0.0397067	0.982822	0.611762	0	2.61042	0.00555908	0.0599267	MRPL52
-0.123859	0.11087	5.27596	0.0715055	0.205985	-0.37198	0.672838	0.849218	LRR1
-0.0296324	0.0426673	2.15534	0.340388	0.00963595	-0.143456	0.870183	0.946866	KLHDC1
-0.156529	0.267795	12.5525	0.0018804	0.6733	-0.302478	0.731086	0.880692	FRMD6
0.245803	0.0391233	0.664584	0.717278	0	1.24271	0.168874	0.435364	SOCS4
-0.283888	0.0423714	2.13748	0.343441	0.00853484	-1.37915	0.128675	0.375375	NAA30
0.138469	0.0675136	3.28975	0.193036	0.0800454	0.532914	0.546436	0.774254	JDP2
0.196227	0.110695	5.28183	0.0712959	0.205807	0.589787	0.505043	0.746797	ISCA2
-0.312772	0.113502	5.42205	0.0664685	0.214412	-0.928381	0.298786	0.585449	ACOT4
0.905191	0.0415695	0.943129	0.624025	0	4.43969	4.9016e-06	0.000893333	PLIN2
0.484421	0.0873676	4.11927	0.127501	0.134975	1.63888	0.0736512	0.27499	CCR1
-0.315795	0.124895	5.95302	0.0509704	0.248107	-0.893578	0.316803	0.601583	TTC8
-0.488441	0.0396409	0.388624	0.823401	0	-2.45324	0.00889399	0.0793551	TC2N
-0.118758	0.0390585	1.56044	0.458306	0	-0.600903	0.497214	0.741158	SLC24A4
0.306608	0.0896398	4.30766	0.116039	0.144092	1.02408	0.253248	0.537941	SLC25A29
-0.309202	0.0393055	0.724602	0.696073	0	-1.55961	0.0878424	0.303825	DEGS2
-0.324027	0.0445989	2.2359	0.326949	0.0146691	-1.53433	0.0928039	0.312097	LEO1
-0.174133	0.154555	7.30691	0.0259014	0.335249	-0.442935	0.615466	0.814089	C15orf40
-0.328604	0.0392212	0.643278	0.72496	0	-1.65925	0.0703181	0.266328	SENP8
0.0936563	0.0388931	0.342966	0.842415	0	0.474899	0.590454	0.799552	MTFMT
0.263635	0.0699756	3.39645	0.183008	0.0869624	0.996621	0.265738	0.550705	SLC51B
-0.0514294	0.0481528	2.40674	0.30018	0.0251175	-0.234369	0.789767	0.910077	LRRC28
0.148098	0.039027	0.992111	0.608928	0	0.749665	0.398951	0.669127	CCR5
0.0178394	0.13519	6.47848	0.0391936	0.279362	0.0485185	0.955885	0.984552	CCR6
-0.441182	0.0396351	0.614634	0.735417	0	-2.21604	0.0174244	0.117733	TMEM266
-0.238743	0.0390635	0.139852	0.932463	0	-1.20794	0.180626	0.450789	NIPA1
0.0703668	0.0993826	4.77922	0.0916656	0.173155	0.223209	0.799518	0.915924	WHAMM
-0.165135	0.0389662	0.506433	0.7763	0	-0.836555	0.347754	0.627748	C16orf46
0.136883	0.0389496	0.435599	0.804287	0	0.693582	0.434461	0.697327	ACKR2
0.0938574	0.0388694	0.111299	0.94587	0	0.476063	0.589548	0.799326	NTAN1
-0.320358	0.0465501	2.31591	0.314128	0.0196139	-1.48483	0.103197	0.332767	FOPNL
-0.458098	0.039514	0.588961	0.744919	0	-2.30453	0.0136224	0.103046	DNAAF1
0.137365	0.114592	5.44724	0.0656367	0.216921	0.405787	0.645174	0.832252	DCUN1D3
0.485389	0.230106	10.6424	0.00488685	0.55876	1.01187	0.258748	0.543626	CMTM3
0.615711	0.0400079	1.17129	0.556747	0	3.07825	0.00119402	0.0230734	CMKLR1
-0.184704	0.0961072	4.56908	0.101821	0.161987	-0.595798	0.500798	0.744067	SPATA2L
0.0633459	0.0702586	3.42066	0.180806	0.0881319	0.238984	0.785749	0.907359	SPATA33
-0.195785	0.0389558	0.0644954	0.968267	0	-0.991957	0.267905	0.552584	CCDC78
0.290154	0.0395264	1.93752	0.379554	0	1.45944	0.108896	0.343289	LTB4R
0.166759	0.0389563	0.412192	0.813755	0	0.84489	0.343099	0.624155	IQCK
-0.165813	0.0389369	0.10006	0.951201	0	-0.84031	0.345643	0.625856	PAQR4
-0.180451	0.0389874	1.09657	0.577939	0	-0.913899	0.30617	0.591036	ZC3H18
0.120979	0.0388752	0.0625603	0.969204	0	0.613584	0.488353	0.734895	CDYL2
-0.279329	0.0391379	0.631431	0.729267	0	-1.41195	0.120245	0.360919	ANKS3
-0.0645991	0.0388645	0.181839	0.913091	0	-0.32768	0.709779	0.867998	UBALD1
0.200718	0.0391819	1.57283	0.455474	0	1.01401	0.257777	0.542837	TMEM219
-0.0419945	0.0596029	2.92016	0.232218	0.0571935	-0.172012	0.844693	0.935718	EARS2
0.268258	0.173612	8.14043	0.0170737	0.390965	0.643818	0.467496	0.721161	SNX20
0.28014	0.0393069	1.37732	0.502249	0	1.41299	0.119979	0.360675	TMEM170A
-0.125107	0.038976	0.467948	0.791382	0	-0.633701	0.474438	0.725645	METTL23
0.573937	0.0400959	1.10669	0.575022	0	2.86625	0.00246163	0.0361418	MSI2
0.134417	0.0389683	0.379707	0.82708	0	0.680924	0.442705	0.703514	SLC38A10
-0.177288	0.0390715	1.90063	0.386619	0	-0.89691	0.315036	0.600087	CANT1
-0.335519	0.150939	7.15999	0.0278759	0.325277	-0.863609	0.332817	0.616011	CYB5D1
-0.0780089	0.0389831	1.11357	0.573049	0	-0.395099	0.653838	0.837768	USP43
-0.0232053	0.185242	8.74949	0.0125914	0.426914	-0.0539161	0.951006	0.982711	HEXIM2
-0.0652805	0.0726956	3.53795	0.170507	0.0953246	-0.242119	0.783022	0.90643	LSM12
-0.352216	0.100087	4.78842	0.0912445	0.174647	-1.11332	0.215616	0.494837	CCDC43
0.219482	0.0391986	1.0918	0.579321	0	1.10857	0.217502	0.496827	CNTD1
-0.158583	0.0389699	0.979572	0.612757	0	-0.803328	0.366741	0.645006	TMEM132E
0.460046	0.0394816	0.262291	0.87709	0	2.31528	0.0132165	0.101571	WFIKKN2
0.137874	0.0729495	3.54628	0.169799	0.0958933	0.51047	0.563235	0.784863	SGK494
0.0239169	0.0834411	4.01423	0.134376	0.125836	0.0827971	0.924828	0.971836	SEZ6
0.194622	0.0391763	1.73891	0.41918	0	0.983287	0.271968	0.556851	ANKRD13B
-0.351853	0.0894884	4.28033	0.117635	0.143095	-1.17619	0.191811	0.46443	SLC43A2
-0.93331	0.0649327	3.00585	0.222478	0.0660208	-3.66264	0.000137318	0.00588401	CYB5D2
0.0907308	0.0388697	0.116086	0.943609	0	0.460203	0.601889	0.8066	ZFP3
0.502902	0.0506317	2.44324	0.294753	0.0284486	2.23497	0.0165457	0.114108	EFCAB13
0.201057	0.0504482	2.49425	0.28733	0.0308267	0.895149	0.315966	0.600766	MRPL10
0.189655	0.0391584	1.59528	0.450391	0	0.958413	0.2839	0.569693	WDR81
0.3633	0.186666	8.75552	0.0125534	0.430556	0.840878	0.345329	0.62585	RN7SK
0.471867	0.0583081	2.8307	0.24284	0.052086	1.95414	0.0346489	0.177384	TBC1D16
-0.158848	0.0627471	3.07406	0.215019	0.0665538	-0.634141	0.474132	0.725531	AFMID
-0.62694	0.0965477	4.54073	0.103274	0.161975	-2.01769	0.0294711	0.161265	KRT222
0.412518	0.0395138	1.83449	0.399618	0	2.07524	0.0253746	0.148161	LRRC75A-AS1
0.0928498	0.0389961	1.65416	0.437325	0	0.470187	0.594122	0.802475	MIEF2
0.206929	0.0390811	1.43748	0.487366	0	1.04674	0.243216	0.526435	FAM210A
0.12385	0.038992	0.922374	0.630535	0	0.627201	0.4789	0.727424	LOXHD1
-0.322373	0.0391885	0.561576	0.755188	0	-1.62847	0.0753932	0.278377	INO80C
-0.147344	0.0629692	3.07901	0.214487	0.0668974	-0.587177	0.506901	0.747876	TTC39C
0.060577	0.039064	1.59669	0.450074	0	0.306492	0.727678	0.877979	FAM69C
0.0946724	0.0784556	3.78344	0.150812	0.111353	0.337996	0.701086	0.863176	CNGB1
0.025705	0.0388391	0.0874087	0.957237	0	0.130431	0.881885	0.95252	CLDND2
0.279476	0.0391589	0.88994	0.640844	0	1.41231	0.12015	0.360829	ZNF816
-0.0366053	0.111134	5.33128	0.0695547	0.207817	-0.109805	0.900474	0.961875	ZNF543
0.493726	0.0859113	4.04537	0.1323	0.130489	1.68446	0.0663481	0.257426	RAVER1
-0.395083	0.0508067	2.49906	0.28664	0.0311043	-1.75278	0.0565987	0.235175	C19orf70
-0.0631155	0.039064	1.32618	0.515257	0	-0.319336	0.716798	0.871683	TRAPPC5
0.489231	0.0399499	1.28764	0.525281	0	2.44769	0.0090436	0.0798351	OSCAR
0.218033	0.0601606	2.91487	0.232833	0.0575668	0.888928	0.319241	0.603472	ZNF813
-0.0330922	0.0446448	2.24852	0.324893	0.0153666	-0.156617	0.858456	0.941299	ZNF441
0.0662139	0.0389657	0.864585	0.64902	0	0.335435	0.703244	0.864851	ZNF491
-0.106392	0.0476489	2.38184	0.303942	0.0235823	-0.487397	0.580807	0.794779	SWSAP1
-0.179572	0.0389548	0.663183	0.71778	0	-0.909824	0.308274	0.593463	CNGA3
0.109953	0.0388965	0.235451	0.88894	0	0.557509	0.528306	0.761994	JOSD2
-0.340691	0.0556164	2.69767	0.259543	0.0441279	-1.44464	0.112327	0.349221	CPT1C
0.0690853	0.038937	0.528608	0.76774	0	0.35011	0.690948	0.860151	ALDH16A1
0.360864	0.0395702	1.33714	0.512441	0	1.81409	0.0489163	0.21716	NTN5
0.260362	0.0391697	0.970088	0.61567	0	1.31553	0.146331	0.403228	CNGA4
0.583822	0.0937637	4.42036	0.109681	0.153974	1.90662	0.0390538	0.189435	ZNF787
0.0101139	0.0921807	4.44855	0.108146	0.15218	0.0333118	0.969731	0.989381	ZNF573
-0.115365	0.038972	0.744778	0.689086	0	-0.584382	0.508934	0.749878	WDR88
0.0528581	0.0389774	0.835826	0.65842	0	0.267735	0.76085	0.894374	TMIGD2
-0.344332	0.196181	9.16656	0.0102213	0.457912	-0.777408	0.382045	0.656099	EID2B
-0.270622	0.0390989	0.0629359	0.969022	0	-1.36861	0.13145	0.379762	TNFAIP8L1
-0.0743823	0.0389566	0.669688	0.71545	0	-0.376859	0.668794	0.846451	ZNF57
-0.0157211	0.107777	5.152	0.0760779	0.197364	-0.0478871	0.956467	0.984705	IRGQ
0.448185	0.047666	2.35419	0.308173	0.0221379	2.05283	0.0269026	0.15282	ZNF428
0.278612	0.0681016	3.27194	0.194763	0.080154	1.06763	0.234274	0.515963	PLK3
0.54914	0.0398371	0.166177	0.92027	0	2.75131	0.00356566	0.0454674	MOB3A
0.20797	0.0390416	0.496845	0.78003	0	1.05253	0.240698	0.523985	MFSD12
0.681089	0.0558424	2.64512	0.266452	0.0419389	2.88219	0.00233565	0.035045	GIPC3
-0.301171	0.0391813	0.744722	0.689105	0	-1.52151	0.0954023	0.317124	NDUFA11
-0.171277	0.0827122	3.95846	0.138175	0.123052	-0.595545	0.500978	0.744202	MISP
0.21481	0.0712656	3.41519	0.181301	0.0892728	0.804663	0.365971	0.644231	LRRC25
0.153636	0.0389846	1.29293	0.523895	0	0.778119	0.381616	0.655727	WTIP
-0.134271	0.148179	7.05706	0.029348	0.317392	-0.348809	0.692031	0.860288	ZNF792
0.244032	0.039113	0.882239	0.643316	0	1.23392	0.171792	0.43783	NR2C2AP
0.643668	0.0473561	2.30801	0.315372	0.019499	2.95783	0.00181688	0.0304724	HSPB6
-0.0957237	0.135987	6.5006	0.0387625	0.281437	-0.25958	0.767876	0.898946	CNN1
0.141722	0.083109	3.97732	0.136879	0.124237	0.491601	0.57757	0.792915	RINL
-0.0577701	0.171544	8.17718	0.0167628	0.387166	-0.139481	0.873737	0.94874	FBXO27
0.444661	0.0394522	0.171289	0.917921	0	2.23869	0.0163749	0.113625	CNN2
-0.0548344	0.0388702	0.177543	0.915055	0	-0.278128	0.751905	0.889404	C19orf47
-0.362399	0.0504795	2.49302	0.287507	0.030727	-1.61298	0.0780454	0.283727	ANKLE1
0.911041	0.0414553	0.358656	0.835832	0	4.47453	4.0237e-06	0.000797101	CNN3
-0.0381026	0.0389217	0.836608	0.658162	0	-0.193134	0.825972	0.927099	TDRD10
0.219258	0.0389732	0.170705	0.918189	0	1.11064	0.216675	0.496017	SHE
0.167475	0.117792	5.5642	0.0619083	0.225568	0.487967	0.580363	0.794673	KDF1
0.0320885	0.0388536	0.173069	0.917104	0	0.162792	0.852944	0.937796	CNP
-0.0658894	0.0388577	0.0832435	0.959233	0	-0.334254	0.704251	0.865295	CCSAP
-0.547195	0.0397961	1.64588	0.439139	0	-2.74298	0.00366223	0.0462225	PUSL1
-0.189275	0.0389852	0.133315	0.935516	0	-0.958615	0.283797	0.569693	B3GALT6
-0.127732	0.0441027	2.22181	0.32926	0.0137305	-0.608229	0.492071	0.736799	CNR1
-1.05492	0.050097	2.29602	0.317267	0.0198601	-4.71317	1.31685e-06	0.000375	KLHDC9
0.641005	0.0402052	0.0711864	0.965033	0	3.19683	0.000783891	0.017799	SLC44A3
0.291128	0.039314	1.91537	0.38378	0	1.46828	0.106876	0.339714	CNTF
0.173214	0.0423887	2.14211	0.342646	0.00878007	0.841313	0.345085	0.625814	ATXN7L2
-0.0554181	0.0390025	1.14679	0.563609	0	-0.280611	0.74977	0.888315	LYPLAL1
0.237152	0.107128	5.10736	0.0777948	0.195119	0.724563	0.414592	0.682417	CNTFR
-0.324105	0.0435106	2.17684	0.336749	0.0110143	-1.55378	0.0889825	0.305834	CNTN1
0.195271	0.0576218	2.82785	0.243187	0.0513762	0.813474	0.360894	0.640173	TYW3
-0.704899	0.0405705	1.43828	0.48717	0	-3.49963	0.000257151	0.0088539	ERICH3
-0.413342	0.232898	10.6253	0.0049288	0.56434	-0.856498	0.336703	0.6196	TPRG1L
-0.241465	0.095153	4.57351	0.101596	0.160519	-0.782787	0.378848	0.654081	ZNF684
0.649001	0.0403847	0.497566	0.779749	0	3.22951	0.000699539	0.0164578	PODN
-0.433507	0.0394162	1.05253	0.590807	0	-2.18353	0.0190268	0.123788	LRRC39
-0.242438	0.0524004	2.58572	0.274485	0.0363759	-1.05909	0.237875	0.520075	RNF19B
0.0400469	0.0390295	1.56082	0.458219	0	0.202708	0.817544	0.923413	C1orf122
0.527468	0.0397268	1.57665	0.454606	0	2.6464	0.00497271	0.0557148	COL1A1
-0.751882	0.0407652	1.90236	0.386284	0	-3.72396	0.000105348	0.00512411	OSCP1
-0.560844	0.08422	3.90752	0.14174	0.123634	-1.93257	0.0365989	0.183182	C1orf216
-0.201764	0.0390894	1.6551	0.43712	0	-1.02051	0.254844	0.539069	UBXN10
0.272408	0.0391535	0.289868	0.86508	0	1.37668	0.129333	0.376532	COL1A2
0.153222	0.0389808	0.506318	0.776344	0	0.776059	0.382868	0.656558	ARL8A
-0.488197	0.0399356	1.61533	0.445899	0	-2.44295	0.00916826	0.0804182	SYT2
-0.550745	0.0398396	0.0156902	0.992186	0	-2.75926	0.00347655	0.0449159	GOLT1A
-0.241007	0.0391611	1.72646	0.421797	0	-1.21787	0.177231	0.445243	UHMK1
-0.467076	0.0398728	1.74234	0.418462	0	-2.3391	0.0123724	0.0974182	FCRLB
-0.0126762	0.0389002	0.561059	0.755384	0	-0.0642709	0.941575	0.977525	ADH5
0.711342	0.040586	0.221953	0.89496	0	3.53094	0.000230156	0.00822539	COL2A1
-0.0984354	0.0390732	1.88109	0.390416	0	-0.49798	0.572718	0.790315	C1orf131
0.234399	0.0675052	3.28597	0.193402	0.0798336	0.902166	0.312267	0.597477	SPATA17
0.860591	0.0412501	0.389495	0.823042	0	4.23725	1.12664e-05	0.00131624	COL4A1
-0.0751747	0.0388546	0.177238	0.915194	0	-0.381374	0.665072	0.845033	TMEM125
0.10354	0.0837592	4.00428	0.135046	0.12603	0.357762	0.684622	0.856655	IQGAP3
-0.572387	0.122654	5.55718	0.0621261	0.234351	-1.63436	0.074407	0.276377	NAXE
0.501009	0.0396139	0.0942761	0.953956	0	2.51722	0.00735848	0.0706713	ARHGEF19
-0.663681	0.044041	2.1523	0.340906	0.00966054	-3.1625	0.000884849	0.0192818	MRPL55
-0.00229379	0.0391013	1.92417	0.382095	0	-0.0116	0.989451	0.996103	HIST3H2BB
0.21872	0.0508978	2.51512	0.284347	0.0320636	0.969482	0.278567	0.564694	DRAM2
0.328869	0.264255	12.1961	0.00224726	0.660184	0.639752	0.470289	0.723102	PIFO
0.631182	0.160464	7.21113	0.0271721	0.345818	1.57567	0.0848088	0.297855	C1orf162
-0.266928	0.0392125	1.2495	0.535396	0	-1.34798	0.137074	0.388466	TATDN3
0.670599	0.0402257	0.345268	0.841445	0	3.34357	0.000462214	0.0125584	COL4A2
0.150717	0.231405	10.9213	0.00425081	0.565081	0.313312	0.721857	0.875049	NKAIN4
-0.0987582	0.0390215	0.864421	0.649073	0	-0.499944	0.57121	0.789964	VSTM2L
-0.463984	0.261104	11.7021	0.00287684	0.645651	-0.908022	0.30921	0.594093	SNHG11
0.338258	0.0472914	2.34942	0.308909	0.0217399	1.55545	0.0886521	0.305159	FITM2
-0.157237	0.0389979	0.712498	0.700298	0	-0.796221	0.370902	0.648238	SPATA25
0.218393	0.0705724	3.43231	0.179756	0.0889716	0.822095	0.355936	0.636016	COL4A3
0.0194976	0.0389166	0.559668	0.755909	0	0.0988356	0.91036	0.967404	TSHZ2
0.178882	0.0389897	0.694014	0.7068	0	0.905923	0.310311	0.595401	COL4A4
0.0700373	0.0390557	1.92589	0.381766	0	0.354394	0.687392	0.85751	ZNF831
-0.135808	0.122898	5.89443	0.0524856	0.24281	-0.387396	0.660136	0.841735	TBC1D20
-0.172357	0.0598737	2.9086	0.233564	0.0570198	-0.704385	0.427449	0.691657	COL4A5
0.440215	0.116113	5.50844	0.0636586	0.221359	1.29189	0.15336	0.413124	SLX4IP
0.381927	0.0393526	0.474714	0.78871	0	1.92528	0.0372655	0.184425	DUSP15
-0.20583	0.0720955	3.45664	0.177583	0.0917907	-0.766574	0.38858	0.661752	TSPY26P
-0.210245	0.146983	7.00933	0.0300568	0.31405	-0.548393	0.534997	0.766468	CHMP4B
0.246803	0.0390818	1.06392	0.587452	0	1.24843	0.167014	0.432259	PIGU
0.0218669	0.0390427	1.3546	0.507986	0	0.110667	0.899691	0.961636	COL5A1
-0.369477	0.066704	3.22721	0.199168	0.0766839	-1.43058	0.115697	0.35428	C22orf39
-0.565261	0.0495758	2.38516	0.303438	0.0248556	-2.53872	0.00690336	0.0677724	TANGO2
-0.325218	0.0536367	2.61702	0.270222	0.0388128	-1.40425	0.122189	0.364115	COL5A2
-0.47452	0.0805035	3.83921	0.146665	0.116119	-1.67243	0.0682258	0.26107	SGSM1
0.20431	0.0788425	3.81434	0.1485	0.112831	0.727627	0.412652	0.681142	EMID1
0.132632	0.072994	3.54776	0.169674	0.0960257	0.490915	0.578087	0.793281	COL6A1
0.519351	0.0397274	0.460175	0.794464	0	2.60565	0.0056405	0.0603759	COL6A2
-0.0455952	0.0418333	2.12137	0.346218	0.00751034	-0.222925	0.799764	0.91596	PPP1R21
0.409194	0.0394378	0.125727	0.939072	0	2.0605	0.0263649	0.151469	COL6A3
0.264292	0.0516433	2.55088	0.279308	0.0341966	1.16299	0.196591	0.471402	TMEM150A
-0.189924	0.0390048	0.362716	0.834137	0	-0.961658	0.282339	0.568043	NUP35
-0.213292	0.0391166	1.10856	0.574485	0	-1.07844	0.229778	0.511204	TYW5
0.555966	0.0399114	0.105146	0.948785	0	2.78291	0.00322269	0.0424793	COL8A1
-0.229874	0.0390355	0.888321	0.641363	0	-1.16348	0.19641	0.471402	LYG1
0.0225114	0.0468392	2.33807	0.310666	0.0210192	0.104015	0.905693	0.965226	MITD1
0.121769	0.0617287	3.00342	0.222749	0.0627242	0.490108	0.578699	0.793802	DIS3L2
0.173677	0.109985	5.28083	0.0713315	0.204537	0.523692	0.553319	0.778155	COL8A2
0.520898	0.113074	5.2754	0.0715256	0.210009	1.54907	0.0898948	0.307436	CMPK2
-0.0818744	0.225444	10.6253	0.00492888	0.54667	-0.172436	0.844313	0.935718	MBOAT2
-0.0805251	0.0388544	0.0621299	0.969413	0	-0.408518	0.642981	0.831273	CNTNAP5
-0.0377136	0.0391075	1.8363	0.399258	0	-0.190708	0.828127	0.92807	TAF8
0.198428	0.0661128	3.22328	0.19956	0.0758899	0.771721	0.38547	0.658969	COL9A1
-1.02763	0.0898429	4.05134	0.131906	0.136581	-3.42842	0.000336089	0.0103393	TMEM18
-0.107038	0.038893	0.360948	0.834874	0	-0.542752	0.539169	0.76914	COL9A2
-0.841202	0.0416334	1.76771	0.413187	0	-4.12268	1.97527e-05	0.00202174	FBLN7
0.277297	0.0548235	2.69559	0.259813	0.0431803	1.1843	0.188911	0.461606	NEU4
-0.124513	0.0390973	1.76124	0.414526	0	-0.629709	0.477188	0.726642	RBM45
0.0439965	0.0389155	0.484999	0.784664	0	0.223027	0.799676	0.915936	BBS5
-0.17158	0.0456467	2.29096	0.318071	0.0180185	-0.803085	0.366884	0.645139	COL9A3
-0.27977	0.039089	0.0443503	0.978069	0	-1.41506	0.119469	0.360014	COL10A1
-0.286445	0.0452499	2.26704	0.321898	0.0165986	-1.34658	0.137459	0.389012	ICA1L
-0.512033	0.039679	0.668497	0.715876	0	-2.5705	0.0062761	0.0637829	FAM168B
0.105814	0.107171	5.14366	0.0763956	0.19609	0.323225	0.713525	0.870061	COL11A1
0.0241246	0.0668219	3.26023	0.195907	0.0781393	0.0933254	0.915348	0.969839	RFTN2
0.133756	0.0847631	4.08262	0.129858	0.129916	0.45942	0.602502	0.806884	CLHC1
-0.262648	0.200441	9.16075	0.0102511	0.467006	-0.586653	0.507281	0.748007	COL11A2
-0.124035	0.0390474	1.22325	0.54247	0	-0.627695	0.478559	0.727358	PLEKHH2
0.232411	0.0392568	1.89069	0.388545	0	1.17301	0.192948	0.465727	COL12A1
0.128824	0.0614988	2.99149	0.224082	0.0620112	0.519473	0.556492	0.780493	AP1S3
0.0141164	0.0733713	3.54671	0.169762	0.0965586	0.0521149	0.95264	0.983269	C2orf76
-0.408114	0.0395478	1.95246	0.376728	0	-2.0522	0.026944	0.15282	SGPP2
-0.382345	0.0546918	2.67792	0.262118	0.042449	-1.63491	0.0743168	0.276277	ACVR1C
0.213202	0.0390442	1.17609	0.555411	0	1.07898	0.229549	0.510861	OSR1
-0.195389	0.102821	4.93005	0.0850069	0.183028	-0.609341	0.491294	0.736388	COL13A1
-0.377364	0.0393875	0.320086	0.852107	0	-1.90143	0.0395531	0.190732	TTC32
-0.582707	0.0400411	1.58974	0.451641	0	-2.91204	0.00211932	0.0333223	UBR3
-0.0251599	0.0388842	0.405716	0.816394	0	-0.127592	0.884446	0.953881	KCTD18
0.264086	0.110874	5.2965	0.0707751	0.206548	0.793104	0.372741	0.649542	ALS2CR12
-0.324455	0.1795	8.50049	0.0142607	0.409985	-0.765813	0.389044	0.662	ZNF513
-0.498566	0.0399509	0.97815	0.613193	0	-2.49436	0.00788361	0.0732767	LYPD6
-0.0207399	0.038908	0.693193	0.70709	0	-0.105145	0.90466	0.964872	LYPD6B
0.303781	0.0392849	0.643404	0.724914	0	1.53267	0.0931337	0.312687	GALM
-0.0081435	0.0568535	2.80518	0.245959	0.0497735	-0.0341533	0.968966	0.989008	COL15A1
-0.206694	0.0391185	0.783683	0.675811	0	-1.04505	0.243968	0.52712	TMEM198
-0.588281	0.0554681	2.68001	0.261845	0.0429183	-2.49783	0.0078013	0.0728068	ZFAND2B
-0.187674	0.0391115	0.93092	0.627846	0	-0.948968	0.288521	0.574896	COL16A1
-0.291451	0.0391524	0.439263	0.802815	0	-1.47294	0.105821	0.337723	TMEM178A
0.0382495	0.0389528	0.791805	0.673072	0	0.193801	0.82537	0.926861	CPO
-0.595139	0.0771266	3.64959	0.161251	0.104919	-2.14297	0.0212043	0.132345	MDH1B
0.114277	0.0389067	0.279878	0.869411	0	0.579358	0.512562	0.752635	PQLC3
-0.17831	0.0389433	0.109181	0.946873	0	-0.903566	0.311541	0.596825	TMEM182
0.257385	0.0390949	0.250108	0.882449	0	1.30174	0.150411	0.409038	AHSA2
-0.282301	0.0391719	0.901868	0.637033	0	-1.42635	0.116713	0.355481	FBXO36
-0.411103	0.0866228	4.14898	0.12562	0.134798	-1.3968	0.124076	0.36756	MTERF4
-0.111364	0.0465551	2.32767	0.312286	0.0203256	-0.516133	0.558961	0.781711	CCDC148
-0.0827853	0.119268	5.65049	0.0592941	0.230365	-0.239712	0.785112	0.907237	M1AP
-0.826756	0.0413871	0.77634	0.678297	0	-4.06392	2.54591e-05	0.00227451	COL19A1
-0.503523	0.0399717	1.17511	0.555686	0	-2.51851	0.00732804	0.0706	CPNE4
-0.173174	0.0426026	2.15022	0.34126	0.00928974	-0.839007	0.346367	0.626572	CCDC58
-0.460272	0.0396116	1.35536	0.507794	0	-2.31261	0.0133143	0.101957	KCNH8
-0.936262	0.0481503	2.23186	0.32761	0.0156089	-4.26676	9.87636e-06	0.00125664	DNAJC19
-0.297536	0.0392558	0.866301	0.648463	0	-1.50171	0.0995683	0.325011	LYZL4
-0.324125	0.0393066	0.503585	0.777406	0	-1.63486	0.0743252	0.276277	COPA
-0.199289	0.119953	5.63582	0.0597307	0.231284	-0.57541	0.515384	0.753937	FAM131A
-0.213546	0.413027	19.078	7.19886e-05	1.10691	-0.332279	0.705916	0.866139	CHCHD4
0.0473525	0.0388501	0.178675	0.914537	0	0.240241	0.784658	0.907018	COPB1
0.149357	0.0390004	0.904908	0.636065	0	0.756294	0.394873	0.666525	ZDHHC19
-0.159267	0.0390721	1.22018	0.543302	0	-0.805737	0.365345	0.643677	DCBLD2
0.489274	0.0561709	2.73494	0.25475	0.0461537	2.06441	0.0260957	0.150698	FAM43A
0.509405	0.039707	0.279308	0.869659	0	2.55641	0.00654657	0.0652303	KLF6
-0.29583	0.276117	12.9582	0.00153522	0.697746	-0.562983	0.524336	0.7598	TPRA1
-0.124786	0.0389642	1.27494	0.528629	0	-0.632167	0.475496	0.72625	SLC31A2
-0.458392	0.0397176	1.42848	0.489564	0	-2.30009	0.01379	0.103371	ERICH6
0.116461	0.0388978	0.108162	0.947355	0	0.590496	0.504543	0.746749	NUDT16
-0.478768	0.0399596	1.33197	0.513766	0	-2.39505	0.010545	0.0880012	METTL6
-0.38721	0.039407	0.363067	0.83399	0	-1.95056	0.0349696	0.178116	ADK
-0.238403	0.0717362	3.46131	0.177168	0.091431	-0.890109	0.318629	0.602982	TAMM41
0.739983	0.0612119	2.90236	0.234294	0.0577542	2.99091	0.00162104	0.028591	IL17RE
-0.626737	0.040162	0.21684	0.897251	0	-3.12736	0.00100241	0.0205427	RTP1
0.312709	0.0394001	1.04083	0.594274	0	1.5754	0.0848595	0.297956	GLYCTK
0.451195	0.127315	6.00267	0.0497207	0.253898	1.26452	0.161859	0.424943	PPM1M
-0.234473	0.0644081	3.12949	0.209142	0.0704632	-0.923896	0.301051	0.587438	SYNPR
0.380907	0.0396723	1.45116	0.484044	0	1.91238	0.0384881	0.188092	LSMEM2
0.326198	0.0393211	0.507797	0.775771	0	1.64501	0.0726416	0.272486	RPL32P3
-0.287642	0.173268	8.11418	0.0172993	0.389954	-0.691024	0.436114	0.698365	OCIAD2
-0.0553635	0.0663131	3.22623	0.199266	0.0763528	-0.214993	0.806742	0.917722	SCLT1
0.0271302	0.0388579	0.16636	0.920186	0	0.13763	0.875403	0.949523	C4orf33
-0.571092	0.0402424	1.80483	0.40559	0	-2.84685	0.00261585	0.0374801	TMEM155
-0.723194	0.0416741	2.03408	0.361663	0.00217906	-3.5426	0.000220426	0.00806684	CORT
0.35481	0.0392209	0.141577	0.931659	0	1.79158	0.0516484	0.223468	MAP3K8
-0.276741	0.182403	8.55669	0.0138656	0.417631	-0.647974	0.464678	0.720146	LIN54
-0.336923	0.0394426	1.70467	0.426418	0	-1.69648	0.0645308	0.253761	COX4I1
-0.0924892	0.043686	2.20302	0.33237	0.0125742	-0.442507	0.615805	0.814132	C4orf32
-0.473827	0.0395383	1.21489	0.544741	0	-2.38293	0.0109191	0.0903469	GNPDA2
-0.138112	0.0972943	4.68182	0.0962402	0.167028	-0.44278	0.615592	0.814099	SPATA4
0.149647	0.119844	5.73202	0.0569255	0.23339	0.432275	0.623925	0.820041	CPEB2
-0.24006	0.0390979	1.03128	0.59712	0	-1.21407	0.178528	0.447514	EVC2
-0.524044	0.0399241	1.14607	0.563812	0	-2.62271	0.00534853	0.0583586	COX5B
-0.374069	0.164018	7.54744	0.0229665	0.359652	-0.923648	0.301176	0.587438	ARL9
-0.620546	0.103342	4.85512	0.0882518	0.182086	-1.93035	0.0368006	0.183527	AASDH
0.8841	0.0413883	0.996099	0.607715	0	4.34573	7.16951e-06	0.00106522	ADM
-0.240291	0.128381	6.10722	0.0471883	0.258186	-0.670638	0.449506	0.709114	PACRGL
-0.270311	0.0392529	1.2139	0.54501	0	-1.36436	0.132592	0.381346	TRAM1L1
-0.289824	0.0391471	0.148355	0.928507	0	-1.46482	0.10767	0.341185	ENPP6
-0.290276	0.0391868	0.71871	0.698127	0	-1.46636	0.107311	0.340807	SLC9B2
-0.253464	0.0521168	2.57813	0.275528	0.0359148	-1.11027	0.216823	0.496108	SETD9
-0.362771	0.0522475	2.54736	0.279801	0.0346214	-1.58709	0.0827005	0.294001	PPARGC1B
0.750476	0.040695	0.773892	0.679128	0	3.7202	0.000107396	0.00516901	EGFLAM
0.133676	0.0389856	0.750285	0.687191	0	0.677021	0.445285	0.705283	PRRC1
0.247563	0.0390214	0.018177	0.990953	0	1.25324	0.165461	0.430573	NADK2
0.0427507	0.0389277	0.877541	0.644829	0	0.216678	0.805268	0.917537	CAPSL
-0.353408	0.0395161	1.06827	0.586178	0	-1.77783	0.0533612	0.2275	COX6A1
0.287731	0.0391175	0.614243	0.735561	0	1.45479	0.109957	0.344408	JMY
0.147358	0.0389848	0.417665	0.811531	0	0.746321	0.400995	0.670662	COX6A2
-0.127629	0.0472662	2.36253	0.306891	0.022402	-0.587051	0.506995	0.747876	CCDC127
-0.21974	0.05284	2.60013	0.272514	0.0374728	-0.955933	0.285116	0.571276	ADORA1
-0.532824	0.0398321	0.104232	0.949219	0	-2.66973	0.00461848	0.0531845	COX6B1
0.0430845	0.0389837	0.894893	0.639259	0	0.218213	0.803925	0.917175	FAM173B
0.315589	0.0393814	0.894148	0.639497	0	1.59029	0.0821222	0.292862	CMBL
0.17127	0.126362	5.95677	0.0508749	0.250816	0.481807	0.585116	0.798075	DNAJC21
0.22114	0.0391531	0.844891	0.655442	0	1.1176	0.213913	0.492418	AFAP1L1
-0.373223	0.211579	9.9399	0.00694351	0.505509	-0.811393	0.362081	0.641515	GRPEL2
-0.315564	0.0476251	2.36183	0.306998	0.0225247	-1.446	0.112007	0.348514	TMEM171
0.195947	0.0390398	1.59902	0.44955	0	0.991709	0.268018	0.552653	LSM11
-0.264557	0.0390519	0.106661	0.948066	0	-1.33875	0.139644	0.393155	POC5
-0.270638	0.124786	5.89438	0.0524869	0.246402	-0.766135	0.38885	0.661752	STARD4
-0.382612	0.1028	4.90396	0.0861228	0.18236	-1.19334	0.185702	0.457034	WDR36
-0.257709	0.0391991	0.747257	0.688233	0	-1.30164	0.150439	0.409038	NUDCD2
-0.482974	0.0399457	1.2922	0.524087	0	-2.41651	0.0099035	0.0847128	COX6C
-0.609067	0.0402745	1.26465	0.531355	0	-3.03494	0.00138862	0.02565	UBLCP1
-0.169591	0.0389198	0.220217	0.895737	0	-0.859639	0.334985	0.61827	SOWAHA
-0.158221	0.154828	7.35842	0.0252429	0.336779	-0.402106	0.648154	0.833219	SHROOM1
-0.149308	0.0391336	1.68077	0.431544	0	-0.754757	0.395811	0.667337	C5orf24
-0.520499	0.146019	6.82906	0.0328919	0.30878	-1.36212	0.133205	0.382517	COX7A1
-0.255757	0.060753	2.97095	0.226394	0.0602637	-1.03763	0.247214	0.53043	ADAT2
-0.464025	0.116074	5.39168	0.0674857	0.218336	-1.36199	0.133238	0.382531	COX7A2
-0.809205	0.0408951	0.287375	0.866158	0	-4.0015	3.23359e-05	0.00266082	RIPPLY2
-0.107344	0.0389798	1.4549	0.48314	0	-0.543697	0.538481	0.768819	IRAK1BP1
-0.0172947	0.038957	1.25464	0.53402	0	-0.0876234	0.920484	0.971115	CLVS2
-0.545354	0.039817	0.439287	0.802805	0	-2.73303	0.00378009	0.0473786	COX7B
-0.723631	0.0847135	3.90648	0.141814	0.124249	-2.48623	0.0080744	0.0741727	STXBP5
-0.333058	0.0393533	1.38949	0.499202	0	-1.67892	0.067214	0.258936	COX8A
-0.512085	0.0398363	1.48221	0.476587	0	-2.56568	0.00636513	0.0642578	NCOA7
-0.0746902	0.135742	6.49505	0.0388703	0.28078	-0.202724	0.817529	0.923413	HINT3
-0.209244	0.0390561	1.64093	0.440227	0	-1.05879	0.238003	0.520273	PACRG
0.116239	0.0737861	3.5747	0.167403	0.098026	0.427924	0.62738	0.822306	B3GAT2
-0.826168	0.0409372	1.87381	0.39184	0	-4.08328	2.33375e-05	0.0022	SDHAF4
0.0486655	0.0763302	3.7102	0.156437	0.105972	0.176146	0.841012	0.933953	COX10
0.376566	0.121747	5.6917	0.0580849	0.236047	1.07922	0.229451	0.51077	CD109
0.152005	0.140907	6.62037	0.0365094	0.293667	0.404942	0.645853	0.83252	PM20D2
-0.288722	0.0391481	0.889637	0.640941	0	-1.45923	0.108941	0.343294	SRSF12
-0.471973	0.0396632	1.23841	0.538373	0	-2.36986	0.0113361	0.0926105	COX11
-0.0385084	0.0389131	0.539845	0.763439	0	-0.195213	0.82412	0.926162	COX15
0.438383	0.0394125	0.388596	0.823413	0	2.20819	0.0178014	0.119564	CP
0.332518	0.0508566	2.50993	0.285086	0.031739	1.47449	0.105479	0.337244	CPA2
0.0059221	0.0389448	0.885233	0.642353	0	0.0300089	0.972739	0.98996	TMEM139
0.332007	0.119895	5.65008	0.0593064	0.231617	0.958842	0.283686	0.569665	ADORA2B
-0.029555	0.162408	7.67772	0.0215181	0.358737	-0.0733377	0.933359	0.974643	ZNF786
-0.236308	0.0390068	0.155026	0.925415	0	-1.19649	0.184592	0.455819	CPD
0.246916	0.0390512	0.925096	0.629677	0	1.24949	0.166669	0.431804	CPE
-0.0576802	0.0945035	4.52403	0.10414	0.158101	-0.18763	0.830844	0.92901	CLDN4
-0.0358381	0.038836	0.0887829	0.956579	0	-0.181856	0.83595	0.931492	CLDN3
-0.104719	0.0388685	0.0155675	0.992246	0	-0.531163	0.547731	0.774758	MPLKIP
-0.133778	0.044092	2.21059	0.331113	0.0131353	-0.637097	0.472101	0.724384	CPM
-0.378479	0.0590555	2.84533	0.241071	0.053615	-1.55744	0.0882619	0.30463	SSC4D
0.1779	0.0389441	0.122222	0.940719	0	0.901477	0.312627	0.597609	C7orf31
-0.175354	0.147353	6.96116	0.0307895	0.313676	-0.45681	0.604566	0.808118	ZNF572
-0.0634053	0.0388709	0.25673	0.879532	0	-0.321598	0.714876	0.87049	CPS1
0.378433	0.0393567	1.9685	0.37372	0	1.90757	0.0389614	0.189228	CPT1A
0.202321	0.0390828	0.910021	0.634441	0	1.02341	0.253548	0.538192	VPS37A
-0.0205641	0.0391287	1.80158	0.406248	0	-0.103959	0.905747	0.965226	CPT1B
0.489099	0.0745369	3.48996	0.174649	0.0961213	1.79148	0.0516614	0.223468	CPT2
-0.568274	0.0398161	0.860552	0.650329	0	-2.84793	0.00260809	0.0374082	NDUFAF6
-0.0553962	0.0658803	3.19895	0.202003	0.0748151	-0.215825	0.806008	0.917537	TMEM68
0.283501	0.122765	5.71624	0.0573765	0.238409	0.809128	0.363392	0.642255	CR1
0.0686477	0.0388904	0.357175	0.836451	0	0.348101	0.692623	0.860288	TMEM71
-0.00578862	0.0389746	0.933868	0.626922	0	-0.0293214	0.973364	0.989999	SGCZ
-0.147123	0.0390419	1.0724	0.584967	0	-0.744587	0.402051	0.671674	ADHFE1
0.00788166	0.143925	6.86763	0.0322636	0.30488	0.0207754	0.98114	0.993201	GPAT4
-0.358477	0.0393283	0.19907	0.905258	0	-1.80763	0.0496902	0.21869	UNC5D
-0.266315	0.0390781	0.651525	0.721977	0	-1.34719	0.137288	0.38877	LETM2
-0.260092	0.0391853	1.0545	0.590227	0	-1.31391	0.146812	0.404031	RALYL
-0.136665	0.0716428	3.4524	0.17796	0.0910423	-0.510589	0.563146	0.784863	CRABP1
0.748713	0.0449709	2.16773	0.338286	0.0107849	3.53061	0.000230302	0.00822539	NACC2
-0.150954	0.0391817	1.97592	0.372335	0	-0.76261	0.390988	0.663787	C9orf116
0.0612457	0.0882051	4.23212	0.120506	0.139681	0.206219	0.814459	0.921914	CARNMT1
0.1111	0.0389054	0.199665	0.904989	0	0.56326	0.52413	0.759658	CRABP2
0.198894	0.0786724	3.80463	0.149223	0.112285	0.709105	0.424432	0.689537	C9orf85
0.438616	0.0394745	0.542071	0.762589	0	2.20763	0.0178284	0.119564	C9orf135
-0.375079	0.0845613	4.05847	0.131436	0.128821	-1.28984	0.153974	0.413815	LCN8
-0.417403	0.0395479	1.93423	0.380179	0	-2.09891	0.0238453	0.142806	FAM69B
-0.0609513	0.0594366	2.90958	0.233449	0.0565954	-0.250009	0.776163	0.903156	CRAT
-0.386296	0.0393267	1.03922	0.594753	0	-1.94795	0.0352037	0.179018	PIP5KL1
-0.0194368	0.262386	12.3135	0.00211908	0.656706	-0.0379451	0.965494	0.987774	CREB1
0.080935	0.0390417	1.81669	0.403191	0	0.409612	0.642084	0.831273	ATF2
0.0713656	0.066504	3.25175	0.196739	0.0774827	0.276736	0.753103	0.890114	PTPDC1
-0.0606174	0.0389719	1.18428	0.553143	0	-0.307059	0.727206	0.877643	ANKRD19P
0.272119	0.149353	7.09803	0.0287529	0.320699	0.704129	0.427615	0.691657	CREBBP
-0.198661	0.0807087	3.85974	0.145167	0.117025	-0.699284	0.430759	0.694509	ARID3C
0.052564	0.0388351	0.0307146	0.98476	0	0.266733	0.761714	0.894478	RPP25L
0.317526	0.0454189	2.24925	0.324775	0.0157342	1.48991	0.102092	0.33032	C9orf131
0.0707127	0.0547439	2.70432	0.258681	0.0436011	0.302224	0.731304	0.8808	ATF6B
0.183072	0.0473277	2.36212	0.306953	0.0224178	0.841521	0.344968	0.625795	CREBL2
-0.118397	0.0389625	0.792926	0.672695	0	-0.599817	0.497973	0.741927	CREM
-0.430629	0.0600336	2.91486	0.232834	0.057202	-1.75754	0.0559693	0.2338	SLITRK4
-0.722553	0.0558837	2.64144	0.266943	0.0414411	-3.05652	0.00128598	0.0242455	CRH
-0.693164	0.0578707	2.73571	0.254653	0.0474345	-2.88142	0.00234194	0.0351009	MUM1L1
0.184035	0.0506388	2.51245	0.284726	0.0317078	0.817823	0.358388	0.637573	FAM199X
-0.369274	0.192191	9.02626	0.0109641	0.447273	-0.84233	0.344514	0.625221	AMER1
-0.529546	0.0402192	1.78707	0.409206	0	-2.64051	0.00506218	0.0562561	CRHBP
0.262924	0.0390811	0.387323	0.823937	0	1.32998	0.142126	0.396717	APOOL
-0.139474	0.0389092	0.418771	0.811083	0	-0.707077	0.425717	0.690409	HDX
-0.516384	0.0900056	4.27577	0.117904	0.143746	-1.72123	0.060935	0.245436	FUNDC1
-0.242579	0.0390508	0.698175	0.705331	0	-1.22755	0.173943	0.440546	CRHR1
0.356494	0.0393788	0.961396	0.618351	0	1.79647	0.0510446	0.222373	PTCHD1
-0.194877	0.0422467	2.13412	0.344018	0.00829694	-0.948121	0.28894	0.575471	CRHR2
-0.548744	0.0398261	0.0748744	0.963255	0	-2.7497	0.00358322	0.0455963	UPRT
-0.250518	0.109367	5.24125	0.0727573	0.202477	-0.757522	0.394118	0.665953	MAGEE2
-0.190349	0.0390837	0.601628	0.740215	0	-0.962835	0.281771	0.567068	CRIP1
0.0377309	0.0388343	0.0386413	0.980865	0	0.191465	0.82745	0.92792	CRIP2
0.192776	0.0616204	3.01383	0.221593	0.0629187	0.776589	0.382548	0.656425	GAB3
-0.371697	0.0446508	2.21854	0.329799	0.0136921	-1.75904	0.055776	0.233079	PNCK
0.179078	0.0523463	2.59409	0.273338	0.0368063	0.782709	0.378892	0.654081	CRK
-0.0538028	0.0388681	0.210789	0.899969	0	-0.272903	0.756418	0.892181	DOCK11
-0.0557354	0.0390275	1.14123	0.565177	0	-0.282128	0.748464	0.887987	SPIN4
0.1582	0.0671241	3.26345	0.195592	0.0786131	0.610616	0.490406	0.735904	CRKL
-0.287068	0.200689	9.49596	0.00866917	0.473208	-0.640801	0.469571	0.722604	AAMP
-0.0130728	0.0390222	1.21784	0.543939	0	-0.0661781	0.93983	0.97692	CRMP1
-0.156191	0.158196	7.49045	0.0236303	0.346505	-0.392697	0.655803	0.838997	TCP10L
-0.310965	0.0391276	0.468089	0.791327	0	-1.57206	0.0854802	0.298949	HAPLN1
0.643847	0.0401734	0.598251	0.741466	0	3.21228	0.000741971	0.0171318	MUC17
-0.134149	0.15655	7.3565	0.0252672	0.340326	-0.339048	0.700202	0.862976	ASB6
0.0874885	0.0391151	1.76825	0.413076	0	0.442363	0.615915	0.814132	ASB7
-0.150561	0.0580293	2.84521	0.241085	0.0525402	-0.625015	0.480418	0.728272	ASB8
-0.410206	0.0397051	1.38396	0.500584	0	-2.05863	0.0264932	0.151775	MYL6B
0.40513	0.0394272	0.353756	0.837882	0	2.04031	0.0277847	0.155587	ZNF358
0.208422	0.0597252	2.92432	0.231736	0.0573938	0.852833	0.338698	0.620848	MYO3B
-0.0924657	0.0762112	3.70361	0.156953	0.105613	-0.334943	0.703661	0.864851	RNF32
0.433963	0.0894483	4.25173	0.119329	0.142167	1.451	0.110843	0.345995	S100A16
-0.233842	0.0390649	0.179953	0.913952	0	-1.18312	0.189338	0.461857	CHODL
-0.180116	0.21994	10.4037	0.00550639	0.531192	-0.38406	0.662878	0.843475	TCEAL2
0.0657626	0.0389718	1.28573	0.525783	0	0.333122	0.705202	0.865857	SELENOM
-0.192941	0.0389405	0.0364961	0.981917	0	-0.97774	0.274588	0.55995	NEK7
-0.413699	0.0505917	2.48133	0.289192	0.0301367	-1.83927	0.0460537	0.209976	ZFP28
-0.939796	0.0420474	1.63627	0.441253	0	-4.58315	2.34106e-06	0.000603774	SLC32A1
0.141584	0.070203	3.41966	0.180896	0.0879726	0.534363	0.545354	0.773799	C20orf96
0.582702	0.0399179	0.0500672	0.975277	0	2.9165	0.00209145	0.0333223	ZBTB46
0.455285	0.0395889	0.427685	0.807475	0	2.28822	0.0142587	0.105815	WFDC3
-0.218672	0.0737932	3.58167	0.166821	0.098296	-0.804981	0.365786	0.644072	NOL4L
-0.451845	0.0778027	3.71039	0.156422	0.107949	-1.61991	0.0768381	0.281355	CBLN4
0.253508	0.0541789	2.66097	0.264349	0.0412707	1.08912	0.225349	0.506277	TRIM69
-0.165351	0.0762665	3.69286	0.157799	0.105358	-0.598741	0.498726	0.742359	MROH8
0.304234	0.0393291	1.69719	0.428015	0	1.53409	0.0928499	0.312141	CRY1
-0.279781	0.136561	6.49815	0.0388101	0.282492	-0.757101	0.394376	0.665953	SAMD10
0.336344	0.0391771	0.304065	0.85896	0	1.69929	0.0641156	0.252273	ABHD16B
-0.249963	0.039069	1.16287	0.559096	0	-1.26462	0.16183	0.424943	CCM2L
0.215397	0.0519882	2.57206	0.276366	0.0354297	0.944683	0.290638	0.577348	BRI3BP
0.261985	0.0391985	1.13887	0.565845	0	1.32325	0.144065	0.399682	SOGA1
0.0835165	0.235897	11.1394	0.00381161	0.578655	0.171954	0.844747	0.935718	RIMS4
0.273866	0.132973	6.33403	0.0421292	0.271936	0.751028	0.398107	0.66896	MACROD2
-0.101547	0.03896	0.772005	0.679769	0	-0.514465	0.560213	0.782648	DYNLL2
0.338793	0.0393609	1.91416	0.384013	0	1.70766	0.0628904	0.249753	TMEM37
0.0125029	0.22161	10.5064	0.00523065	0.536319	0.0265593	0.975884	0.99089	UBE2F
0.40713	0.0405791	2.05018	0.358764	0.00312998	2.02107	0.0292242	0.160363	ADAMTS14
-0.53412	0.0861184	4.04407	0.132386	0.130754	-1.82008	0.0482112	0.215725	NRSN1
-0.0216861	0.168922	8.05719	0.0177993	0.37951	-0.0527641	0.95205	0.983059	SMCR8
-0.0622423	0.0388549	0.0762974	0.96257	0	-0.315764	0.719801	0.87372	CRY2
-0.0347892	0.108818	5.23565	0.0729614	0.201301	-0.105462	0.904371	0.964715	TRPM6
-0.105333	0.0389767	1.44366	0.485863	0	-0.533533	0.545973	0.773868	ROMO1
-0.662235	0.0624889	2.90905	0.233511	0.0596834	-2.64917	0.00492823	0.0553525	NEURL2
0.0864814	0.364767	16.875	0.000216591	0.961749	0.143191	0.870414	0.947042	ZSWIM3
-0.0330519	0.0389153	0.772388	0.679639	0	-0.167547	0.848695	0.936784	NANP
-0.202785	0.06917	3.33867	0.188372	0.0838981	-0.77104	0.385884	0.659363	SIRPA
-0.35851	0.0392766	1.4329	0.488484	0	-1.80898	0.0495215	0.218217	PABPC5
0.271048	0.0640293	3.08561	0.21378	0.0684475	1.07116	0.232786	0.514545	SREK1
0.25879	0.0564671	2.77346	0.249891	0.0479765	1.08905	0.225378	0.506277	RBBP8NL
0.349125	0.039631	1.86825	0.392929	0	1.75373	0.0564686	0.234968	CRYAA
-0.0986931	0.0471427	2.35381	0.308231	0.0219519	-0.454548	0.606334	0.808978	STK35
0.383058	0.0689646	3.31912	0.190222	0.0828088	1.45865	0.109073	0.343294	ADPRH
0.461294	0.0395835	0.0877117	0.957092	0	2.31857	0.0131013	0.101083	CRYAB
-0.431595	0.0394843	0.418725	0.811101	0	-2.17202	0.0196295	0.125616	CRYBA2
0.80253	0.0408167	0.534636	0.76543	0	3.9723	3.66523e-05	0.00280447	CRYBA4
-0.34493	0.0684756	3.26091	0.195841	0.0802353	-1.31814	0.145563	0.40261	CRYBB1
0.280007	0.0787585	3.79975	0.149587	0.112225	0.997745	0.265215	0.550354	PARP1
-0.0821994	0.0788247	3.81269	0.148622	0.112765	-0.292777	0.739372	0.884284	CRYGD
-0.213079	0.0390504	1.51987	0.467696	0	-1.07827	0.229846	0.511233	MIB2
-0.127337	0.147737	7.06269	0.0292655	0.316453	-0.33129	0.706754	0.866656	DUSP19
0.0428818	0.0390185	1.77377	0.411937	0	0.217089	0.804911	0.917473	RAB40A
0.206638	0.0667722	3.25661	0.196262	0.0780067	0.799673	0.368863	0.64688	ASB14
-0.0417594	0.0885572	4.26047	0.11881	0.141062	-0.140327	0.872983	0.948478	CRYGS
-0.651728	0.0406794	1.49542	0.473449	0	-3.23131	0.000696028	0.0164542	CRYM
0.0351417	0.0390564	1.75809	0.41518	0	0.177818	0.839529	0.933439	SAMD8
-0.0251345	0.0440765	2.22267	0.329119	0.0137721	-0.11972	0.891507	0.957417	CRYZ
-0.299446	0.0391455	0.265917	0.875501	0	-1.51348	0.0970699	0.320572	TRUB1
0.221922	0.0391674	1.36674	0.504913	0	1.12134	0.212446	0.490054	PARP4
-0.0489456	0.0388359	0.0143517	0.99285	0	-0.248368	0.777581	0.903919	MPP7
-0.199375	0.039209	1.95262	0.376699	0	-1.00688	0.261033	0.545908	CS
-0.277042	0.114413	5.4034	0.0670915	0.215554	-0.819047	0.357689	0.637573	FRMPD2
-0.324054	0.0392977	0.403292	0.817384	0	-1.63468	0.0743531	0.276277	MAPK14
-0.176314	0.0391078	0.925654	0.629502	0	-0.89157	0.317864	0.602303	HECTD2
0.0462343	0.0388626	0.210437	0.900128	0	0.23453	0.78963	0.910072	FGFBP3
0.172946	0.122507	5.86221	0.053338	0.241428	0.494116	0.575658	0.792126	C10orf82
-0.0918343	0.0389932	0.995332	0.607948	0	-0.465062	0.598097	0.804665	CACUL1
-0.492979	0.0489019	2.38905	0.302848	0.0245462	-2.22929	0.0168068	0.115385	CSE1L
-0.316804	0.091853	4.40698	0.110417	0.150533	-1.04531	0.243854	0.52712	SYT9
0.417041	0.0552726	2.68605	0.261055	0.0431377	1.77388	0.0538581	0.228275	LDLRAD3
0.493527	0.0863962	4.06331	0.131119	0.131871	1.67905	0.067194	0.258936	CSF1
0.170409	0.0391412	1.6312	0.442374	0	0.861344	0.334048	0.61731	CSF1R
-0.246297	0.163798	7.70649	0.0212108	0.362366	-0.608562	0.491833	0.736752	FAM76B
-0.23185	0.0467753	2.31868	0.313693	0.0200092	-1.07201	0.232435	0.514176	SESN3
0.00513185	0.0849996	4.08084	0.129974	0.130243	0.0176022	0.984021	0.994277	PIWIL4
0.20889	0.0546749	2.69565	0.259804	0.043085	0.893354	0.316922	0.601583	CSF2RA
-0.23416	0.0470107	2.335	0.311143	0.0209272	-1.07998	0.229145	0.510487	KBTBD3
0.032325	0.0771184	3.71949	0.155712	0.10738	0.116402	0.89449	0.958888	CWF19L2
0.265495	0.0393255	1.15207	0.562124	0	1.33881	0.139624	0.393155	KDELC2
0.231527	0.130292	6.22778	0.0444278	0.264398	0.64142	0.469144	0.722444	CSF2RB
-0.155403	0.0427499	2.15716	0.340079	0.00974064	-0.751611	0.397757	0.668867	LAYN
-0.0849281	0.0388978	0.35495	0.837382	0	-0.430614	0.625239	0.820821	TTC36
0.323576	0.0959546	4.58599	0.100964	0.162231	1.04458	0.244171	0.52712	CSF3
0.107109	0.110136	5.2962	0.0707856	0.205171	0.322745	0.713923	0.870205	C11orf84
0.515659	0.0399499	1.54017	0.462973	0	2.57991	0.00609745	0.0629856	CSF3R
0.3484	0.0395078	1.34176	0.511259	0	1.75282	0.0565937	0.235175	PLEKHA7
0.291586	0.0601966	2.94557	0.229286	0.0588189	1.18845	0.187435	0.459312	SPTY2D1
-0.318423	0.05169	2.5486	0.279627	0.0342487	-1.40056	0.123127	0.365624	TMEM86A
0.083539	0.0388621	0.0779761	0.961762	0	0.423766	0.63069	0.824287	DNHD1
0.259941	0.100503	4.82443	0.0896165	0.176289	0.819948	0.357162	0.637329	PRICKLE1
-0.114776	0.0391069	1.73422	0.420163	0	-0.580396	0.511803	0.751835	AMDHD1
0.153348	0.111263	5.29239	0.0709204	0.207079	0.459729	0.602267	0.80678	BCDIN3D
-0.0142887	0.0415971	2.11224	0.347802	0.00694173	-0.0700585	0.936324	0.97595	GLIPR1L2
-0.00161346	0.0749	3.63941	0.162074	0.101697	-0.00589546	0.994647	0.997747	ZNF664
0.179661	0.0391167	1.42738	0.489834	0	0.908392	0.30902	0.593926	ETFRF1
-0.203861	0.0999567	4.71641	0.09459	0.172435	-0.644805	0.466826	0.720611	CPNE8
-0.260088	0.039081	0.0675516	0.966788	0	-1.31564	0.146299	0.403228	TMEM120B
0.0157488	0.0535891	2.64037	0.267086	0.0398611	0.0680313	0.938174	0.976167	WDR66
-0.380693	0.200016	9.2639	0.00973577	0.468021	-0.851222	0.33959	0.621682	GLT1D1
0.511073	0.0460099	2.2495	0.324733	0.0159981	2.38263	0.0109285	0.0903696	BEST3
0.428434	0.0397355	1.59524	0.4504	0	2.14929	0.0208452	0.130856	CSK
0.113578	0.0390446	1.41926	0.491826	0	0.574798	0.515822	0.754254	A2ML1
0.342007	0.0392385	0.169434	0.918772	0	1.72655	0.0601862	0.243975	C12orf66
0.239687	0.039231	1.58909	0.451787	0	1.21013	0.179864	0.449297	C12orf60
-0.293157	0.212139	9.87691	0.00716565	0.505477	-0.636489	0.472515	0.724526	FBXL14
-0.142312	0.118093	5.63477	0.0597619	0.22782	-0.414123	0.638443	0.828685	FAM109A
0.0288133	0.0420539	2.13093	0.344568	0.00808717	0.140505	0.872817	0.948448	LACC1
-0.341403	0.0683798	3.31311	0.190795	0.0819861	-1.30558	0.149277	0.408012	HNRNPA1L2
0.0336586	0.0758482	3.66694	0.159858	0.103928	0.122215	0.88928	0.956098	B3GLCT
-0.131333	0.0390164	1.78886	0.40884	0	-0.66489	0.453322	0.712318	CSNK1A1
0.13003	0.0389504	0.818211	0.664244	0	0.658851	0.457343	0.715482	RDH12
0.104546	0.0744316	3.60213	0.165123	0.0998148	0.383204	0.663576	0.844062	PRIMA1
-0.0237152	0.0388995	0.465648	0.792293	0	-0.120242	0.891036	0.957137	MIPOL1
-0.143316	0.0389123	0.085967	0.957927	0	-0.726524	0.413348	0.681835	CSNK1D
-0.0211618	0.0568163	2.80189	0.246364	0.0495932	-0.0887802	0.919461	0.97111	PPP1R36
0.105564	0.0629626	3.0705	0.215402	0.0666494	0.420703	0.633135	0.825411	SLC38A6
0.0165682	0.0390082	1.21544	0.544592	0	0.0838873	0.923852	0.971797	C14orf37
-0.228238	0.191483	8.94031	0.0114456	0.443847	-0.521582	0.55489	0.779413	ABHD12B
0.0243984	0.266627	12.4831	0.00194687	0.669077	0.0472508	0.957045	0.984705	PTGR2
-0.23191	0.0390234	0.0926652	0.954724	0	-1.17397	0.192611	0.465489	FAM161B
0.325035	0.039275	1.07632	0.583822	0	1.64011	0.0734434	0.274439	CSNK1G2
0.22805	0.0859432	4.09698	0.12893	0.132158	0.777901	0.38175	0.655727	ISM2
-0.238939	0.0821343	3.96115	0.13799	0.1223	-0.83373	0.349344	0.629208	CEP128
-0.519242	0.10619	5.02075	0.0812378	0.191335	-1.59341	0.0815515	0.291661	TTC7B
-0.607009	0.149762	6.97362	0.0305984	0.319525	-1.56853	0.0861512	0.300491	LRFN5
-0.275024	0.0394334	1.60289	0.448681	0	-1.38496	0.127152	0.373101	CSNK1G3
-0.169392	0.136061	6.45499	0.0396567	0.280673	-0.459225	0.60265	0.80689	CSNK2A1
0.480879	0.0397129	0.318949	0.852592	0	2.41307	0.0100051	0.085315	C2CD4A
-0.060063	0.0833021	4.00334	0.135109	0.125326	-0.208103	0.812785	0.921294	LYSMD4
-0.848423	0.188224	8.52562	0.0140826	0.43121	-1.95558	0.0345194	0.177119	FAM81A
0.305304	0.0392059	1.07151	0.585226	0	1.5419	0.0912899	0.309484	HAPLN3
0.0412609	0.0390015	1.3873	0.499748	0	0.208928	0.812072	0.921009	CSNK2A2
-0.262915	0.0392376	1.12589	0.569529	0	-1.32728	0.142898	0.397816	NRG4
-0.0898301	0.0391482	1.65425	0.437305	0	-0.45401	0.606764	0.809156	ADRA1D
0.0254892	0.0389337	1.02096	0.600208	0	0.129179	0.883015	0.953241	CSNK2B
0.0102574	0.0389364	1.06631	0.58675	0	0.0519826	0.952761	0.983269	ZSCAN29
-0.11458	0.0388848	0.168174	0.919351	0	-0.581056	0.511324	0.751537	TTBK2
0.143884	0.0389254	0.239042	0.887345	0	0.729281	0.411612	0.68005	CDAN1
-0.257344	0.0393702	1.65199	0.437799	0	-1.29697	0.151824	0.411192	SLC38A8
0.239372	0.0797793	3.85315	0.145646	0.115484	0.847479	0.341645	0.622825	OTOA
0.213734	0.0390053	0.0993047	0.95156	0	1.08221	0.228215	0.509634	ZFP90
0.491602	0.0396865	0.226461	0.892945	0	2.4677	0.00852674	0.0771357	VCAN
0.0178853	0.0389502	1.04345	0.593495	0	0.0906234	0.917794	0.970629	CARMIL2
0.0455553	0.0389947	1.18327	0.553422	0	0.230694	0.792972	0.911848	CMTM4
0.0300393	0.0390476	1.3551	0.507859	0	0.152017	0.862539	0.943732	CMTM2
0.0440975	0.0390621	1.66875	0.434146	0	0.223119	0.799597	0.915924	TEKT5
-0.0730314	0.394834	18.3362	0.000104316	1.0526	-0.116226	0.894652	0.958987	NCAN
0.0814888	0.038989	1.0673	0.586459	0	0.412693	0.639608	0.829488	PRR35
0.0682762	0.0893704	4.31648	0.115528	0.143924	0.228387	0.794983	0.912701	FBXL16
-0.169044	0.081756	3.92638	0.14041	0.12064	-0.591209	0.504032	0.746356	GSG1L
0.246127	0.062623	3.05737	0.216821	0.0656558	0.98354	0.271846	0.556684	CSPG4
-0.154684	0.0417535	2.11122	0.34798	0.00691646	-0.757006	0.394437	0.665953	IL34
0.0349988	0.038874	0.359807	0.835351	0	0.17751	0.839798	0.933439	ZNF597
0.339442	0.0392024	0.148769	0.928315	0	1.71439	0.0619183	0.247671	CSRP1
-0.111536	0.163933	7.79217	0.0203213	0.364053	-0.275476	0.7542	0.890557	ZNF785
0.154009	0.0390163	0.892688	0.639964	0	0.779692	0.380695	0.655165	ZNF688
0.0624184	0.0390123	1.58184	0.453427	0	0.316018	0.719588	0.873617	C16orf89
0.045531	0.0624287	3.04488	0.218178	0.0650823	0.182228	0.835623	0.931341	C16orf71
0.649124	0.0402252	0.755373	0.685446	0	3.23652	0.000685346	0.0163043	CSRP2
0.0641387	0.0523307	2.59743	0.272883	0.036938	0.280377	0.749975	0.888315	MGAT5B
0.291605	0.0391359	0.491383	0.782164	0	1.47403	0.105577	0.337274	TOM1L2
-0.0065017	0.0388686	0.447838	0.79938	0	-0.0329782	0.970033	0.989418	TEPSIN
-0.306075	0.0821275	3.95	0.138761	0.121937	-1.06803	0.234103	0.515963	B3GNTL1
0.0841866	0.038913	0.519246	0.771342	0	0.426772	0.6283	0.822864	RBFOX3
0.302826	0.0391969	0.524777	0.769212	0	1.52956	0.0937632	0.313574	CD300LF
0.260499	0.0391894	1.30323	0.521202	0	1.3159	0.146228	0.403225	DNAH2
-0.154122	0.0422314	2.13524	0.343826	0.00839123	-0.749976	0.398755	0.669127	RTN4RL1
-0.217914	0.145513	6.94328	0.0310661	0.309554	-0.571261	0.518382	0.755938	SLC25A10
0.345454	0.0392367	0.0779713	0.961765	0	1.74399	0.0577839	0.238841	SLC47A2
-0.485634	0.107493	5.01061	0.0816505	0.193287	-1.48122	0.103999	0.334407	CFAP52
-0.0378582	0.0643081	3.13092	0.208992	0.0704429	-0.149289	0.864986	0.944979	KIF18B
-0.701452	0.0854277	3.99062	0.135971	0.127989	-2.39993	0.010394	0.0873239	RUNDC1
-0.310144	0.0740662	3.5731	0.167537	0.0982726	-1.1396	0.205412	0.482519	ADRA1B
0.0947627	0.0520252	2.57958	0.275329	0.0358668	0.415461	0.637357	0.828103	PROCA1
0.20809	0.103173	4.95673	0.0838804	0.184333	0.647841	0.464769	0.7202	DHRS13
0.113941	0.086394	4.15102	0.125492	0.134469	0.387647	0.659932	0.841553	KCTD11
0.0494879	0.0389353	0.822321	0.662881	0	0.2508	0.775474	0.903156	LINC02210
0.140855	0.0391017	1.58133	0.453542	0	0.712318	0.422381	0.688497	CST3
0.331895	0.0392168	0.0513099	0.974671	0	1.67597	0.0676774	0.260001	NOTUM
-0.0457326	0.0660066	3.22805	0.199085	0.0760342	-0.178005	0.839362	0.933391	TMC8
-0.0677981	0.0390315	1.69941	0.42754	0	-0.34317	0.696758	0.861527	TRIM16L
-0.244172	0.0702056	3.41314	0.181487	0.0878405	-0.921533	0.30226	0.588295	WIPF2
0.161515	0.0391699	1.29525	0.523286	0	0.816085	0.359389	0.638733	TMEM99
0.145646	0.0391341	1.68971	0.429619	0	0.736242	0.407267	0.675851	C18orf25
0.5573	0.053628	2.56157	0.277819	0.0362211	2.40654	0.0101917	0.086367	CCBE1
-0.652691	0.144959	6.71308	0.0348557	0.304439	-1.71429	0.0619314	0.247671	CBLN2
-0.521406	0.173592	8.10496	0.0173792	0.391027	-1.25144	0.166045	0.431251	ANKRD29
0.186106	0.03914	1.47795	0.477603	0	0.940697	0.2926	0.579206	APCDD1
0.369033	0.0750059	3.56475	0.168238	0.0993748	1.34746	0.137217	0.38865	CSTA
0.321475	0.0623917	3.02884	0.219935	0.0643024	1.28702	0.154841	0.414614	CSTB
0.217294	0.0548655	2.67861	0.262028	0.0426373	0.927681	0.299135	0.585715	ZNF480
-0.0323984	0.0388536	0.215213	0.897981	0	-0.164365	0.851529	0.937615	C19orf18
-0.220392	0.0813257	3.92583	0.140448	0.119945	-0.772825	0.384812	0.65824	ZNF418
-0.0779286	0.060274	2.94117	0.229791	0.0587327	-0.317418	0.718425	0.872825	ZNF417
0.336769	0.0392514	0.231728	0.890596	0	1.69982	0.0640355	0.252248	ZNF548
-0.0558351	0.112056	5.36503	0.068391	0.210298	-0.166797	0.849354	0.936784	PPM1N
0.223261	0.039124	0.931277	0.627734	0	1.12873	0.209585	0.487215	CSTF1
0.0942619	0.0775629	3.76069	0.152538	0.109364	0.338461	0.70069	0.86317	KLC3
0.0162184	0.142689	6.74826	0.0342479	0.29988	0.0429351	0.960975	0.986373	HIPK4
0.0761041	0.0389321	0.465485	0.792358	0	0.385704	0.661512	0.842824	TMC4
-0.0737484	0.114808	5.42547	0.066355	0.216746	-0.217654	0.80441	0.917208	CSTF2
0.398923	0.121884	5.7685	0.0558966	0.238209	1.14266	0.204233	0.481202	ZNF524
-0.0365976	0.0819432	3.97166	0.137267	0.122296	-0.127849	0.884214	0.953782	ZNF784
-0.0223332	0.0390108	1.92235	0.382444	0	-0.113073	0.897514	0.960624	ZNF563
-0.237393	0.0562697	2.73834	0.254318	0.0464628	-1.00076	0.263822	0.548719	CSTF3
0.218935	0.0391879	1.46026	0.481846	0	1.10596	0.218547	0.498135	DACT3
0.460323	0.117217	5.53738	0.0627441	0.224056	1.34452	0.13802	0.389955	SIX5
-0.319818	0.0394167	1.04492	0.593059	0	-1.61088	0.0784162	0.284618	ZNF420
0.0362685	0.0388334	0.0201536	0.989974	0	0.184046	0.834014	0.930851	ZNF565
-0.490055	0.0395678	0.192063	0.908435	0	-2.46362	0.00863055	0.077766	ZNF542P
0.0238299	0.0824013	3.99209	0.135871	0.123592	0.0830148	0.924626	0.971835	ZNF582
0.0821931	0.0389447	0.683669	0.710466	0	0.416496	0.636519	0.82798	FAM98C
-0.240638	0.0390768	1.42656	0.490034	0	-1.21732	0.177424	0.445564	DPY19L3
0.214064	0.0391997	1.66773	0.434367	0	1.08119	0.228645	0.510281	ADRA1A
-0.116917	0.102216	4.8651	0.0878126	0.180259	-0.365695	0.678029	0.852355	TTC9B
-0.502011	0.0396827	1.20109	0.548513	0	-2.52007	0.00729651	0.0705347	TICAM1
0.0944192	0.0811428	3.93272	0.139965	0.119925	0.331463	0.706606	0.866599	ZNF599
0.220311	0.0390706	0.313005	0.855129	0	1.11458	0.215104	0.494125	CILP2
-0.306475	0.0393962	1.53078	0.465153	0	-1.54407	0.0908613	0.308548	PROSER3
-0.085253	0.0957485	4.60015	0.100251	0.162254	-0.275514	0.754164	0.890557	ZNF558
0.239595	0.101994	4.80185	0.090634	0.178202	0.750223	0.398602	0.669127	CDC42EP5
-0.272907	0.0726572	3.51273	0.172672	0.09437	-1.01245	0.258486	0.543582	ZNF714
-0.282668	0.0391598	1.70663	0.426001	0	-1.42842	0.116213	0.354888	ZNF681
0.478273	0.0395829	0.748104	0.687941	0	2.40393	0.0102698	0.0867602	C19orf25
0.400948	0.0394294	0.830895	0.660045	0	2.01919	0.0293591	0.160781	ATP8B3
-0.556363	0.0402375	1.36419	0.505557	0	-2.77359	0.0033219	0.0432781	DIRAS1
-0.0668267	0.0388532	0.208442	0.901026	0	-0.339029	0.700217	0.862976	ZNF555
-0.266003	0.114748	5.45382	0.0654212	0.217405	-0.78526	0.377384	0.653135	ZNF569
-0.188956	0.106837	5.03333	0.0807285	0.192655	-0.578095	0.51346	0.752777	ZNF570
0.0397689	0.187996	8.82504	0.0121246	0.434214	0.0917211	0.916803	0.970482	SYT6
-0.612442	0.0399804	0.514436	0.7732	0	-3.06296	0.00125847	0.0237925	C1orf74
-0.0774477	0.124653	5.97269	0.0504716	0.247924	-0.21936	0.802905	0.916791	CREB3L4
-0.094435	0.0389258	0.591903	0.743823	0	-0.478646	0.587548	0.798791	BROX
-0.0452096	0.119963	5.68398	0.0583094	0.232451	-0.130529	0.881799	0.95252	SAMD11
-0.419349	0.0678188	3.27412	0.194551	0.0798338	-1.61028	0.0785222	0.284927	SAMD13
0.229181	0.0390514	0.865647	0.648675	0	1.15974	0.197794	0.473199	C1orf52
[truncated: 11,670 more rows]

## Sheet: BrainCancer_expression
BRAIN.mu.hat	BRAIN.mu.var	BRAIN.Qval	BRAIN.Qpval	BRAIN.tau2	BRAIN.zval	BRAIN.pval	BRAIN.FDR	BRAIN.symb
0.0959003	0.0680689	37.1886	4.32021e-06	0.416726	0.367575	0.689374	0.753593	ADA
0.568333	0.0486874	26.1995	0.000463947	0.266276	2.5757	0.00642635	0.0147226	CDH2
-0.132698	0.114236	62.4817	4.81386e-11	0.779469	-0.392612	0.669409	0.737244	NAALAD2
0.0763236	0.0109452	6.93702	0.435467	0	0.729535	0.428402	0.518353	NAALADL1
-0.421305	0.122288	65.95	9.68664e-12	0.845137	-1.20477	0.193083	0.268745	ACOT8
-0.0225636	0.0406384	22.0998	0.00244173	0.20599	-0.111928	0.902974	0.926824	ABI1
1.23371	0.0546827	27.615	0.000258154	0.301531	5.27578	1e-20	1.0025e-19	GNPDA1
1.19857	0.118754	60.873	1.01027e-10	0.794847	3.47806	0.000284031	0.00101009	KCNE3
0.946098	0.0440113	22.9992	0.00170516	0.225934	4.50977	4.04162e-06	2.63305e-05	ZBTB33
0.269524	0.0437975	23.7602	0.00125535	0.229357	1.28787	0.164599	0.235357	CDH3
0.924734	0.0744737	39.4429	1.6087e-06	0.463303	3.38856	0.000399346	0.00135079	TANK
0.189837	0.188673	98.4139	2.29277e-18	1.35127	0.437045	0.634597	0.707752	HDAC6
-1.44154	0.0487933	24.0009	0.00113894	0.255359	-6.526	1e-20	1.0025e-19	HDAC5
-0.693067	0.0484425	25.7105	0.000567312	0.261957	-3.14892	0.000955714	0.00286813	BCL2L10
1.40339	0.0629491	31.5323	4.95788e-05	0.366186	5.59348	1e-20	1.0025e-19	BCL2L11
1.00848	0.193128	98.9581	1.77025e-18	1.37401	2.29479	0.0147451	0.0299722	SH2B3
-0.22252	0.0234684	12.8489	0.075876	0.0794019	-1.45254	0.117746	0.176792	CDH4
-0.450868	0.0426935	22.9754	0.00172147	0.220275	-2.18207	0.0201783	0.0393649	GNE
-0.626885	0.0287058	15.4374	0.0307844	0.116071	-3.70001	0.000121851	0.000487109	HCN4
0.203355	0.0273087	14.8388	0.0381225	0.106401	1.23056	0.183878	0.258344	FRAT1
0.570733	0.099778	53.6289	2.7848e-09	0.663676	1.80682	0.0528999	0.0897408	TROAP
0.476331	0.0258773	14.0097	0.0510094	0.0956295	2.96108	0.00185149	0.00501771	MED16
0.275112	0.267402	136.331	2.98131e-26	1.96489	0.532019	0.563039	0.643882	PIGK
0.55986	0.0440611	23.6048	0.00133658	0.228995	2.66718	0.00483275	0.0115405	CDH5
0.577898	0.0110837	5.14112	0.642746	0	5.48919	1e-20	1.0025e-19	CHAF1A
-0.762596	0.0730258	38.3232	2.63022e-06	0.450551	-2.822	0.00294892	0.00753361	PARP2
1.25621	0.0254963	12.8892	0.0748536	0.0860831	7.86726	1e-20	1.0025e-19	PARP3
0.407202	0.0746059	40.3625	1.07284e-06	0.465034	1.49081	0.108617	0.165289	CDH6
0.518851	0.141286	74.8672	1.52599e-13	0.98476	1.38036	0.136821	0.201225	TOM1L1
-0.0179219	0.0889416	49.1887	2.08378e-08	0.582315	-0.0600942	0.947834	0.961895	HMGXB4
-0.0896507	0.0453141	24.7214	0.000850072	0.241852	-0.42115	0.646968	0.717763	TOM1
-0.946367	0.102099	52.5249	4.60042e-09	0.677861	-2.96176	0.00184711	0.00500816	SH2D3C
-0.374289	0.205494	108.697	1.71112e-20	1.4915	-0.825671	0.370467	0.459587	SH2D3A
0.39621	0.0483978	26.4143	0.000424617	0.265015	1.801	0.0536417	0.090839	MAMLD1
0.0782981	0.0588288	32.1558	3.80022e-05	0.344809	0.322817	0.725476	0.782891	RANBP9
-2.2463	0.202571	90.5874	9.37145e-17	1.42141	-4.99091	2.57976e-07	2.30947e-06	CDH7
0.470686	0.135952	72.5442	4.51542e-13	0.947953	1.27655	0.168283	0.239823	GJC1
-0.780887	0.0643275	34.5747	1.34423e-05	0.387724	-3.07886	0.00122384	0.0035403	AP1M2
-0.487537	0.132655	70.8458	9.96565e-13	0.917281	-1.33858	0.148806	0.216308	ABCC5
-1.32968	0.0446753	22.5693	0.00202518	0.231115	-6.29092	1e-20	1.0025e-19	DNM1L
-2.33086	0.11892	51.9036	6.09963e-09	0.786169	-6.75911	1e-20	1.0025e-19	CDH8
0.188317	0.0109582	5.69276	0.576047	0	1.79895	0.0539106	0.0911627	ABCC9
1.38721	0.0583998	28.9307	0.000148959	0.327047	5.74034	1e-20	1.0025e-19	NR1H3
1.47982	0.0480913	23.4458	0.00142503	0.24857	6.74803	1e-20	1.0025e-19	SCAMP2
1.04444	0.0372321	19.2741	0.00737074	0.175042	5.41282	1e-20	1.0025e-19	SCAMP3
1.25348	0.0932091	47.1897	5.12601e-08	0.599286	4.10572	2.32178e-05	0.000118838	IL18BP
-0.0948014	0.0176105	9.97191	0.190171	0.040051	-0.714379	0.437999	0.527878	RWDD2B
-1.82938	0.202201	93.3323	2.55545e-17	1.46438	-4.06829	2.69155e-05	0.000134277	CDH9
-0.00122451	0.0607846	33.2361	2.39248e-05	0.36053	-0.00496669	0.995669	0.996484	SNUPN
-0.921699	0.0393102	20.5167	0.00455541	0.190531	-4.64875	2.1498e-06	1.53941e-05	PTPRU
-0.50887	0.116383	62.6817	4.38959e-11	0.794287	-1.49163	0.108427	0.16506	TSPAN32
0.726227	0.0157451	8.91999	0.258452	0.0264612	5.78762	1e-20	1.0025e-19	TSSC4
-1.3083	0.109437	54.335	2.01901e-09	0.725239	-3.95481	4.291e-05	0.00020008	ATP9A
-0.678331	0.0481278	25.5827	0.000597843	0.259772	-3.09203	0.00116596	0.00339145	CDH10
0.396604	0.0400304	21.7085	0.00285154	0.202112	1.98227	0.0341981	0.0619945	PDCD7
0.496683	0.0325095	17.4917	0.0144866	0.143886	2.7547	0.00366661	0.00909729	GPC6
0.158688	0.0273567	14.8824	0.0375374	0.107011	0.959427	0.298662	0.386248	USH1C
-0.230513	0.183032	97.3592	3.78373e-18	1.31382	-0.538806	0.55811	0.639371	PQBP1
-0.849658	0.0843292	44.6333	1.61107e-07	0.538998	-2.92587	0.0020853	0.0055632	EDIL3
-0.752308	0.109484	58.1789	3.48314e-10	0.731056	-2.27363	0.0156516	0.0315776	COL4A3BP
-0.350732	0.043869	23.7746	0.00124805	0.22976	-1.67454	0.0722265	0.117062	KCNK7
1.19082	0.118966	61.1216	9.01017e-11	0.803384	3.45252	0.000313097	0.00109405	CDH11
0.470306	0.0435892	23.484	0.00140328	0.226349	2.25263	0.0166022	0.0331625	ARPC5
0.166969	0.0316138	17.2148	0.0160621	0.138643	0.939071	0.308947	0.39712	ACTR2
-1.6328	0.197236	97.7756	3.10479e-18	1.40736	-3.67654	0.000132772	0.000524278	TSPAN5
1.12575	0.0548065	28.2253	0.000200147	0.304074	4.80866	8.59919e-07	6.79348e-06	TSPAN3
-0.417654	0.0528994	28.6317	0.000168855	0.298	-1.8159	0.0517532	0.0880774	TSPAN2
0.451912	0.145801	79.9207	1.42974e-14	1.0295	1.18351	0.200963	0.277658	NUBP2
0.621124	0.0755382	40.4878	1.01512e-06	0.470512	2.25993	0.0162655	0.0326235	TSFM
-0.491489	0.0417654	22.4672	0.00210942	0.2125	-2.40495	0.0107392	0.0228939	TSPAN1
0.641428	0.0462249	24.6807	0.000864299	0.245425	2.98339	0.00171468	0.00471108	PPIF
0.797708	0.107602	57.1714	5.52664e-10	0.717375	2.43183	0.00991375	0.0214089	ARPC2
-0.671599	0.0792939	42.5936	3.99582e-07	0.500709	-2.38501	0.0113804	0.0240744	SGK2
0.742987	0.0880005	47.2286	5.03726e-08	0.570971	2.5046	0.00799329	0.0177258	KIF20A
0.173366	0.0609875	33.3096	2.31819e-05	0.361915	0.702012	0.445889	0.535121	PREB
0.634637	0.060301	32.0973	3.89625e-05	0.352542	2.58442	0.00625488	0.0143694	HIPK3
-0.121077	0.122679	66.5109	7.46942e-12	0.842548	-0.345684	0.706977	0.76843	FEM1B
-0.673946	0.14981	79.8683	1.46536e-14	1.06266	-1.74122	0.0618867	0.102577	CDH13
-1.43412	0.0674674	33.4259	2.20519e-05	0.400228	-5.52126	1e-20	1.0025e-19	ACTR1B
-0.29462	0.122448	65.9924	9.49803e-12	0.840433	-0.841949	0.361154	0.450484	ACTR1A
0.0894258	0.0109377	5.47449	0.602263	0	0.855065	0.353736	0.442893	ARL4C
0.585835	0.0191704	10.5711	0.15845	0.049005	4.23116	1.35867e-05	7.50237e-05	ARL4A
-0.371191	0.135862	74.6265	1.70768e-13	0.955958	-1.00704	0.275625	0.361304	DNAL4
0.253046	0.109388	60.3402	1.29097e-10	0.743701	0.765094	0.406388	0.49635	LRPPRC
-0.956756	0.146108	74.66	1.68118e-13	1.01809	-2.50302	0.00803147	0.0177969	FRY
-0.884137	0.164364	85.7861	9.04941e-16	1.1599	-2.1808	0.0202509	0.0394667	CDH15
-0.306482	0.0721784	39.0871	1.88108e-06	0.447006	-1.14078	0.217509	0.296968	TRAP1
-1.30092	0.111448	56.4958	7.52874e-10	0.747514	-3.89687	5.61527e-05	0.000253691	OPTN
0.991068	0.0874236	45.7586	9.74037e-08	0.559322	3.35189	0.000459713	0.00152423	BCAP31
0.7847	0.0112627	6.1319	0.524435	0	7.39404	1e-20	1.0025e-19	NAMPT
0.446664	0.0937819	50.6227	1.08991e-08	0.615813	1.45855	0.116293	0.174838	YAF2
-0.171631	0.0671069	36.6669	5.42356e-06	0.409272	-0.66254	0.471836	0.558642	ARFRP1
0.636004	0.0376246	19.9079	0.0057721	0.178796	3.27887	0.000599536	0.0019196	TOB1
0.363827	0.0374192	20.3228	0.0049131	0.181855	1.88082	0.044149	0.0768807	AKAP9
-0.163681	0.0675192	37.4059	3.92909e-06	0.414899	-0.62992	0.493816	0.579533	CLEC3A
-0.547528	0.055592	29.7952	0.000103532	0.317264	-2.3222	0.0136414	0.028102	FAM13A
1.30725	0.0673773	34.1608	1.60713e-05	0.40758	5.03618	2.57976e-07	2.30947e-06	G3BP1
-0.285322	0.283275	147.509	1.35354e-28	2.11048	-0.536082	0.560087	0.641131	SUGP2
0.557205	0.0243521	13.1179	0.0692868	0.0841994	3.57064	0.000203629	0.000756066	EBI3
0.153193	0.030665	16.7621	0.0189961	0.131947	0.874818	0.342879	0.431905	ADGRG2
-0.287616	0.0591566	32.7074	3.00149e-05	0.35085	-1.18253	0.201347	0.27805	CDH17
-0.982207	0.0591253	30.9324	6.39848e-05	0.342267	-4.03939	3.00972e-05	0.000147493	MBNL2
-0.639227	0.085498	46.123	8.2732e-08	0.550697	-2.18613	0.0199549	0.0390074	ABI2
0.983515	0.0491316	25.6841	0.000573481	0.266961	4.43711	5.67547e-06	3.5313e-05	CEBPZ
-0.0853278	0.158317	83.8957	2.20552e-15	1.1149	-0.21445	0.815534	0.85713	PLXNC1
1.53638	0.0244682	12.118	0.0967443	0.0771431	9.82197	1e-20	1.0025e-19	AASS
0.0106114	0.0350416	19.0467	0.00804219	0.16379	0.0566865	0.950807	0.963903	PDZK1IP1
-0.0208305	0.0508375	27.9053	0.000228753	0.284773	-0.0923861	0.919786	0.939907	ATP6AP2
-1.66302	0.0873833	41.7527	5.80226e-07	0.55045	-5.6258	1e-20	1.0025e-19	CDH18
-0.31029	0.135982	73.6945	2.63953e-13	0.952554	-0.841445	0.361431	0.450733	FARP1
1.27851	0.110586	56.7819	6.60507e-10	0.734802	3.84461	6.82776e-05	0.000298946	LPAR6
1.61289	0.0601132	28.9719	0.000146407	0.33745	6.57839	1e-20	1.0025e-19	LPCAT3
1.43324	0.140141	69.8526	1.58232e-12	0.967829	3.82858	7.30071e-05	0.000315966	WASF2
1.23465	0.0756743	38.9435	2.00362e-06	0.467776	4.48817	4.2996e-06	2.75786e-05	SLC25A13
0.214538	0.0662371	36.2017	6.64068e-06	0.403098	0.833591	0.365888	0.455168	ZNF197
1.59561	0.0834704	41.1244	7.6628e-07	0.523982	5.5228	1e-20	1.0025e-19	CDK2
-0.207687	0.0760261	42.1236	4.92268e-07	0.482673	-0.753229	0.413636	0.503209	DHRS9
1.18127	0.0692566	35.2055	1.02325e-05	0.414659	4.48868	4.2996e-06	2.75786e-05	RCL1
0.584026	0.0380974	20.4056	0.00475713	0.185208	2.99216	0.00166162	0.0045887	ZNF256
0.738674	0.0512524	27.2394	0.000301775	0.285537	3.26284	0.00063634	0.0020191	SORBS3
0.290831	0.045728	24.7834	0.000828893	0.243578	1.36003	0.142542	0.208506	CNIH1
-0.535202	0.148642	77.9178	3.65875e-14	1.0391	-1.38818	0.134653	0.198381	TENM1
1.14408	0.0939508	48.5642	2.76166e-08	0.610303	3.73255	0.000105168	0.000429123	RBM7
0.565011	0.176233	91.825	5.2176e-17	1.26114	1.3459	0.146658	0.213747	RBM6
1.4346	0.0802594	39.8621	1.33763e-06	0.494413	5.06387	2.57976e-07	2.30947e-06	LHFPL2
0.308685	0.0574532	31.3866	5.27524e-05	0.335135	1.28783	0.164614	0.235357	LHFP
0.020799	0.0364274	19.735	0.00617152	0.17314	0.108975	0.905508	0.92883	TNK2
0.822146	0.0359474	18.973	0.00827234	0.167209	4.33626	9.63109e-06	5.63664e-05	ALYREF
0.540346	0.144796	77.472	4.50883e-14	1.01139	1.42002	0.126062	0.187345	TXNDC9
-0.300823	0.500259	222.846	1.64159e-44	3.79725	-0.425318	0.643719	0.714977	RNF41
0.27222	0.0211842	11.6764	0.111717	0.0634438	1.87031	0.0453176	0.0785392	TSHZ1
1.28077	0.0483702	24.1834	0.00105779	0.254231	5.82345	1e-20	1.0025e-19	ALG3
0.941806	0.123582	64.865	1.60073e-11	0.840335	2.67907	0.00465354	0.0111602	PSME3
0.492259	0.0204338	11.2053	0.129912	0.057514	3.44365	0.000322728	0.00112332	MPHOSPH10
-1.52731	0.102939	49.7765	1.59803e-08	0.678769	-4.76033	1.28988e-06	9.89446e-06	CDK5
-0.163612	0.0491663	26.7901	0.000363546	0.271212	-0.737873	0.423154	0.513123	MPHOSPH6
-0.156212	0.0491864	26.7766	0.00036558	0.270778	-0.704354	0.444374	0.534067	DHRS2
1.31629	0.0542408	27.0653	0.000324379	0.297035	5.65182	1e-20	1.0025e-19	CALCRL
0.643464	0.0916656	49.0573	2.21103e-08	0.594896	2.12531	0.023531	0.0448814	NUTF2
0.678067	0.0450566	23.9022	0.00118531	0.235746	3.19443	0.000814687	0.00251326	MPZL2
-0.519261	0.180372	97.1554	4.16813e-18	1.29734	-1.22265	0.186672	0.261481	PATJ
0.256903	0.140554	76.7827	6.22727e-14	0.98984	0.685248	0.456781	0.544531	USPL1
-0.919599	0.238416	123.458	1.4576e-23	1.75791	-1.88335	0.0438784	0.076501	EIF1
0.0916902	0.0525362	28.5864	0.000172088	0.296138	0.400031	0.663551	0.732526	TOPORS
0.371329	0.0756084	41.0963	7.75852e-07	0.473421	1.35043	0.14534	0.211986	FLOT1
1.36295	0.105417	53.9496	2.40654e-09	0.702433	4.19782	1.64245e-05	8.86311e-05	DDX39A
0.402551	0.0341197	18.4347	0.0101553	0.155994	2.17931	0.0203314	0.0396103	PSMD14
-0.342518	0.0429986	23.3255	0.00149573	0.223049	-1.6518	0.0760725	0.122324	ANGPTL7
0.299037	0.0387257	20.9022	0.00391764	0.190397	1.51959	0.102131	0.156748	KLRG1
0.620696	0.066315	35.5602	8.77427e-06	0.398278	2.41031	0.0105625	0.0225917	CDK7
0.708073	0.108538	57.7332	4.27271e-10	0.727921	2.14925	0.0220645	0.042559	GDF11
0.504673	0.0704921	38.4082	2.53405e-06	0.434354	1.90081	0.0420108	0.0738875	TRIB1
0.0235416	0.0191134	10.7215	0.151238	0.0501187	0.170281	0.85293	0.888934	GPA33
0.554672	0.0325923	17.4549	0.0146868	0.143946	3.07241	0.00125067	0.00360625	CD96
0.983144	0.111082	57.159	5.55791e-10	0.746431	2.94982	0.00192716	0.0051949	PLIN3
0.160149	0.102102	55.9768	9.54461e-10	0.683621	0.501196	0.5858	0.663784	MFSD10
0.566874	0.103608	55.9203	9.79422e-10	0.694273	1.76113	0.059024	0.0985343	STX6
0.378478	0.0110065	3.21756	0.864173	0	3.60759	0.000176971	0.000670358	COQ7
0.632568	0.0187342	10.3583	0.16916	0.0460796	4.62157	2.32178e-06	1.62162e-05	NBR2
-1.71528	0.0500836	23.8121	0.00122931	0.261483	-7.66455	1e-20	1.0025e-19	RCAN2
-0.192678	0.0340974	18.5134	0.00985634	0.156514	-1.04345	0.258771	0.343678	MSLN
0.440142	0.0242102	13.1045	0.0696024	0.0834875	2.82874	0.00288202	0.00738541	LRRC23
-0.943758	0.186956	95.1094	1.10055e-17	1.33592	-2.18269	0.020144	0.0393177	RASGRP2
-0.543907	0.265927	136.995	2.16531e-26	1.95772	-1.05473	0.253743	0.338237	HNRNPR
1.23238	0.0709859	36.5293	5.75846e-06	0.428596	4.62551	2.32178e-06	1.62162e-05	SLC35B1
0.800173	0.0554327	29.4158	0.000121485	0.316753	3.3986	0.000383696	0.00130392	DCAF7
0.635836	0.0386527	20.4949	0.00459427	0.187777	3.23411	0.000708057	0.00221344	MRPS31
1.44005	0.168074	83.3031	2.91524e-15	1.17633	3.51258	0.000249807	0.000901614	CALCOCO2
-0.212172	0.115207	63.2436	3.38683e-11	0.790345	-0.625097	0.497104	0.582862	KCNMB2
-0.791438	0.0654963	34.2427	1.55136e-05	0.391897	-3.09249	0.00116373	0.00338664	GPHN
0.687065	0.0548312	29.2917	0.000127993	0.3106	2.93416	0.00202735	0.00543101	RABEPK
-0.11924	0.0305175	16.6002	0.0201639	0.130252	-0.682571	0.458532	0.546171	TIMM17B
0.250256	0.0445124	24.1959	0.00105242	0.234799	1.18616	0.199974	0.276549	RIDA
-0.332624	0.0948867	51.5868	7.04223e-09	0.626394	-1.07982	0.242712	0.325886	POP7
0.146146	0.0270109	14.7563	0.0392528	0.104878	0.88924	0.335034	0.424005	SRRM1
1.01598	0.03375	17.3977	0.0150041	0.147945	5.53027	1e-20	1.0025e-19	SPRY1
0.132386	0.0137272	8.16418	0.31834	0.0156894	1.12992	0.22184	0.302046	SPRY2
1.0012	0.124238	64.2592	2.11834e-11	0.845573	2.84049	0.00276903	0.007132	STAM2
-1.32118	0.134231	68.0489	3.6592e-12	0.912479	-3.60608	0.000177659	0.000672745	CNKSR1
1.39995	0.088342	44.029	2.10968e-07	0.558181	4.71009	1.46186e-06	1.08835e-05	ABCC4
0.968251	0.104126	53.7747	2.60599e-09	0.690673	3.0006	0.00161321	0.00448053	CDKN1A
1.59303	0.163145	80.2436	1.22859e-14	1.12459	3.94401	4.46298e-05	0.00020702	IGSF6
1.45836	0.101849	50.1361	1.35829e-08	0.664883	4.56966	3.00972e-06	2.03134e-05	SF3B4
0.35583	0.0677331	37.0394	4.61069e-06	0.41544	1.36723	0.140496	0.205875	CDK2AP2
0.528814	0.0361469	19.4139	0.00698511	0.170369	2.78142	0.00336297	0.00843208	RAMP2
1.18416	0.169557	86.3128	7.05888e-16	1.19491	2.87577	0.00245902	0.00641022	RAMP1
0.456345	0.0294058	15.8088	0.0269214	0.120759	2.66119	0.0049263	0.0117273	RAMP3
1.27006	0.133023	67.3883	4.97237e-12	0.909469	3.48226	0.000279216	0.000995402	ZMPSTE24
-0.287282	0.0372316	20.1806	0.00519251	0.179916	-1.48886	0.109072	0.165911	CDKN1B
0.822548	0.049547	26.3019	0.000444771	0.271198	3.69532	0.000123742	0.000493654	AKAP8
0.010051	0.0556252	30.0543	9.28058e-05	0.317096	0.0426159	0.962984	0.973193	FSTL3
-1.33577	0.0218867	11.2229	0.129189	0.0619972	-9.02903	1e-20	1.0025e-19	STUB1
0.946226	0.241375	123.763	1.2593e-23	1.78446	1.92597	0.0394632	0.0699783	STAG1
-0.0431088	0.0109176	3.80922	0.80147	0	-0.412575	0.653664	0.723673	NET1
-0.61968	0.0549467	29.4237	0.000121078	0.312335	-2.64361	0.00520586	0.0123097	UBE4B
1.15241	0.0799231	41.5947	6.22288e-07	0.502417	4.07635	2.60556e-05	0.00013066	EFS
-0.817941	0.0779203	41.7096	5.91428e-07	0.493528	-2.9302	0.00205521	0.00549299	PRSS16
-0.443522	0.0287646	15.554	0.0295187	0.116991	-2.61509	0.00568381	0.0132618	CDKN1C
1.08358	0.0742648	38.1025	2.89718e-06	0.455577	3.97622	3.88683e-05	0.000183889	SIGMAR1
1.02893	0.0689384	35.9565	7.38753e-06	0.416094	3.91882	5.00473e-05	0.000228414	BET1
1.00718	0.138849	71.81	6.35902e-13	0.961019	2.70293	0.00431335	0.0104631	CWC27
-0.0622287	0.0376581	20.4508	0.00467392	0.183264	-0.320673	0.727225	0.784135	SAP18
0.0859613	0.0622466	33.7633	1.90729e-05	0.368343	0.344544	0.707896	0.76907	SMNDC1
1.17951	0.0630836	32.0829	3.9204e-05	0.366321	4.69615	1.71984e-06	1.26582e-05	RGS19
-0.984641	0.0350352	18.0249	0.0118581	0.158656	-5.26049	1e-20	1.0025e-19	EIF1B
0.820203	0.103522	54.0971	2.25018e-09	0.684678	2.54921	0.00697601	0.0157767	CDKN2A
0.803564	0.0605727	32.0019	4.05826e-05	0.353604	3.26499	0.000631181	0.00200656	SF3A1
0.408596	0.0807931	43.9421	2.19293e-07	0.51544	1.4375	0.121528	0.181605	TRAIP
-0.714212	0.0204799	11.1031	0.134187	0.056995	-4.99072	2.57976e-07	2.30947e-06	DNAJA2
0.978412	0.0899649	47.4733	4.51264e-08	0.580706	3.26201	0.000639264	0.00202727	BCKDK
-0.247836	0.130213	70.4166	1.21702e-12	0.902259	-0.686813	0.455746	0.543521	MAEA
0.349757	0.100747	54.7656	1.65918e-09	0.669082	1.10192	0.233323	0.315238	APC2
0.465203	0.0733328	39.6632	1.46007e-06	0.455787	1.71788	0.0653576	0.107351	PAK4
-1.21501	0.374952	187.818	4.34224e-37	2.83023	-1.98423	0.0340224	0.0617452	MARCH6
0.43319	0.0607404	32.9101	2.75176e-05	0.358609	1.75768	0.0595138	0.0991669	ADAR
0.986581	0.166212	84.534	1.63278e-15	1.16526	2.41992	0.0102662	0.0220595	CDKN2B
-0.447392	0.063638	34.4399	1.4248e-05	0.382213	-1.7735	0.0573072	0.0961344	KATNB1
-0.577965	0.142325	76.5174	7.05111e-14	1.00449	-1.53201	0.0994214	0.153237	SNAPC5
0.782909	0.139022	73.103	3.47907e-13	0.961802	2.09976	0.0251835	0.0475343	ZNF267
-0.74211	0.064014	34.2489	1.54722e-05	0.383127	-2.93313	0.00203319	0.00544416	CCNO
1.60468	0.107951	52.8845	3.90692e-09	0.705706	4.884	4.2996e-07	3.54359e-06	CDKN2C
-1.09348	0.101742	52.272	5.16054e-09	0.677602	-3.42816	0.000344054	0.00119184	RTN3
-1.56493	0.0594338	28.6699	0.000166176	0.335593	-6.41914	1e-20	1.0025e-19	LANCL1
-0.611443	0.0372202	19.9599	0.00565694	0.178991	-3.16933	0.000889758	0.00270581	NMUR1
0.586713	0.011117	6.61043	0.470536	0	5.56457	1e-20	1.0025e-19	B3GALT5
0.916405	0.0891656	46.8002	6.10598e-08	0.576435	3.06894	0.00126726	0.00364597	TNIP1
0.642923	0.0270875	14.4359	0.0439495	0.102699	3.90638	5.3573e-05	0.00024298	LAMC3
-2.35775	0.206028	87.5585	3.9213e-16	1.45846	-5.1944	1e-20	1.0025e-19	CDKN2D
1.51668	0.174108	86.5212	6.39799e-16	1.2129	3.63483	0.000157709	0.000607486	IKZF1
-0.19629	0.0219965	12.1003	0.0973099	0.0691106	-1.32349	0.153395	0.221897	CRISP3
0.396316	0.0400432	21.615	0.00295901	0.199689	1.98051	0.0343551	0.0622104	KLHL41
-0.185065	0.0682343	37.4004	3.93849e-06	0.419776	-0.708473	0.441757	0.531588	RRAGB
0.999495	0.039521	20.6108	0.00439101	0.192462	5.02767	2.57976e-07	2.30947e-06	AKR1A1
1.27244	0.063311	32.2924	3.58466e-05	0.368542	5.05706	2.57976e-07	2.30947e-06	EMC8
1.02664	0.112249	58.5201	2.97857e-10	0.751963	3.06428	0.00128756	0.00368983	TMEM5
0.550646	0.0335692	18.0217	0.0118723	0.151299	3.0054	0.00158904	0.00442399	CDKN3
0.0716761	0.0406269	22.3109	0.00224505	0.207027	0.355605	0.698989	0.761527	TLR6
-0.14489	0.132733	72.665	4.2681e-13	0.927782	-0.397695	0.665391	0.733792	MRVI1
-0.0395965	0.136763	75.6866	1.04021e-13	0.960843	-0.107071	0.907127	0.930327	PCGF3
0.159969	0.0740141	40.5204	1.00065e-06	0.46401	0.588002	0.522766	0.607075	TFG
-0.160287	0.0195597	10.8927	0.143368	0.052649	-1.14609	0.215411	0.294396	PKDREJ
-0.125632	0.0357936	19.4904	0.0067822	0.169694	-0.664046	0.470817	0.55789	CCL26
0.318603	0.0109845	3.00422	0.884611	0	3.03991	0.00140322	0.00396549	TRDN
1.49088	0.160408	78.755	2.4708e-14	1.1022	3.72244	0.000110242	0.000447157	TRIM22
-0.461255	0.0970048	52.5125	4.62641e-09	0.641117	-1.48096	0.110887	0.168145	ABCA7
0.0437618	0.0485773	26.4273	0.000422348	0.265795	0.198554	0.828942	0.868683	CDO1
0.406253	0.0427435	22.948	0.00174053	0.219595	1.96499	0.0357517	0.0643585	NPM3
-1.66805	0.141322	68.5909	2.84486e-12	0.98135	-4.43714	5.67547e-06	3.5313e-05	NPM2
1.63396	0.0674615	32.8328	2.84439e-05	0.399352	6.29091	1e-20	1.0025e-19	HMG20B
0.0892436	0.0354554	19.3355	0.0071987	0.16734	0.473954	0.606328	0.682067	HMG20A
0.112987	0.0354719	19.401	0.00701965	0.167874	0.59991	0.514442	0.599214	KLF2
-0.913747	0.0328305	17.117	0.0166573	0.143111	-5.04298	2.57976e-07	2.30947e-06	MICU1
-2.56378	0.255491	105.836	6.69914e-20	1.84998	-5.07215	2.57976e-07	2.30947e-06	CACNG3
-1.76559	0.120955	56.9371	6.15234e-10	0.808914	-5.07668	2.57976e-07	2.30947e-06	CACNG2
-0.322586	0.0470312	25.4402	0.000633804	0.253301	-1.48748	0.109387	0.166262	CITED2
0.0384533	0.0229715	12.6235	0.0818301	0.0760301	0.253711	0.782643	0.830644	SEMA3A
-0.967887	0.135216	71.0728	8.96579e-13	0.93065	-2.63214	0.00539092	0.0126674	CDR1
0.562611	0.18774	97.9231	2.89477e-18	1.33677	1.29846	0.161205	0.231074	BPNT1
-2.01257	0.0910702	41.9086	5.41506e-07	0.566147	-6.66902	1e-20	1.0025e-19	TUBB4A
0.261808	0.0550609	29.8932	9.93386e-05	0.314989	1.11573	0.227609	0.308834	SYCP2
0.182302	0.0485146	26.4438	0.000419484	0.26559	0.827664	0.369308	0.458392	SCML2
0.00825128	0.0721764	39.5369	1.54353e-06	0.449514	0.0307131	0.973305	0.981407	CEPT1
-0.825826	0.0319601	16.7572	0.019031	0.137387	-4.61939	2.32178e-06	1.62162e-05	CORO2B
0.824533	0.0244656	13.0234	0.0715393	0.0840481	5.27145	1e-20	1.0025e-19	NOD1
0.542696	0.129569	69.241	2.10298e-12	0.891779	1.50767	0.104786	0.160231	ANAPC10
0.339811	0.202824	105.665	7.26958e-20	1.45864	0.754532	0.412847	0.502441	DLC1
-1.18778	0.0854979	43.6151	2.53686e-07	0.544252	-4.06217	2.74314e-05	0.0001365	ATP8A1
0.129245	0.115989	62.9163	3.93922e-11	0.790679	0.379495	0.679831	0.746022	NDRG1
0.292328	0.0344818	18.5592	0.00968635	0.158153	1.57426	0.0906071	0.141608	MYL9
-1.79096	0.0494871	23.1349	0.0016148	0.25528	-8.05083	1e-20	1.0025e-19	ADARB1
-1.79755	0.129509	61.7246	6.82494e-11	0.871925	-4.99494	2.57976e-07	2.30947e-06	CDS1
1.01279	0.0150206	8.41568	0.297369	0.0200465	8.26372	1e-20	1.0025e-19	PEMT
0.510659	0.105018	56.3383	8.09092e-10	0.698701	1.57579	0.0902931	0.141245	ST3GAL6
-1.32397	0.0654498	32.6671	3.05372e-05	0.386038	-5.17518	1e-20	1.0025e-19	BASP1
0.743743	0.0660975	35.0015	1.1177e-05	0.396655	2.89288	0.00231808	0.00609335	IFITM3
-0.942196	0.0533735	27.8655	0.000232578	0.298862	-4.07829	2.57976e-05	0.000129422	RAPGEF3
0.539462	0.0460527	24.7047	0.000855867	0.245076	2.51381	0.00777161	0.0173122	NSA2
0.632656	0.022607	12.2214	0.093509	0.0720004	4.20772	1.57365e-05	8.56341e-05	YAP1
1.38129	0.0637409	31.8083	4.40781e-05	0.367723	5.4711	1e-20	1.0025e-19	PRMT5
-0.62802	0.0794287	42.6958	3.81855e-07	0.503238	-2.22836	0.0177726	0.0351596	TESK2
0.448584	0.192312	100.557	8.27562e-19	1.38517	1.02292	0.268182	0.353153	CD2BP2
0.0830863	0.0547014	29.998	9.50409e-05	0.314233	0.355247	0.69927	0.761691	UBAC1
-0.722512	0.0315963	16.6528	0.0197775	0.135404	-4.06469	2.72594e-05	0.00013576	CDIPT
0.391151	0.118015	62.9944	3.79985e-11	0.80167	1.13861	0.218374	0.298064	PGRMC2
0.599887	0.151142	81.5486	6.65445e-15	1.06805	1.54304	0.097063	0.150239	ARIH2
0.499907	0.0408386	22.0982	0.00244325	0.206409	2.47374	0.00875905	0.0192042	TUBGCP3
0.551013	0.0582704	31.4402	5.15618e-05	0.339577	2.28264	0.0152592	0.03085	SEC24B
0.419172	0.0385003	20.8073	0.00406614	0.188997	2.13629	0.0228416	0.0438072	CD52
1.06988	0.033632	17.3098	0.015504	0.147147	5.83387	1e-20	1.0025e-19	TMEM147
0.479458	0.0774923	42.1229	4.92406e-07	0.492312	1.72235	0.0646815	0.106466	LYPLA1
-1.3405	0.0346069	17.1924	0.0161969	0.150999	-7.20583	1e-20	1.0025e-19	CDC42EP2
1.59736	0.104452	51.2484	8.20976e-09	0.680335	4.94246	3.43968e-07	2.96516e-06	EMG1
-1.39252	0.0906529	44.7426	1.53432e-07	0.583599	-4.62499	2.32178e-06	1.62162e-05	OLFM1
-0.575218	0.011088	6.53737	0.478581	0	-5.46269	1e-20	1.0025e-19	CDX1
-0.293965	0.075095	40.7975	8.85395e-07	0.469515	-1.07273	0.24579	0.329486	TIMM17A
-1.04243	0.155564	81.2207	7.76321e-15	1.09937	-2.64298	0.00521644	0.0123297	ZER1
0.563975	0.0574659	30.8867	6.52365e-05	0.330741	2.35264	0.0125035	0.0261086	MCRS1
-0.426455	0.171659	90.2226	1.11362e-16	1.21581	-1.0293	0.265231	0.350377	LRRN2
-0.292056	0.0595327	32.4118	3.4062e-05	0.350716	-1.19698	0.19596	0.272033	FAM3C
-0.292999	0.220224	114.13	1.275e-21	1.59664	-0.624358	0.497612	0.583399	ACAA2
-0.0444689	0.0422985	23.0209	0.00169039	0.218191	-0.216219	0.814047	0.855926	VAV3
-0.216053	0.103358	56.5482	7.35031e-10	0.692931	-0.672031	0.465501	0.553282	TOMM40
1.35883	0.0918078	46.0325	8.61545e-08	0.589725	4.4846	4.38559e-06	2.80528e-05	ECI2
-0.291042	0.122163	66.0138	9.40464e-12	0.837706	-0.832694	0.366394	0.455603	HAX1
1.24272	0.0794505	40.6124	9.6079e-07	0.491893	4.40884	6.53539e-06	3.9895e-05	GPNMB
0.818245	0.0767931	41.0296	7.9907e-07	0.481535	2.95272	0.00190739	0.00515118	MAD2L2
0.65455	0.0777985	41.7843	5.72169e-07	0.491862	2.3467	0.0127271	0.0265191	TACC3
1.54693	0.154553	75.9632	9.13938e-14	1.0621	3.93489	4.59197e-05	0.000211318	MERTK
0.0579587	0.0210525	11.6692	0.111975	0.0629944	0.399454	0.664013	0.732828	CLEC10A
-0.120507	0.0549831	29.8681	0.000100397	0.31438	-0.513921	0.576387	0.655659	SLC30A9
0.973995	0.0278288	14.4777	0.0433083	0.105953	5.83861	1e-20	1.0025e-19	PIBF1
0.472426	0.0328969	17.6771	0.0135149	0.146175	2.60469	0.00587746	0.013648	PPIH
1.09861	0.0715685	37.104	4.48259e-06	0.434334	4.10661	2.31318e-05	0.000118711	COG5
1.33992	0.0631931	31.8425	4.34384e-05	0.369205	5.33022	1e-20	1.0025e-19	ZNHIT1
0.379152	0.0177699	9.97718	0.18987	0.0404282	2.84428	0.00273274	0.00704744	FST
0.351576	0.0739265	40.8354	8.70678e-07	0.465792	1.29306	0.162925	0.233274	TIMM44
-0.173601	0.108676	58.6487	2.80797e-10	0.730232	-0.526605	0.567023	0.647414	CLGN
-1.31433	0.192381	95.8909	7.59645e-18	1.37698	-2.99657	0.00163617	0.00452916	ZBTB18
1.51762	0.0944939	47.0993	5.3386e-08	0.609197	4.93699	3.43968e-07	2.96516e-06	HMGN4
0.728644	0.0303772	16.1024	0.0241968	0.126324	4.18063	1.73704e-05	9.30447e-05	TADA3
1.2319	0.122215	62.2245	5.42019e-11	0.822842	3.52381	0.000239058	0.000868479	TRIM38
-0.336638	0.100085	53.7392	2.64839e-09	0.662762	-1.06409	0.249602	0.333558	ATP5H
0.589158	0.0787545	42.6498	3.89735e-07	0.498533	2.0994	0.0252085	0.0475584	SLC25A17
-1.52562	0.0933466	44.99	1.37372e-07	0.600718	-4.99341	2.57976e-07	2.30947e-06	SLC9A6
-0.0366867	0.0484475	26.4329	0.000421373	0.265082	-0.166676	0.856017	0.891272	EIF3M
0.85539	0.125601	66.4791	7.58054e-12	0.863945	2.41361	0.0104649	0.0224159	NXF1
1.55175	0.131965	65.7753	1.05032e-11	0.892871	4.27161	1.15229e-05	6.48283e-05	SEC23B
-0.514425	0.0405925	21.7258	0.00283212	0.203465	-2.55328	0.00689113	0.0156	SEC23A
-1.6249	0.057044	27.8072	0.000238304	0.319473	-6.80333	1e-20	1.0025e-19	CAP2
0.886961	0.16992	88.6847	2.30384e-16	1.20102	2.1517	0.0219204	0.0423512	CAP1
0.125255	0.0496915	27.0144	0.000331295	0.274322	0.561892	0.54136	0.62418	CREB3
0.863905	0.0817809	43.0656	3.2397e-07	0.517207	3.02093	0.0015058	0.00422048	LRRC41
-0.00730043	0.230865	119.948	7.85421e-23	1.69525	-0.0151939	0.986778	0.990025	VTI1B
1.38066	0.133053	65.6267	1.12512e-11	0.907518	3.78508	8.68518e-05	0.00036634	CRTAP
1.34163	0.127118	63.2046	3.44835e-11	0.860908	3.76294	9.32152e-05	0.000387558	SYNCRIP
1.41397	0.0758845	38.0322	2.98777e-06	0.465816	5.13291	1e-20	1.0025e-19	VAT1
-0.478165	0.0469738	25.2619	0.0006818	0.253071	-2.20623	0.0188781	0.0371328	STK25
0.519367	0.133582	71.9291	6.01556e-13	0.927745	1.42102	0.125806	0.186988	ENOX2
0.0740325	0.108858	59.8357	1.628e-10	0.739889	0.224384	0.8072	0.850342	UNC13B
-0.174319	0.0739206	40.0514	1.23059e-06	0.459971	-0.641152	0.48617	0.572003	NCOA2
0.731502	0.119585	63.2251	3.4158e-11	0.810436	2.11532	0.0241643	0.0459162	CEBPA
-0.806036	0.114833	60.1308	1.42142e-10	0.772992	-2.3786	0.0115919	0.024465	SEMA6C
-1.30802	0.058073	28.9358	0.000148637	0.327644	-5.42785	1e-20	1.0025e-19	SEMA6B
-1.45247	0.104702	52.2944	5.10831e-09	0.689807	-4.48879	4.2996e-06	2.75786e-05	SEMA4D
1.03197	0.0338565	17.326	0.015411	0.148251	5.6085	1e-20	1.0025e-19	SEMA4B
1.01451	0.115615	59.8823	1.59348e-10	0.778098	2.98367	0.00171287	0.00470787	CEBPB
-0.374895	0.0548393	29.654	0.000109888	0.312976	-1.6009	0.0853675	0.13483	SEMA3C
-0.119378	0.0544691	29.7882	0.00010384	0.312398	-0.511506	0.578155	0.657345	APPBP2
0.265734	0.0328289	17.7676	0.0130637	0.146776	1.46663	0.114324	0.172525	MYBBP1A
0.784305	0.0928134	49.2691	2.00949e-08	0.604738	2.57442	0.00645172	0.014772	FBLN5
0.0102846	0.0623467	34.0907	1.65642e-05	0.372248	0.041189	0.964216	0.974108	CIB2
1.28822	0.123192	62.3561	5.10114e-11	0.834058	3.67028	0.000136297	0.000536198	CIB1
1.22655	0.0854203	43.0821	3.21612e-07	0.538318	4.19666	1.66824e-05	8.99814e-05	CEBPD
0.638801	0.0111316	5.8526	0.557062	0	6.05462	1e-20	1.0025e-19	ZNF211
0.136951	0.138321	74.6654	1.67696e-13	0.966953	0.36823	0.68885	0.753304	DDX17
-1.22669	0.12837	64.102	2.27805e-11	0.878517	-3.42375	0.000350245	0.00121112	DEAF1
0.272211	0.114205	62.267	5.31508e-11	0.778793	0.805494	0.382177	0.471547	CHERP
0.261656	0.0549242	29.9379	9.74831e-05	0.314724	1.11648	0.227304	0.308582	KAT5
0.0813436	0.126818	68.9753	2.37941e-12	0.879285	0.228419	0.803817	0.847316	HYOU1
0.929521	0.0655393	34.2348	1.55665e-05	0.389975	3.63085	0.000160031	0.00061541	IPO8
0.181583	0.145614	79.0401	2.16147e-14	1.03007	0.475854	0.604905	0.681038	IPO7
-0.174291	0.107228	58.0922	3.62444e-10	0.72066	-0.532256	0.562873	0.643813	NEBL
-0.646426	0.050108	26.682	0.000380173	0.275029	-2.88779	0.00235841	0.00619115	CEBPE
0.751277	0.17456	92.5954	3.62283e-17	1.2526	1.79816	0.0540104	0.091305	ATG7
0.372457	0.103715	56.0784	9.11137e-10	0.691332	1.15653	0.21129	0.28982	SSSCA1
0.967335	0.0831037	43.9285	2.20635e-07	0.529277	3.35557	0.000453263	0.00150643	RNASEH2A
0.930609	0.0961643	50.5239	1.13975e-08	0.629021	3.00096	0.00161166	0.00447838	CEBPG
-0.436748	0.141496	75.1967	1.30812e-13	0.987165	-1.16107	0.20952	0.287664	DCTN2
1.25673	0.0406207	20.5363	0.00452055	0.197854	6.23544	1e-20	1.0025e-19	ANP32B
0.694838	0.0446968	23.8386	0.0012162	0.233049	3.28659	0.000584143	0.0018786	LAMTOR5
0.496534	0.0248602	13.4671	0.0615126	0.0886038	3.14917	0.000954768	0.00286677	PROCR
1.87025	0.0678731	31.5254	4.97255e-05	0.394427	7.1788	1e-20	1.0025e-19	PRDX4
0.425588	0.143598	77.2051	5.1096e-14	1.00479	1.12309	0.224589	0.305288	ARL6IP5
0.0698729	0.0241276	13.2238	0.0668405	0.0841505	0.449834	0.624738	0.698969	ARPC1A
0.499106	0.241355	122.671	2.12705e-23	1.74439	1.01593	0.271435	0.357072	HTATIP2
-0.232746	0.0898429	49.0116	2.25713e-08	0.586388	-0.776499	0.399447	0.489017	AGPAT2
-0.320648	0.180824	96.6961	5.18386e-18	1.30811	-0.75405	0.413144	0.502663	RPP30
0.761352	0.0446859	23.501	0.00139368	0.232148	3.60164	0.000180497	0.000681936	SPTLC1
0.389485	0.0433139	23.6025	0.00133781	0.226972	1.87145	0.0451939	0.0783716	SLC19A2
1.10986	0.0204618	10.7736	0.148806	0.0538366	7.7588	1e-20	1.0025e-19	IFI44
-0.196063	0.0367168	19.9576	0.00566202	0.176222	-1.0232	0.268049	0.353057	OLFM4
-0.663975	0.145954	78.1354	3.30401e-14	1.03091	-1.73798	0.0623602	0.103259	ARFGEF2
0.213426	0.0460024	24.9803	0.000764929	0.245882	0.995076	0.281312	0.367653	ARFGEF1
0.432701	0.0564372	30.5212	7.61715e-05	0.325342	1.8214	0.0510556	0.0871203	AKAP3
-0.214582	0.016436	9.38086	0.226456	0.0322002	-1.67377	0.0723555	0.117226	RABAC1
0.0332649	0.184735	99.369	1.45623e-18	1.33747	0.0773948	0.932801	0.94979	SLU7
-0.329896	0.0464396	25.0725	0.000736666	0.248929	-1.53085	0.0996694	0.1535	DPYSL4
-0.668704	0.0685235	36.6757	5.40287e-06	0.416541	-2.55455	0.0068631	0.0155486	MRPL28
0.0457905	0.138283	75.1426	1.34163e-13	0.967817	0.123138	0.893335	0.919588	CCT7
-0.0818338	0.0631878	34.5261	1.37275e-05	0.378918	-0.325548	0.723289	0.781195	CCT4
0.518201	0.0499188	26.9045	0.00034673	0.274814	2.31935	0.0137523	0.0282855	CCT2
0.447356	0.020844	11.4111	0.121666	0.0603154	3.09858	0.00113862	0.00332856	GNLY
-0.382934	0.010999	3.9332	0.787438	0	-3.6513	0.000147046	0.000571524	TACC2
0.358189	0.0876431	47.3346	4.80292e-08	0.565074	1.20991	0.191223	0.266698	SORBS1
0.834011	0.0649049	34.1157	1.63868e-05	0.386493	3.27366	0.000610801	0.00195084	IFITM2
-0.383349	0.0174626	9.86326	0.196456	0.0387451	-2.90095	0.00225927	0.00595895	COLEC10
0.118213	0.0941993	51.3032	8.00819e-09	0.618505	0.38516	0.675352	0.742453	POMT1
0.181844	0.0415059	22.4583	0.00211694	0.211281	0.892573	0.333245	0.422199	MAB21L2
-0.174059	0.0262713	14.336	0.0455176	0.0993324	-1.07388	0.245279	0.328877	DRAP1
0.779217	0.0816039	43.4667	2.71027e-07	0.519718	2.72774	0.00398891	0.00977804	CENPB
-1.20886	0.277047	138.046	1.30457e-26	2.04655	-2.29668	0.0146667	0.0298389	SCGN
1.14561	0.0422799	21.4585	0.00314758	0.209319	5.57148	1e-20	1.0025e-19	DNPH1
0.908162	0.0576056	30.4152	7.96698e-05	0.331949	3.78382	8.72818e-05	0.000367754	SMC2
0.333372	0.0433585	23.7555	0.00125774	0.227967	1.601	0.0853474	0.13483	PRPF8
-0.565182	0.0786491	42.2489	4.65655e-07	0.495064	-2.01531	0.031394	0.0575656	ERN2
-1.05222	0.0419269	21.5121	0.00308176	0.208776	-5.13878	1e-20	1.0025e-19	AHSA1
0.429497	0.0689336	37.3559	4.01576e-06	0.421901	1.63586	0.0788769	0.126049	CENPC
0.780064	0.133338	70.3594	1.24987e-12	0.927365	2.13626	0.0228435	0.0438072	USP16
-0.172424	0.0664909	36.3849	6.13223e-06	0.403711	-0.668679	0.467726	0.555067	CDC42EP3
-0.188611	0.306729	158.963	5.30183e-31	2.30461	-0.340556	0.711158	0.771254	SH2B2
-1.22867	0.0725976	36.5477	5.7127e-06	0.441866	-4.56008	3.09571e-06	2.08213e-05	PAIP1
1.19804	0.0417904	21.3973	0.00322454	0.208869	5.86049	1e-20	1.0025e-19	PAICS
0.622144	0.0556092	30.0064	9.47048e-05	0.319598	2.63826	0.00529229	0.012476	TBL3
0.844875	0.0464861	24.5254	0.000920642	0.248117	3.9186	5.03053e-05	0.000229502	P3H4
0.578182	0.0378528	20.1911	0.00517132	0.182634	2.97178	0.0017876	0.00487503	ST6GALNAC2
1.31715	0.0550794	27.5162	0.000268993	0.307498	5.61229	1e-20	1.0025e-19	PDLIM5
-2.09574	0.0564112	24.8706	0.000799946	0.296624	-8.82379	1e-20	1.0025e-19	TRIM3
0.528597	0.0633736	34.0831	1.6619e-05	0.377397	2.09976	0.0251828	0.0475343	ERLIN1
-0.210549	0.0749189	40.9179	8.39505e-07	0.470089	-0.769234	0.403856	0.493696	HEXIM1
1.3044	0.0253175	12.7933	0.0773084	0.0848669	8.19782	1e-20	1.0025e-19	RBCK1
1.18606	0.189141	96.1199	6.81402e-18	1.3502	2.72719	0.00399622	0.00979389	STAMBP
-0.123839	0.138763	75.5119	1.12879e-13	0.972238	-0.332445	0.717691	0.776538	TGOLN2
0.547214	0.0473386	25.4905	0.00062086	0.255566	2.51507	0.00774392	0.0172716	CENPE
0.034585	0.0265989	14.5828	0.041735	0.102413	0.212058	0.817561	0.858457	POLR3F
0.0789324	0.0585773	32.0649	3.95067e-05	0.344041	0.32613	0.722812	0.780842	POLR3G
0.774172	0.0902008	48.6838	2.6167e-08	0.587671	2.5777	0.00638696	0.0146382	IVNS1ABP
1.2021	0.164728	82.3134	4.64437e-15	1.15348	2.96181	0.00184702	0.00500816	MYL12A
0.786544	0.110607	59.084	2.2994e-10	0.74667	2.36501	0.0120642	0.0253149	CENPF
0.947262	0.0552522	28.7221	0.000162574	0.311741	4.02991	3.11291e-05	0.000151909	PDPN
0.888504	0.0723318	37.8363	3.25517e-06	0.442668	3.30366	0.00055052	0.00178428	POSTN
-1.02549	0.0606068	31.72	4.57686e-05	0.357664	-4.16552	1.90042e-05	0.000101144	ATP5L
-0.424152	0.0525988	28.2707	0.000196387	0.295506	-1.84941	0.0476984	0.0820297	RASL10A
0.493421	0.0877365	47.2531	4.98211e-08	0.567044	1.66582	0.0736861	0.119096	GAS2L1
1.04856	0.0414587	21.5217	0.00307012	0.206892	5.14973	1e-20	1.0025e-19	RAD51AP1
-0.882152	0.0905981	48.3273	3.07263e-08	0.594095	-2.93078	0.00205125	0.00548494	RGS14
0.263521	0.0407791	22.0939	0.00244739	0.206004	1.30496	0.159152	0.228632	EXOC5
-0.293961	0.12704	68.6066	2.82412e-12	0.874768	-0.824743	0.370993	0.459993	NPRL2
0.597498	0.0576545	31.1632	5.80094e-05	0.336035	2.4884	0.0083904	0.0184971	IGF2BP3
0.378619	0.0469906	25.5554	0.000604571	0.25443	1.74661	0.061096	0.101465	IGF2BP2
-2.36202	0.145407	64.5234	1.87478e-11	0.974924	-6.19427	1e-20	1.0025e-19	CAMKK2
0.378743	0.0153304	8.83233	0.264919	0.0248904	3.05892	0.00131206	0.00374338	SCGB1D2
-0.365398	0.0300802	16.311	0.022422	0.126766	-2.10681	0.0247191	0.0468096	PRELID3A
-0.939603	0.0933816	47.9858	3.58348e-08	0.609154	-3.07478	0.00124233	0.00358397	MTX2
0.720747	0.0818036	43.6229	2.52807e-07	0.518497	2.51998	0.00763195	0.0170644	YKT6
-2.15253	0.0606761	26.8102	0.00036053	0.332015	-8.73855	1e-20	1.0025e-19	SPINT2
0.224633	0.0415718	22.5773	0.00201874	0.2123	1.10173	0.233406	0.315283	PMVK
0.400254	0.210289	109.236	1.3228e-20	1.51655	0.872827	0.343966	0.432945	KHDRBS3
0.0157139	0.243814	125.421	5.67992e-24	1.78806	0.0318241	0.972347	0.980696	KHDRBS1
-0.828311	0.207134	106.595	4.6639e-20	1.49431	-1.81998	0.0512294	0.0873657	CELF1
-0.7302	0.150089	78.485	2.80439e-14	1.05869	-1.88481	0.0437217	0.0763222	CELF2
-0.337735	0.0294521	16.0468	0.0246919	0.122936	-1.96797	0.0354749	0.0639922	KLF1
0.0199945	0.140603	76.3039	7.7921e-14	0.986127	0.0533228	0.953697	0.965991	CTCF
-0.417665	0.0543222	29.7886	0.000103822	0.311904	-1.792	0.0548159	0.0925257	C6orf10
0.108085	0.0201273	11.2062	0.129874	0.0567418	0.761853	0.408381	0.498275	CD226
1.15602	0.117334	60.6079	1.14137e-10	0.789339	3.37485	0.000420414	0.00141178	FARS2
-0.0988281	0.0194594	10.859	0.144891	0.0521199	-0.70846	0.441765	0.531588	CGRRF1
-0.656096	0.149774	80.7384	9.73798e-15	1.06584	-1.69531	0.0688595	0.11227	CGREF1
-0.205939	0.074887	41.0921	7.77304e-07	0.472314	-0.752551	0.414049	0.5035	RRAGA
1.06631	0.0356663	18.2278	0.0109836	0.161428	5.64618	1e-20	1.0025e-19	GNA13
1.62723	0.158471	77.3933	4.6784e-14	1.08912	4.08765	2.50236e-05	0.000126577	TNFSF13B
0.327037	0.0555047	30.0751	9.19934e-05	0.317663	1.38814	0.134665	0.198381	CSPG5
0.762981	0.0112737	7.00904	0.42794	0.000125138	7.18588	1e-20	1.0025e-19	AVIL
0.089575	0.202288	107.647	2.82406e-20	1.47114	0.19916	0.82842	0.868292	B3GNT2
-2.33063	0.207934	89.4453	1.60823e-16	1.4966	-5.11106	8.59919e-08	8.41043e-07	GNB5
-0.325123	0.0714047	38.7635	2.16839e-06	0.441884	-1.2167	0.188773	0.263851	EBP
0.487584	0.0450604	24.3184	0.00100142	0.238501	2.29695	0.0146543	0.0298283	DLL3
0.0626012	0.0561304	30.6398	7.24401e-05	0.324268	0.264231	0.773821	0.823309	CLDN16
-0.325477	0.181179	97.1085	4.26195e-18	1.30532	-0.764658	0.406656	0.496587	PNMA2
0.921619	0.029776	15.4628	0.0305035	0.119699	5.34095	1e-20	1.0025e-19	CETN2
-1.29659	0.112014	55.6222	1.12231e-09	0.745318	-3.87406	6.17422e-05	0.000275307	FUT9
-0.0641406	0.0699915	38.4048	2.5378e-06	0.43252	-0.242443	0.792083	0.83788	GMEB1
0.0474658	0.0170422	9.70671	0.205812	0.0364453	0.363595	0.692556	0.756219	RRH
-0.127249	0.0722808	39.4182	1.62626e-06	0.448929	-0.473308	0.606815	0.682396	CCT8
1.18953	0.0900587	46.3698	7.40652e-08	0.576487	3.96379	4.17061e-05	0.000195801	CNPY3
-0.490157	0.0329397	17.7123	0.0133378	0.14678	-2.7007	0.00434208	0.0105284	CORIN
-1.77097	0.139113	64.9482	1.5403e-11	0.951259	-4.74818	1.28988e-06	9.89446e-06	ADCY1
1.01895	0.0869343	45.1136	1.29989e-07	0.555311	3.45587	0.000309829	0.0010859	CETN3
0.477404	0.0669956	36.6405	5.48635e-06	0.408493	1.84443	0.0482741	0.0828972	CETP
-0.888003	0.0636066	33.3637	2.26495e-05	0.373717	-3.52098	0.000242239	0.000877024	FAM189B
1.36727	0.0703673	35.5806	8.69685e-06	0.421237	5.15429	1e-20	1.0025e-19	USP39
-1.25058	0.194062	99.048	1.69623e-18	1.40313	-2.83884	0.00278571	0.0071718	TBR1
-0.640127	0.0547932	29.2622	0.000129592	0.31167	-2.73466	0.00389948	0.0095871	AP4B1
0.598094	0.0405638	21.7108	0.00284889	0.203464	2.96961	0.00180127	0.00490792	POLQ
-0.913312	0.0712465	37.4297	3.88845e-06	0.435339	-3.42166	0.000353427	0.00121958	MGEA5
0.438722	0.156583	83.6674	2.45574e-15	1.10883	1.10871	0.230508	0.312058	NFAT5
-0.309931	0.0872401	47.2615	4.96336e-08	0.565111	-1.04932	0.256147	0.340895	NUDC
0.178756	0.0535224	29.2721	0.000129052	0.304577	0.772669	0.401756	0.491533	PTGES3
-0.395211	0.104196	56.1822	8.68946e-10	0.6941	-1.22435	0.186059	0.260779	CFL2
0.317626	0.034509	18.6859	0.00923039	0.159485	1.70982	0.0665987	0.10902	YME1L1
-0.153268	0.210134	110.454	7.39341e-21	1.52912	-0.334351	0.716161	0.775632	TCFL5
0.595105	0.069889	37.8199	3.27869e-06	0.430058	2.25107	0.0166775	0.0332949	PLK4
-0.0117427	0.0510882	27.7768	0.00024134	0.2852	-0.0519529	0.954873	0.966593	STAG3
0.886722	0.0967094	51.4461	7.50621e-09	0.639814	2.85137	0.0026679	0.00689598	STAG2
-0.482939	0.0368371	19.6907	0.00627797	0.174591	-2.51623	0.00771795	0.0172203	SIX2
1.11878	0.0609431	31.5616	4.89647e-05	0.353872	4.53194	3.78364e-06	2.4901e-05	RBBP9
-0.40635	0.0375513	20.1786	0.00519657	0.181044	-2.09695	0.0253735	0.047823	RAI1
-0.354586	0.0738197	40.1564	1.17494e-06	0.460867	-1.30508	0.159116	0.228609	PHTF1
0.947396	0.111172	58.8377	2.57475e-10	0.746049	2.8414	0.00276111	0.00711478	MAP3K2
-0.489799	0.0785611	43.2281	3.01378e-07	0.502113	-1.74749	0.0609668	0.101298	MASP2
1.11869	0.0833787	42.6141	3.95965e-07	0.525359	3.87421	6.17422e-05	0.000275307	CTSC
-0.218303	0.100196	54.4057	1.95502e-09	0.668193	-0.689661	0.453887	0.541916	CHL1
-0.0878859	0.0758668	41.6764	6.00185e-07	0.478127	-0.319075	0.728541	0.785191	CAPN9
0.0498901	0.0445956	24.2507	0.0010293	0.235683	0.236248	0.797275	0.842145	GIPC1
1.78293	0.0853534	40.3947	1.0577e-06	0.528302	6.10272	1e-20	1.0025e-19	TRAF3IP2
-0.0308421	0.0678338	37.1127	4.46571e-06	0.415106	-0.118419	0.897404	0.922878	NUP50
1.48509	0.089583	44.8997	1.43032e-07	0.578808	4.96179	3.43968e-07	2.96516e-06	NES
0.284026	0.0933596	50.8321	9.91345e-09	0.612405	0.929562	0.313816	0.401957	KDM5B
0.270881	0.0632808	34.7499	1.2462e-05	0.381722	1.07682	0.244015	0.327409	TOB2
-0.952332	0.0521755	27.2875	0.000295808	0.289414	-4.16922	1.87462e-05	9.98626e-05	HBS1L
-0.811094	0.156329	81.9708	5.45631e-15	1.1082	-2.05141	0.0285952	0.0530357	PLK2
-0.244808	0.0322533	17.4492	0.0147183	0.142524	-1.36314	0.141659	0.207397	ZMYND11
0.402235	0.0450638	24.4509	0.000948951	0.238808	1.89481	0.0426325	0.0747321	SRSF10
0.406274	0.0657985	35.9322	7.46584e-06	0.399778	1.58384	0.0886871	0.139254	ZBTB6
0.702963	0.135916	72.5041	4.60062e-13	0.938006	1.90677	0.0414042	0.0730194	POP4
-0.819261	0.221168	116.14	4.87188e-22	1.63341	-1.74205	0.0617689	0.102411	ARPP19
0.496823	0.0427196	23.226	0.00155677	0.22195	2.40374	0.0107763	0.0229688	ZNF271P
1.00041	0.165893	85.6091	9.83697e-16	1.17568	2.45621	0.00922831	0.0201042	ZNF234
0.795311	0.0912837	48.8887	2.38582e-08	0.595307	2.63233	0.00538834	0.0126639	ZNF266
0.0331842	0.129655	70.5455	1.14615e-12	0.899656	0.0921589	0.919987	0.939951	ZNF274
-0.0263452	0.0349164	19.0219	0.00811914	0.163021	-0.14099	0.878	0.909033	WDR4
-0.423544	0.0583325	31.5455	4.93019e-05	0.340062	-1.75365	0.0600832	0.100015	NCKAP1
1.4325	0.0296374	14.6622	0.0405819	0.113827	8.32096	1e-20	1.0025e-19	IQGAP2
1.11631	0.100148	51.3602	7.80419e-09	0.654592	3.52748	0.000236306	0.000860633	VAMP5
0.8011	0.0427596	22.7628	0.00187452	0.219418	3.8741	6.17422e-05	0.000275307	ZNF268
1.5489	0.0883426	43.4791	2.69527e-07	0.56567	5.2112	1e-20	1.0025e-19	MTHFD2
0.537366	0.0585076	31.4588	5.11553e-05	0.340098	2.22159	0.0181019	0.0357276	RPP40
-0.804216	0.0765651	40.7285	9.12775e-07	0.479298	-2.90641	0.00221954	0.00586747	CFTR
1.07938	0.16706	86.8482	5.48318e-16	1.17992	2.64081	0.00525256	0.0123999	CYSLTR1
0.503129	0.141917	75.479	1.14631e-13	0.995848	1.33555	0.149723	0.217451	SEPT9
-1.98134	0.18989	87.2098	4.62309e-16	1.35625	-4.54683	3.52567e-06	2.33618e-05	GJB6
0.0848935	0.0382391	20.8325	0.00402606	0.188324	0.434131	0.636854	0.709452	SDCCAG8
0.253873	0.143936	76.8902	5.92163e-14	1.01173	0.669164	0.467398	0.554857	SDCCAG3
-1.14344	0.0450724	23.1643	0.00159587	0.235199	-5.38591	1e-20	1.0025e-19	HSPH1
-0.770781	0.039092	20.5799	0.00444425	0.190758	-3.8984	5.56368e-05	0.000251457	WASF3
-0.724188	0.133205	69.6795	1.71501e-12	0.919799	-1.98422	0.0340226	0.0617452	NOXA1
-3.10703	0.354759	139.368	6.89392e-27	2.58061	-5.2165	1e-20	1.0025e-19	CPLX2
-1.96001	0.149985	69.2748	2.07017e-12	1.03086	-5.06097	2.57976e-07	2.30947e-06	CPLX1
-1.80149	0.056471	26.1753	0.000468609	0.308034	-7.58089	1e-20	1.0025e-19	FRS3
0.40597	0.0168744	9.55139	0.215453	0.0346582	3.12521	0.00103887	0.00308032	FRS2
-0.424899	0.0648963	35.2255	1.0144e-05	0.393	-1.66792	0.0733266	0.118548	NEU3
0.0847623	0.152898	82.2251	4.84125e-15	1.08062	0.216772	0.81358	0.855745	FAXDC2
1.77459	0.104678	49.8177	1.56856e-08	0.679671	5.48493	1e-20	1.0025e-19	FAM114A2
-0.291763	0.0487624	26.61	0.000391663	0.2686	-1.32126	0.154069	0.222651	CEACAM3
0.452025	0.0345203	18.5833	0.00959781	0.158706	2.4329	0.00988365	0.0213677	ALDH1L1
-1.04571	0.0714407	37.083	4.52378e-06	0.43525	-3.91236	5.21111e-05	0.000236904	FTCD
-0.576259	0.0479239	25.5361	0.000609373	0.258165	-2.63234	0.00538817	0.0126639	PPP1R17
0.0505583	0.0259482	14.2288	0.0472586	0.0976419	0.313862	0.732824	0.78871	TUBGCP2
0.698455	0.0316141	16.8554	0.0183525	0.136308	3.92824	4.75535e-05	0.000218146	CLPX
0.524317	0.0593474	31.7262	4.56473e-05	0.346051	2.15225	0.0218892	0.042305	PPP1R13L
0.446122	0.145318	77.1305	5.29122e-14	1.01279	1.17029	0.205984	0.283781	CD3EAP
1.03742	0.0424933	21.8445	0.00270205	0.21234	5.03264	2.57976e-07	2.30947e-06	HPSE
0.724176	0.0791021	42.147	4.8718e-07	0.497114	2.57484	0.00644303	0.014755	RUVBL2
-0.01986	0.102769	56.809	6.52369e-10	0.690336	-0.061951	0.946217	0.960506	PGRMC1
-1.45833	0.267572	129.804	6.90758e-25	1.97333	-2.81927	0.00297472	0.00758951	CYP46A1
-0.751121	0.0612772	32.6696	3.05038e-05	0.35967	-3.03431	0.00143099	0.0040293	SLC26A1
1.28762	0.205935	104.013	1.5976e-19	1.46552	2.83742	0.00279895	0.00719903	ADAM28
-0.365658	0.0610111	33.278	2.3499e-05	0.362509	-1.48037	0.111025	0.168289	SLC22A7
0.824036	0.0906799	47.9251	3.68262e-08	0.58733	2.73647	0.00387815	0.00954072	ARID5A
1.1804	0.104285	53.4887	2.96827e-09	0.685854	3.65526	0.000144638	0.000563862	HCP5
-0.791808	0.235671	123.104	1.72819e-23	1.72467	-1.63105	0.0797517	0.127255	TSPAN9
-0.611499	0.0465148	24.8775	0.000797696	0.248459	-2.83531	0.00281882	0.007241	USP20
0.153237	0.0716343	39.9379	1.29371e-06	0.448639	0.572535	0.533793	0.617046	USP19
1.0379	0.0550809	28.4092	0.000185341	0.307958	4.42237	6.19142e-06	3.81558e-05	HCST
0.422621	0.011524	7.18172	0.410208	0.00247441	3.93686	4.57477e-05	0.000211195	CD300C
-0.233973	0.0833431	45.6895	1.00463e-07	0.538149	-0.81046	0.379272	0.468659	ME3
-0.301482	0.074235	40.1133	1.19749e-06	0.462252	-1.10652	0.231414	0.31303	NMU
0.782005	0.0975103	51.5985	7.0051e-09	0.637157	2.50429	0.00800129	0.0177401	FGL2
0.127505	0.060853	33.4735	2.16056e-05	0.362206	0.516875	0.574225	0.653942	CEACAM8
1.15708	0.0655931	33.3601	2.26839e-05	0.386214	4.51786	4.04162e-06	2.63305e-05	C1QL1
0.464408	0.116485	62.8916	3.9844e-11	0.789762	1.36071	0.142355	0.208286	MRPS30
1.00504	0.0298165	15.4583	0.0305537	0.120216	5.82044	1e-20	1.0025e-19	WDR3
-0.590356	0.0353944	19.0316	0.00808906	0.165393	-3.13795	0.000993293	0.00296407	NPFFR2
-2.73878	0.22181	91.1576	7.15564e-17	1.5585	-5.81523	1e-20	1.0025e-19	GPR83
-0.368036	0.0220374	12.1081	0.0970588	0.0693707	-2.47919	0.00861648	0.018938	CEACAM4
-0.386928	0.0344225	18.473	0.0100086	0.15744	-2.0855	0.0261577	0.0490943	PPARGC1A
0.992047	0.0578343	30.1184	9.03271e-05	0.331848	4.12514	2.167e-05	0.000112651	MALT1
-1.51329	0.216382	106.229	5.55563e-20	1.55004	-3.25319	0.000660762	0.00208602	MMP24
0.137753	0.0352496	19.1091	0.00785238	0.164923	0.733711	0.425744	0.515566	LYVE1
1.95168	0.0990996	45.7211	9.9051e-08	0.635665	6.19973	1e-20	1.0025e-19	YIF1A
1.21001	0.0222719	11.5766	0.115372	0.065943	8.10792	1e-20	1.0025e-19	CPSF4
-0.362946	0.151848	81.5005	6.80667e-15	1.07566	-0.931404	0.312866	0.400961	ADCY3
-1.80413	0.130708	60.635	1.1272e-10	0.885378	-4.99018	2.57976e-07	2.30947e-06	RUNDC3A
0.366969	0.0984918	54.5329	1.84487e-09	0.660329	1.16931	0.206356	0.284191	BRD8
1.11436	0.0515884	26.3702	0.000432415	0.281199	4.90625	4.2996e-07	3.54359e-06	MTMR11
0.202352	0.134384	72.7172	4.16533e-13	0.935392	0.551992	0.548497	0.630571	MAN1A2
0.54193	0.172938	93.0834	2.87527e-17	1.23654	1.30316	0.159714	0.229326	TRAFD1
-0.586191	0.0854402	46.2382	7.85683e-08	0.555541	-2.00543	0.0322245	0.0588749	TXNL4A
-0.103051	0.110626	60.6475	1.12074e-10	0.753852	-0.309831	0.736131	0.79139	PNPLA6
-0.307585	0.140523	75.4196	1.1786e-13	0.983492	-0.820526	0.373429	0.462668	SUGT1
0.681448	0.152101	80.7401	9.73046e-15	1.06978	1.7473	0.0609941	0.101329	GADD45G
0.353988	0.130278	72.0892	5.58303e-13	0.910203	0.980736	0.288217	0.375034	PAPOLA
0.0823052	0.0597893	32.7251	2.9788e-05	0.353664	0.336601	0.714353	0.773988	TCERG1
0.671123	0.192196	101.887	4.39633e-19	1.38874	1.53084	0.0996715	0.1535	MAGED2
0.0252325	0.0481666	26.1818	0.000467347	0.262417	0.114971	0.90037	0.925063	EHMT2
-0.239201	0.125848	68.0518	3.65425e-12	0.863553	-0.67428	0.464011	0.551906	COPS8
-0.476068	0.104807	56.1229	8.92824e-10	0.700651	-1.47053	0.113378	0.171341	RNPS1
0.230217	0.0346548	19.0059	0.00816891	0.162322	1.23667	0.181749	0.256034	FASTK
-0.00249025	0.0439466	23.8978	0.00118745	0.230819	-0.011879	0.989637	0.992026	SMPDL3A
0.995785	0.021939	11.6703	0.111937	0.0658119	6.72292	1e-20	1.0025e-19	DBF4
-0.619158	0.0681906	36.838	5.03387e-06	0.415802	-2.37104	0.0118499	0.0249417	SPIN1
0.417169	0.121287	65.2653	1.33008e-11	0.83058	1.19786	0.195639	0.271684	RALBP1
-0.174198	0.0474693	25.9154	0.000521493	0.258202	-0.799534	0.385675	0.475259	APOBEC2
-0.441447	0.0342368	18.4635	0.0100451	0.157322	-2.38579	0.0113522	0.0240333	MORF4L1
0.166028	0.0811684	44.888	1.43778e-07	0.521024	0.582757	0.526483	0.61046	PRDX3
0.16997	0.191281	101.305	5.7995e-19	1.38373	0.38863	0.672584	0.740109	EHD1
-0.557427	0.0954041	51.066	8.9168e-09	0.629138	-1.8047	0.0531706	0.0901237	AFG3L2
0.0976015	0.0555412	30.4498	7.85123e-05	0.320337	0.414142	0.652441	0.722663	PRSS21
-0.282304	0.0533729	29.1037	0.000138523	0.304039	-1.22196	0.186911	0.261721	C11orf58
1.18671	0.101133	51.6392	6.87681e-09	0.662528	3.73162	0.000105254	0.000429173	KDELR1
0.779519	0.0331376	17.5457	0.0141966	0.146981	4.28219	1.13509e-05	6.42648e-05	SF3A3
-1.55301	0.115355	55.8628	1.0055e-09	0.77552	-4.57253	3.00972e-06	2.03134e-05	AP3M2
0.367842	0.0521436	28.4496	0.000182228	0.293622	1.61087	0.0834718	0.132301	STARD3
-0.0790433	0.210152	111.74	3.99732e-21	1.53782	-0.172424	0.85111	0.887505	HNRNPA0
1.30652	0.102481	52.1217	5.52478e-09	0.66799	4.08126	2.54536e-05	0.000127917	BTG3
-0.0725829	0.101053	55.3327	1.28089e-09	0.674395	-0.228328	0.803898	0.847325	CBX1
0.978278	0.102301	54.3961	1.96354e-09	0.681309	3.0586	0.00131353	0.00374571	SEC61B
0.170814	0.203974	108.762	1.65823e-20	1.48639	0.378212	0.68086	0.746954	TOMM34
-0.37214	0.281593	139.848	5.46901e-27	2.09061	-0.701286	0.44636	0.535476	SERINC3
1.46255	0.0927773	45.9275	9.0307e-08	0.591823	4.80165	8.59919e-07	6.79348e-06	OS9
0.777772	0.0427739	22.457	0.00211801	0.217983	3.76065	9.39032e-05	0.000390139	PNRC1
0.750953	0.0563074	29.8439	0.000101427	0.32102	3.16468	0.000904291	0.00274354	TMED2
1.37725	0.075054	37.7146	3.43317e-06	0.45743	5.02721	2.57976e-07	2.30947e-06	LMAN2
-0.00517745	0.117906	64.705	1.7237e-11	0.810393	-0.0150782	0.986875	0.990025	ERP29
-1.43549	0.0986551	48.5765	2.7463e-08	0.639654	-4.57026	3.00972e-06	2.03134e-05	MLLT11
0.0255752	0.0308611	16.7816	0.0188599	0.132761	0.145584	0.874074	0.905555	STIP1
0.734163	0.0135167	7.92994	0.338813	0.0128423	6.31477	1e-20	1.0025e-19	IFI44L
-1.49078	0.117162	57.5714	4.60152e-10	0.792304	-4.35531	8.59919e-06	5.09944e-05	RAB40B
1.15077	0.0599286	30.7069	7.04095e-05	0.345757	4.70078	1.63385e-06	1.20558e-05	CKAP4
-0.695939	0.0940567	49.7363	1.62728e-08	0.615247	-2.26922	0.0158429	0.0318859	YWHAQ
1.57735	0.109018	53.9274	2.43097e-09	0.716392	4.77727	1.20389e-06	9.38338e-06	TMED10
1.74992	0.143345	68.6527	2.76425e-12	0.977071	4.62196	2.32178e-06	1.62162e-05	ASCC3
0.162399	0.144428	79.149	2.05386e-14	1.01951	0.427323	0.642148	0.713846	UQCR11
1.55155	0.114266	56.8716	6.33937e-10	0.760092	4.58994	2.57976e-06	1.76678e-05	CLP1
0.618734	0.0322002	17.1602	0.0163916	0.140305	3.44806	0.0003186	0.00111094	FERMT2
0.945573	0.0380413	19.7455	0.00614633	0.180835	4.84805	5.15952e-07	4.19874e-06	COPS6
1.14156	0.136694	69.5091	1.85647e-12	0.940801	3.08763	0.00118411	0.00343649	RAB32
-1.49716	0.100238	48.8339	2.44546e-08	0.656751	-4.72882	1.46186e-06	1.08835e-05	MAPRE2
1.30666	0.0672262	33.9201	1.78279e-05	0.401614	5.03958	2.57976e-07	2.30947e-06	GCN1
0.0849541	0.0673006	36.8848	4.93231e-06	0.411719	0.327473	0.721718	0.779828	COPS5
1.43787	0.0287968	14.2346	0.0471634	0.107526	8.47322	1e-20	1.0025e-19	METAP2
-0.191735	0.026942	14.6957	0.0401043	0.104409	-1.16812	0.206811	0.284649	IMMT
-0.469803	0.0681105	37.1112	4.4685e-06	0.417531	-1.80015	0.0537531	0.0909626	LILRB5
0.363432	0.0252354	13.6893	0.0569919	0.0911084	2.2878	0.0150488	0.0304935	SLC38A3
0.956416	0.0355882	18.6819	0.00924441	0.164965	5.06983	2.57976e-07	2.30947e-06	SF3B2
0.0477651	0.0783685	43.1337	3.14306e-07	0.49874	0.170624	0.852642	0.888793	SDS
0.675822	0.0157539	8.95079	0.256209	0.0267977	5.38441	1e-20	1.0025e-19	ILVBL
-0.628931	0.0730047	39.1269	1.84849e-06	0.45151	-2.3277	0.0134269	0.0277438	SLC27A5
-0.700071	0.066462	35.6193	8.55202e-06	0.402563	-2.71553	0.00414584	0.0101073	SLC27A4
-1.66105	0.265588	127.642	1.95382e-24	1.93687	-3.22313	0.000736005	0.00229026	SLC27A2
0.8434	0.0939246	49.9901	1.45097e-08	0.616578	2.75197	0.00369903	0.00917186	KIF2C
-1.14401	0.0504534	26.0228	0.000498968	0.276837	-5.09312	8.59919e-08	8.41043e-07	CCDC85B
-0.0636309	0.0479563	26.3388	0.000438052	0.263205	-0.290566	0.751975	0.805075	IL24
-0.408386	0.0923923	50.4388	1.18447e-08	0.606003	-1.34355	0.147349	0.214593	CHAD
1.13264	0.185782	93.5708	2.28239e-17	1.30617	2.62778	0.00546246	0.0128045	GLIPR1
1.53569	0.115666	56.8422	6.4252e-10	0.773271	4.51544	4.04162e-06	2.63305e-05	KDELR2
0.588198	0.0420134	22.4087	0.00215926	0.21388	2.86965	0.00251079	0.00653199	KDELR3
1.35005	0.0901907	45.3052	1.19314e-07	0.57728	4.4954	4.2136e-06	2.71318e-05	TMED1
0.502155	0.0544501	29.3131	0.000126846	0.308993	2.15198	0.0219055	0.0423295	LIAS
0.969207	0.0695455	36.5997	5.5847e-06	0.419239	3.67521	0.000133373	0.000526477	RCBTB2
0.26559	0.0596802	32.5478	3.21373e-05	0.350988	1.08717	0.239575	0.322344	IFT27
-0.294398	0.164454	87.2283	4.58289e-16	1.17068	-0.725961	0.430655	0.520574	RAB35
-0.319	0.0933113	50.7406	1.03329e-08	0.615508	-1.0443	0.258403	0.343465	TDRKH
-0.708807	0.0403035	21.4076	0.00321153	0.201263	-3.53066	0.000232952	0.000849483	DSTN
0.0859818	0.0234474	12.8881	0.0748827	0.0795727	0.561512	0.541627	0.624363	RIPK3
-0.780787	0.0511311	27.3193	0.000291935	0.285593	-3.45295	0.000312753	0.00109378	PIM2
-0.978116	0.12177	62.8529	4.05611e-11	0.831072	-2.80298	0.0031381	0.00794535	B4GAT1
-0.747596	0.0175628	9.71567	0.205267	0.0376225	-5.64117	1e-20	1.0025e-19	MID2
1.52459	0.201349	98.6273	2.07167e-18	1.4284	3.39765	0.000384814	0.00130657	SLC35D2
0.157923	0.0207804	11.57	0.115615	0.0615151	1.09552	0.236022	0.318336	ADRM1
0.478211	0.0779756	42.5418	4.08889e-07	0.493066	1.71254	0.0661814	0.108428	CHD1
0.367379	0.183221	97.1073	4.26448e-18	1.32061	0.858275	0.351945	0.441031	NUDT21
-0.48442	0.0984468	52.6744	4.29843e-09	0.649168	-1.54391	0.0968806	0.150017	CPSF6
-0.366139	0.167045	87.8688	3.3869e-16	1.17802	-0.895838	0.331494	0.420479	OGFR
1.2215	0.152209	77.117	5.32475e-14	1.05556	3.13093	0.00101565	0.00301917	ABHD2
-0.279705	0.181976	95.3497	9.8199e-18	1.2999	-0.65568	0.47641	0.562808	WWP1
0.0771289	0.0668345	36.8956	4.90912e-06	0.409951	0.298344	0.745544	0.799293	CNMD
1.05393	0.0397215	20.5362	0.00452073	0.192768	5.28811	1e-20	1.0025e-19	DUS4L
-0.119691	0.0586416	32.3595	3.48332e-05	0.346091	-0.494262	0.591006	0.668352	SOX30
0.997846	0.0645728	33.3481	2.28016e-05	0.381604	3.9268	4.77255e-05	0.000218762	CNTRL
0.762734	0.107139	57.2303	5.37944e-10	0.721156	2.33023	0.0133334	0.0275918	UBE2C
0.07837	0.0863669	47.4674	4.52461e-08	0.561427	0.266671	0.771805	0.821615	SNRNP35
0.356157	0.0430767	23.3272	0.00149471	0.223609	1.71601	0.0656443	0.107725	C10orf10
1.21455	0.109882	55.9495	9.66437e-10	0.732512	3.66399	0.000139823	0.000546922	CYB561D2
-1.28297	0.121034	61.8716	6.37783e-11	0.820347	-3.68775	0.000127182	0.000505123	RAPGEF4
1.24466	0.0786918	39.977	1.27162e-06	0.487714	4.43696	5.67547e-06	3.5313e-05	TMEM115
0.331404	0.0372744	20.1714	0.00521115	0.179395	1.71654	0.0655638	0.107629	TOPBP1
-1.53903	0.1131	54.3784	1.97948e-09	0.751455	-4.57631	3.00972e-06	2.03134e-05	STMN2
-1.43459	0.0713011	35.3681	9.53649e-06	0.428969	-5.37253	1e-20	1.0025e-19	TPPP
0.982187	0.120377	62.5303	4.70715e-11	0.814059	2.83089	0.00286112	0.00733833	RER1
-0.749967	0.07719	41.0248	8.00764e-07	0.479377	-2.69936	0.00435979	0.0105647	DNAJB4
0.768746	0.0224625	12.0177	0.0999788	0.0698901	5.12925	1e-20	1.0025e-19	ESM1
0.364925	0.216676	113.239	1.95195e-21	1.57742	0.783968	0.394962	0.484444	DIDO1
0.374054	0.08651	47.2114	5.0763e-08	0.559717	1.27175	0.16986	0.241686	SPACA9
-0.440465	0.129475	69.7982	1.62284e-12	0.894384	-1.22411	0.186151	0.260877	ADAMTS13
-0.803121	0.147118	78.2625	3.11278e-14	1.0418	-2.09386	0.0255786	0.0481238	ADAMTS8
-0.169486	0.254212	134.469	7.31046e-26	1.88381	-0.336152	0.714715	0.774308	ADAMTS5
0.951969	0.0207457	11.0292	0.137349	0.0568735	6.60936	1e-20	1.0025e-19	NUPL2
1.2166	0.152056	76.6948	6.4889e-14	1.0509	3.11994	0.00105985	0.00313056	PRSS23
1.05576	0.0892979	46.325	7.55698e-08	0.574884	3.53302	0.000230888	0.000843544	PTPN21
-1.44269	0.0720578	35.7524	8.07217e-06	0.440264	-5.37444	1e-20	1.0025e-19	ADCY5
1.09551	0.0219831	11.5714	0.115565	0.0650873	7.38879	1e-20	1.0025e-19	HNRNPUL1
-0.360072	0.164755	87.963	3.23961e-16	1.17791	-0.887097	0.336186	0.425039	ATE1
0.649609	0.0941084	50.2224	1.30627e-08	0.613473	2.11757	0.024015	0.0456922	KRR1
1.13111	0.0547901	28.5886	0.00017193	0.309968	4.83229	6.87935e-07	5.5788e-06	KATNA1
0.868073	0.0113043	3.64363	0.819787	0	8.16459	1e-20	1.0025e-19	PRDM5
-0.619084	0.0294769	15.7595	0.0274072	0.121302	-3.60586	0.000177745	0.000672852	PRDM4
0.733325	0.0879897	47.1503	5.21758e-08	0.570206	2.47218	0.00880007	0.0192759	CHEK1
1.29536	0.0451201	22.4737	0.00210394	0.22992	6.09825	1e-20	1.0025e-19	HIBADH
0.688928	0.0854081	46.0713	8.46713e-08	0.550111	2.35735	0.0123276	0.0257977	FGFR1OP
0.881941	0.0165959	9.17587	0.240275	0.0305202	6.84602	1e-20	1.0025e-19	EMILIN1
1.78428	0.110231	52.6474	4.3515e-09	0.71821	5.37416	1e-20	1.0025e-19	BTN3A2
1.75146	0.104611	50.0705	1.39916e-08	0.67602	5.41519	1e-20	1.0025e-19	BTN3A1
-0.599283	0.181966	97.1895	4.10121e-18	1.30723	-1.40487	0.130086	0.192661	FOXN3
-1.18682	0.0560364	28.5124	0.000177504	0.317041	-5.01362	2.57976e-07	2.30947e-06	PTPRT
-0.816156	0.101425	53.6936	2.70405e-09	0.671242	-2.56272	0.00669481	0.0152356	RCAN3
0.37174	0.0446223	24.1252	0.00108305	0.2349	1.7598	0.0592113	0.0987453	FAF1
-0.161733	0.0124258	7.60455	0.368751	0.0081423	-1.45089	0.118151	0.177196	CD160
-0.673692	0.0540389	29.2194	0.000131943	0.307625	-2.89807	0.00227999	0.0060068	KIF3A
-0.998228	0.0616849	32.1599	3.79351e-05	0.364603	-4.01921	3.31929e-05	0.0001609	POLR3A
-0.453676	0.0682843	37.0039	4.6827e-06	0.41744	-1.73614	0.062624	0.103651	CLASRP
-1.18125	0.11689	59.0417	2.34457e-10	0.789886	-3.45504	0.000311119	0.00108943	CHGA
0.920785	0.0445317	23.3637	0.00147293	0.230795	4.36339	8.42721e-06	5.01535e-05	ZWINT
-0.135974	0.0476747	25.95	0.00051413	0.259516	-0.622745	0.49869	0.584368	CAPN11
-0.250053	0.0405683	21.9231	0.00261914	0.20453	-1.24148	0.180088	0.254155	KPTN
-0.00353172	0.0537683	29.269	0.000129225	0.304882	-0.0152308	0.986747	0.990025	CDC42EP1
-0.17934	0.098227	53.636	2.77577e-09	0.651583	-0.572219	0.534028	0.617255	SLC7A9
0.728529	0.0735136	39.3295	1.69101e-06	0.457691	2.68697	0.00453358	0.0109176	PWP1
-1.14879	0.0817537	41.453	6.62586e-07	0.513759	-4.0178	3.32789e-05	0.000161183	CHGB
0.46813	0.100805	54.6073	1.78331e-09	0.669085	1.47444	0.112443	0.170106	PKIG
0.456326	0.0262592	14.1561	0.0484733	0.0979694	2.81601	0.00300507	0.00765856	KAT7
-0.322675	0.11035	60.0113	1.50173e-10	0.747434	-0.971358	0.292797	0.379845	DMC1
0.0887741	0.147953	79.957	1.40556e-14	1.04407	0.230794	0.801827	0.845654	PLA2G16
-0.666279	0.0282378	15.1264	0.0344123	0.112318	-3.96498	4.15341e-05	0.000195152	GLMN
0.514283	0.0661024	35.5781	8.70625e-06	0.399221	2.00029	0.0326426	0.0595286	HHLA3
-0.219129	0.0981817	53.1944	3.39351e-09	0.649497	-0.699334	0.447602	0.536446	HHLA2
0.653979	0.179131	93.5764	2.27628e-17	1.27789	1.54518	0.0966169	0.149669	BVES
0.965315	0.120688	63.3608	3.20833e-11	0.820067	2.77867	0.00339083	0.00849828	WDR45
0.899945	0.091344	47.7965	3.90216e-08	0.590831	2.97767	0.00174916	0.0047895	FICD
-0.917249	0.0656456	34.9018	1.167e-05	0.398386	-3.58001	0.00019546	0.000730164	AP4S1
-1.51374	0.0748151	36.9406	4.81382e-06	0.455742	-5.53422	1e-20	1.0025e-19	LDB3
1.21426	0.0477117	24.0996	0.00109431	0.248773	5.55901	1e-20	1.0025e-19	PTP4A3
1.25643	0.113998	57.7788	4.18428e-10	0.763928	3.72126	0.000110758	0.000448624	ERLIN2
1.35864	0.122147	61.3782	8.00583e-11	0.818967	3.88744	5.82165e-05	0.000261592	NUDT6
1.55084	0.0586826	28.4232	0.000184254	0.33034	6.40197	1e-20	1.0025e-19	NUDT5
-0.0447479	0.0273241	14.8974	0.0373373	0.106913	-0.270707	0.768449	0.819235	SOX21
-0.441474	0.181907	97.2308	4.02168e-18	1.30709	-1.0351	0.262561	0.34768	PSIP1
0.58437	0.0256931	13.8644	0.0536459	0.0942261	3.64569	0.000149798	0.000580667	WDHD1
-0.280854	0.0731073	39.7213	1.42318e-06	0.453617	-1.03873	0.260907	0.34612	FAM107A
0.393374	0.0490285	26.5467	0.000402036	0.268529	1.77657	0.0568857	0.0954856	STRAP
-0.45962	0.0396327	21.2522	0.00341434	0.196323	-2.30872	0.01417	0.0289805	ADAMTS7
0.767662	0.0451944	24.0759	0.00110489	0.239151	3.611	0.000174134	0.000660685	ADAMTS6
-0.0618223	0.174925	92.6442	3.54007e-17	1.24988	-0.147815	0.872141	0.903933	BAZ2A
1.21516	0.0923307	47.5213	4.41626e-08	0.602746	3.99907	3.56007e-05	0.000170722	BAZ1A
0.248747	0.101788	55.4693	1.20345e-09	0.679466	0.779666	0.397536	0.487191	LZTS1
0.849023	0.056293	29.6328	0.00011087	0.320894	3.57843	0.000197007	0.000734766	ZNF277
0.898796	0.0453548	23.6178	0.00132959	0.236967	4.22036	1.45326e-05	7.97923e-05	WDR6
-0.450643	0.0561955	30.4568	7.82803e-05	0.324086	-1.901	0.0419934	0.0738791	TREH
0.143828	0.0296508	16.116	0.024077	0.123591	0.835264	0.364941	0.454282	MAP4K5
0.326153	0.0612378	33.2321	2.3966e-05	0.362281	1.31799	0.155065	0.223673	MAP4K1
0.102443	0.0989038	54.5647	1.81834e-09	0.660925	0.325745	0.723122	0.781088	RASSF1
-0.454226	0.0546264	29.7267	0.00010657	0.313395	-1.94344	0.0377588	0.0673152	PKP3
-1.54391	0.13246	64.6025	1.80743e-11	0.908319	-4.2421	1.31568e-05	7.29614e-05	NISCH
-1.42144	0.225035	107.561	2.94213e-20	1.62731	-2.99643	0.0016372	0.00453094	CELF3
-0.137008	0.10809	58.8084	2.60954e-10	0.729031	-0.416728	0.650429	0.720778	CHKA
-0.680333	0.133647	71.5513	7.17399e-13	0.924577	-1.86098	0.0463542	0.0801208	CEP250
-0.00790335	0.103629	56.3048	8.21582e-10	0.693569	-0.0245511	0.978636	0.984562	WBP4
0.475034	0.0738477	39.9428	1.2909e-06	0.459175	1.74806	0.0608824	0.101186	SEC23IP
0.0959308	0.110028	59.8574	1.6118e-10	0.744743	0.289205	0.753102	0.805984	SUPT16H
0.00441458	0.0307427	16.7015	0.0194254	0.131466	0.0251778	0.978089	0.984384	ADCY6
1.23383	0.0595742	30.4527	7.8416e-05	0.342307	5.05505	2.57976e-07	2.30947e-06	POLI
-0.526631	0.22325	116.822	3.51296e-22	1.64428	-1.11458	0.228079	0.309274	CHM
-0.129934	0.0631207	34.3538	1.47872e-05	0.37756	-0.517176	0.574	0.653839	FZD10
0.324821	0.103424	55.6941	1.08602e-09	0.688715	1.01003	0.274209	0.359807	PLPBP
-1.59229	0.0486163	23.2569	0.00153756	0.252158	-7.22159	1e-20	1.0025e-19	AKAP11
0.329223	0.1273	70.6103	1.11206e-12	0.887627	0.922734	0.31732	0.405596	AKAP10
0.805259	0.0485416	25.6652	0.000577943	0.262421	3.65493	0.00014481	0.000564343	DDX20
-0.298361	0.093804	50.7326	1.03703e-08	0.613614	-0.974163	0.291422	0.378399	CHML
-0.13221	0.0119528	7.40753	0.387715	0.00548568	-1.20929	0.191453	0.266923	DUSP10
0.702624	0.0938592	50.9359	9.45833e-09	0.620818	2.29343	0.014803	0.0300426	RPL35
-0.646946	0.102992	55.3496	1.27105e-09	0.688219	-2.01588	0.0313469	0.0574883	GALNT6
0.553026	0.0110514	3.35372	0.850468	0	5.26062	1e-20	1.0025e-19	RASSF8
-1.24221	0.161581	82.4948	4.26455e-15	1.14664	-3.0903	0.00117439	0.00341254	CHN1
-0.168849	0.101865	56.5764	7.2563e-10	0.687669	-0.529038	0.565224	0.645804	SEC63
0.772003	0.0684838	36.711	5.32053e-06	0.419511	2.95002	0.00192545	0.00519151	POLG2
0.212764	0.101044	54.8751	1.57833e-09	0.671219	0.669335	0.467288	0.554783	PDCD10
0.8824	0.0755548	40.13	1.18871e-06	0.468625	3.21022	0.000772293	0.00239302	RNF139
0.787748	0.0902414	47.9163	3.69734e-08	0.584526	2.62231	0.0055574	0.012993	RNF24
0.242482	0.0460608	25.1809	0.000704742	0.247861	1.12983	0.221878	0.302062	CA5B
-0.559099	0.175835	91.6218	5.74431e-17	1.24826	-1.33333	0.150392	0.218341	PADI2
-0.824936	0.0566494	29.8856	9.96591e-05	0.324788	-3.46595	0.00029822	0.00105155	GPR176
0.0999696	0.0449258	24.2763	0.00101868	0.236464	0.47165	0.608088	0.683695	CAVIN3
-0.7931	0.124607	65.7456	1.06486e-11	0.85613	-2.24676	0.0168802	0.0336534	NXPH4
-1.71677	0.217035	101.796	4.59115e-19	1.54773	-3.68509	0.000128644	0.00050971	PRRT2
0.995583	0.0846002	44.7619	1.52112e-07	0.53749	3.42288	0.000351793	0.00121539	ERI2
-1.01566	0.018455	9.88485	0.195193	0.0409967	-7.47636	1e-20	1.0025e-19	NXPH3
0.609845	0.0781354	42.4351	4.28719e-07	0.492539	2.1817	0.0201998	0.0393934	SAT2
-1.75439	0.131159	61.2346	8.5534e-11	0.898246	-4.84426	5.15952e-07	4.19874e-06	NXPH2
1.59572	0.0971583	47.4778	4.50345e-08	0.624902	5.11937	1e-20	1.0025e-19	GTF3C6
-0.0921882	0.041661	22.7502	0.00188395	0.214333	-0.451659	0.623311	0.697752	GPR45
-0.786332	0.0293052	15.4317	0.0308474	0.118264	-4.59339	2.57976e-06	1.76678e-05	PTGDR2
-1.80653	0.0127043	6.37119	0.497137	0	-16.0277	1e-20	1.0025e-19	HRH3
0.936536	0.199114	101.735	4.72657e-19	1.43618	2.09881	0.0252478	0.0476094	SNX18
0.728753	0.0633442	33.6903	1.96817e-05	0.377377	2.89552	0.0022996	0.0060516	XPOT
-1.75819	0.0758376	36.2009	6.64298e-06	0.46173	-6.38444	1e-20	1.0025e-19	MRAP2
-0.7468	0.0972934	52.1044	5.56827e-09	0.64226	-2.39421	0.0110775	0.0235159	CHP1
-0.160705	0.100475	54.6238	1.76995e-09	0.671093	-0.506993	0.581487	0.660104	RWDD2A
0.243513	0.0589199	31.9815	4.09372e-05	0.345483	1.00321	0.277463	0.363358	CMTM7
0.488504	0.0767313	41.4022	6.77661e-07	0.481423	1.76353	0.0586937	0.0981097	SP140
0.616134	0.0429181	22.8754	0.00179186	0.219708	2.9741	0.00177178	0.00483822	PXMP4
0.459607	0.167214	90.1433	1.15618e-16	1.19937	1.12396	0.224234	0.304842	DUSP12
1.03896	0.0673947	35.0364	1.10094e-05	0.402837	4.00209	3.50847e-05	0.000168665	SNF8
1.09494	0.0392919	20.1717	0.00521053	0.189037	5.52382	1e-20	1.0025e-19	NRM
-1.64706	0.0703626	33.6563	1.99722e-05	0.419081	-6.20924	1e-20	1.0025e-19	FAM71E1
-0.29563	0.0164066	9.34005	0.229155	0.0317253	-2.30802	0.0142012	0.0290392	RDH13
-1.00954	0.111683	58.3732	3.18621e-10	0.760072	-3.02086	0.00150615	0.00422048	KLHL2
0.638993	0.0843573	45.3297	1.18013e-07	0.538024	2.20006	0.0192045	0.0377118	IFT43
-2.00394	0.130998	61.5176	7.50808e-11	0.881156	-5.53672	1e-20	1.0025e-19	STX1B
0.990427	0.0981084	50.8636	9.77288e-09	0.640521	3.16206	0.000912202	0.00276178	GLMP
0.297139	0.04787	25.9915	0.000505443	0.260626	1.35809	0.143107	0.209148	KLF12
-1.00184	0.0675574	35.2731	9.93705e-06	0.406904	-3.85445	6.62998e-05	0.000292045	KLF8
-1.3088	0.177198	89.6135	1.4853e-16	1.27543	-3.10918	0.00109442	0.00321602	CHRM1
0.197945	0.0331136	17.9562	0.0121694	0.149177	1.08778	0.239309	0.322083	SCN11A
-0.976342	0.107214	56.8421	6.42547e-10	0.718882	-2.98179	0.00172311	0.00472706	POU6F2
0.345456	0.0129501	7.81111	0.349545	0.0109554	3.03568	0.00142394	0.00401139	HOGA1
0.645271	0.067302	35.9925	7.27287e-06	0.406697	2.4873	0.00841878	0.0185526	PNKP
0.334031	0.054724	29.6202	0.000111462	0.312532	1.4279	0.123998	0.184702	WDR89
1.14295	0.123908	62.9762	3.83177e-11	0.83992	3.24697	0.0006771	0.00212811	L3HYPDH
0.979009	0.106467	55.7777	1.04537e-09	0.708844	3.0004	0.00161441	0.00448281	TP53RK
-0.497823	0.0720698	39.764	1.39669e-06	0.450164	-1.85438	0.0471205	0.0811919	CHRM2
-0.0655334	0.0204682	11.3648	0.123478	0.0589259	-0.458061	0.618436	0.693385	VPS26B
-0.996081	0.186487	95.8063	7.90752e-18	1.32057	-2.30659	0.0142605	0.0291348	NACC1
0.132432	0.0941742	51.7202	6.62889e-09	0.620084	0.431547	0.638869	0.710949	CFAP36
0.119166	0.0893341	48.5834	2.73776e-08	0.580825	0.398698	0.664598	0.733255	MED8
1.19331	0.163085	83.3805	2.811e-15	1.14129	2.95494	0.00189354	0.00512331	ADCY7
0.121546	0.0571565	31.0424	6.10637e-05	0.329919	0.508401	0.580449	0.659184	LYST
-0.36921	0.0161157	9.18715	0.239498	0.029737	-2.90837	0.00220466	0.00583701	RPUSD1
1.60076	0.187948	92.3536	4.06244e-17	1.31513	3.69238	0.000125204	0.00049863	SLCO2B1
-0.409995	0.0332882	17.923	0.0123223	0.149366	-2.24715	0.0168624	0.0336236	PTH2
0.217548	0.0460918	25.1062	0.000726587	0.246597	1.01331	0.272659	0.358302	VPS45
0.757081	0.0395574	20.9631	0.00382514	0.195046	3.80652	7.95425e-05	0.000339325	MTFR2
0.634667	0.0277264	14.8723	0.037672	0.108509	3.81153	7.73067e-05	0.000331245	CDCA5
1.2114	0.100207	51.0118	9.13877e-09	0.65181	3.82682	7.33511e-05	0.00031663	CD300A
-0.0829763	0.0120004	7.42693	0.38582	0.00574852	-0.757455	0.411063	0.500655	PARK7
0.723874	0.0409145	21.8718	0.00267296	0.206404	3.57869	0.000196664	0.000733954	COPE
-0.625511	0.0709702	38.4846	2.45055e-06	0.440654	-2.34799	0.0126811	0.0264327	RBPJL
1.22356	0.0670952	34.3581	1.47601e-05	0.401552	4.72369	1.46186e-06	1.08835e-05	SAAL1
-0.0197822	0.0204654	11.3735	0.123138	0.0590395	-0.138282	0.88032	0.910625	IZUMO4
2.22395	0.159411	70.5553	1.14092e-12	1.0994	5.57013	1e-20	1.0025e-19	CHST14
-0.102191	0.069589	38.09	2.91309e-06	0.429066	-0.387386	0.673572	0.740846	ECD
0.776286	0.199055	101.857	4.45948e-19	1.42292	1.73995	0.0620768	0.102877	MGAT4A
-0.0570689	0.089243	48.7071	2.58935e-08	0.581385	-0.191035	0.83535	0.873822	CASC4
0.822112	0.0273325	14.4668	0.0434744	0.104045	4.97269	3.43968e-07	2.96516e-06	GPN1
-0.819789	0.0112812	4.23465	0.752388	0	-7.71833	1e-20	1.0025e-19	KIF12
1.06437	0.0470271	24.1128	0.00108847	0.246392	4.90814	4.2996e-07	3.54359e-06	DDX42
1.29298	0.125822	63.227	3.41293e-11	0.850775	3.64514	0.000150486	0.000583139	LARP4
1.57095	0.0983476	47.9471	3.64648e-08	0.625807	5.00935	2.57976e-07	2.30947e-06	VSIG4
-0.0136131	0.0533918	29.2752	0.000128884	0.304329	-0.0589143	0.94886	0.962433	SLC52A3
0.376933	0.293311	154.132	5.50075e-30	2.19891	0.695985	0.449742	0.53821	STK38
-0.887347	0.0863187	46.4684	7.08628e-08	0.557449	-3.02024	0.00150933	0.00422634	CHRM5
-0.188965	0.0225099	12.4241	0.087447	0.0731815	-1.25949	0.173929	0.246631	CTRC
0.795348	0.0749438	39.8889	1.32194e-06	0.465008	2.90529	0.00222882	0.00589028	PDAP1
-0.0367545	0.0973836	53.0619	3.60421e-09	0.643684	-0.117779	0.897965	0.923293	TUSC2
1.09309	0.0815731	42.6525	3.89268e-07	0.515471	3.82722	7.32651e-05	0.000316611	CBX3
-0.167726	0.0539673	29.496	0.000117449	0.308364	-0.721998	0.433158	0.523073	EXOC3
0.122517	0.207032	112.549	2.71558e-21	1.51592	0.269264	0.769648	0.819919	U2AF2
0.846396	0.0769888	41.0662	7.8626e-07	0.483975	3.05042	0.00135351	0.00384371	OIP5
0.452235	0.0110675	6.25085	0.510784	0	4.29872	1.0749e-05	6.15764e-05	CHRNA1
1.16757	0.0430845	22.2903	0.0022635	0.219642	5.625	1e-20	1.0025e-19	EXOSC8
1.02113	0.193848	99.1149	1.64313e-18	1.37627	2.31927	0.0137551	0.0282861	SCRG1
0.957459	0.187879	97.1626	4.15399e-18	1.33798	2.20893	0.0187381	0.036883	RNF13
-0.260536	0.139333	75.9207	9.3228e-14	0.982003	-0.697978	0.448466	0.536975	SMIM12
-0.515849	0.0376792	20.125	0.00530586	0.182033	-2.65749	0.00498392	0.0118499	GABARAPL2
-0.850653	0.135289	71.2726	8.16909e-13	0.937406	-2.31271	0.0140113	0.0287266	AZIN2
0.722553	0.0362844	19.1134	0.00783944	0.169347	3.79323	8.4702e-05	0.000359227	TMEM54
0.527237	0.0599262	32.0597	3.95944e-05	0.35076	2.15376	0.0217934	0.0421549	SYNPO
-0.685224	0.0349122	18.553	0.00970905	0.15977	-3.66728	0.000137329	0.000539163	CHRNA2
0.593427	0.0446341	23.8659	0.00120284	0.234033	2.80888	0.00307817	0.00781743	HELQ
-1.07388	0.153421	78.5339	2.74088e-14	1.0692	-2.74165	0.00381667	0.00942135	CHRNA3
1.3572	0.169131	84.3171	1.80849e-15	1.18977	3.30014	0.000557486	0.00180384	CYP2U1
-0.787735	0.104063	55.3465	1.27284e-09	0.69293	-2.44192	0.00962198	0.020868	ADPRHL1
-0.209151	0.0177448	10.0087	0.188081	0.0406681	-1.57008	0.0914374	0.142675	MFSD3
1.31026	0.0559993	27.9691	0.000222747	0.311638	5.5369	1e-20	1.0025e-19	SDSL
-0.985605	0.0205848	10.8544	0.145099	0.0548362	-6.86957	1e-20	1.0025e-19	CHRNA4
0.137939	0.0156917	9.04969	0.249108	0.0276517	1.10117	0.233636	0.315549	KLHDC7B
0.349848	0.0336868	18.2333	0.0109605	0.153175	1.90612	0.04147	0.0731133	ZBED6CL
0.0288524	0.0769494	41.9172	5.39445e-07	0.484064	0.104011	0.909782	0.932145	PIK3IP1
0.191401	0.0746403	40.5651	9.81072e-07	0.467475	0.70058	0.446809	0.535784	CHRNA5
-1.19174	0.115919	59.5033	1.89668e-10	0.790063	-3.50027	0.000262275	0.000941358	HENMT1
1.47359	0.081689	40.3324	1.08718e-06	0.508608	5.1558	1e-20	1.0025e-19	SLC35A4
0.0514153	0.0390723	21.2537	0.00341227	0.193658	0.260111	0.777257	0.826057	ADCY8
0.522684	0.0122304	7.45879	0.382721	0.00625999	4.72628	1.46186e-06	1.08835e-05	TOE1
0.0154457	0.0361508	19.6705	0.00632724	0.172297	0.0812363	0.929456	0.947378	B3GALT5-AS1
1.53239	0.0428926	20.7662	0.00413206	0.208391	7.3991	1e-20	1.0025e-19	BUD23
-0.569125	0.152621	79.4701	1.76656e-14	1.0722	-1.4568	0.116716	0.175315	TRIM9
-1.04177	0.11056	57.2942	5.22438e-10	0.741763	-3.13307	0.0010086	0.00300205	CHRNB2
-0.649509	0.179811	94.7965	1.27656e-17	1.29773	-1.53171	0.0994862	0.153316	SLC2A13
-0.534667	0.0436333	23.4684	0.00141213	0.226264	-2.55962	0.00675699	0.0153441	CHRNB3
0.348685	0.127338	68.3306	3.21052e-12	0.875384	0.977133	0.289971	0.377031	LACTB
1.09204	0.0523895	27.1373	0.000314839	0.289265	4.77108	1.28988e-06	9.89446e-06	EFHC1
-0.66572	0.0444516	23.9312	0.0011715	0.235053	-3.15754	0.000927853	0.00279896	CHRND
-0.506884	0.0397279	21.229	0.00344563	0.196568	-2.54308	0.0071093	0.0160314	CHRNE
1.02503	0.153578	79.6968	1.58823e-14	1.07254	2.61561	0.00567452	0.0132428	NLRP3
-2.35883	0.175884	76.5089	7.07902e-14	1.2192	-5.6245	1e-20	1.0025e-19	MAL2
-0.662485	0.125704	67.7922	4.1224e-12	0.86506	-1.86854	0.04552	0.078843	SLC22A9
-0.367872	0.055484	30.1855	8.78e-05	0.3188	-1.56175	0.093146	0.144948	CHRNG
0.554021	0.0898687	48.0391	3.49854e-08	0.581547	1.84808	0.0478485	0.0822635	TIRAP
0.89322	0.0813629	42.8654	3.54129e-07	0.514046	3.13145	0.00101384	0.00301535	ERMAP
0.767089	0.237704	121.91	3.0649e-23	1.73354	1.57336	0.0907886	0.141849	CHUK
-1.06855	0.0619078	32.0951	3.9e-05	0.364963	-4.2946	1.0835e-05	6.18253e-05	CYGB
-0.0976174	0.0589169	32.2444	3.65894e-05	0.34649	-0.402168	0.661856	0.731072	PKD1L2
-0.847583	0.327146	163.487	5.91724e-32	2.46742	-1.48188	0.110667	0.167856	BTBD9
0.0345834	0.039772	21.5943	0.00298332	0.198824	0.173412	0.850281	0.886809	CSMD2
0.941652	0.101046	53.1522	3.4592e-09	0.672012	2.96231	0.00184358	0.0050028	MBD6
-1.30251	0.115898	57.0677	5.79527e-10	0.777853	-3.82598	7.37811e-05	0.000318249	XKR4
-1.21713	0.128322	64.3438	2.03717e-11	0.87266	-3.39772	0.000384728	0.00130657	GPRIN1
-0.0644928	0.033529	18.2335	0.0109596	0.152609	-0.352209	0.701709	0.763846	CSMD3
-0.0746633	0.0412239	22.4679	0.00210885	0.210477	-0.367733	0.68925	0.753593	SLC25A25
-0.0193242	0.132998	72.1299	5.47793e-13	0.924395	-0.0529882	0.953988	0.966033	STK11IP
-0.739622	0.0483407	25.7101	0.000567388	0.2624	-3.36398	0.000440021	0.00147209	KLHL32
-0.352585	0.116377	63.4376	3.09656e-11	0.798222	-1.03355	0.263273	0.34833	ELFN2
-0.762123	0.168399	89.3966	1.64564e-16	1.2123	-1.85718	0.0467932	0.0807836	SLITRK1
-0.0136918	0.117514	63.7272	2.70886e-11	0.802443	-0.0399406	0.965307	0.974851	ESCO1
-1.01021	0.159018	82.8173	3.6641e-15	1.13224	-2.53331	0.00732531	0.0164579	TMEM200A
-0.302033	0.106035	57.4106	4.95317e-10	0.712084	-0.927537	0.314851	0.402883	RNF157
0.253603	0.0885775	48.0291	3.51428e-08	0.57374	0.852106	0.355414	0.444468	GALNT13
-0.339303	0.243395	127.725	1.87742e-24	1.80151	-0.687752	0.455141	0.542911	SORCS1
-1.13114	0.14288	72.7739	4.05662e-13	0.981125	-2.99248	0.0016599	0.00458504	ZBED9
-0.24888	0.119054	64.2951	2.08351e-11	0.813447	-0.721303	0.433596	0.523548	RHPN1
-0.0148196	0.0811072	44.5434	1.677e-07	0.519871	-0.0520365	0.954802	0.966593	LENG8
-0.807881	0.0717637	38.4582	2.4791e-06	0.446523	-3.01575	0.00153341	0.00428448	OSBPL1A
0.56164	0.0487535	26.2316	0.000457853	0.26591	2.54364	0.00709958	0.0160126	OSBPL5
0.322048	0.0971002	52.9187	3.84667e-09	0.644601	1.0335	0.263292	0.34833	OSBPL7
0.0216515	0.0547211	29.938	9.74806e-05	0.314015	0.092557	0.919639	0.939907	OSBPL8
0.32965	0.0327955	17.7993	0.0129091	0.14697	1.82031	0.05119	0.087324	OSBPL9
-0.187468	0.12791	69.2826	2.06267e-12	0.885569	-0.524175	0.56883	0.649158	OSBPL10
1.16894	0.031662	16.0738	0.0244506	0.131151	6.56938	1e-20	1.0025e-19	OSBPL11
0.861869	0.0252595	13.3009	0.0651081	0.0886788	5.42287	1e-20	1.0025e-19	C1QTNF1
-0.0111247	0.014482	8.50113	0.290482	0.0202288	-0.0924426	0.919736	0.939907	C1QTNF2
-1.90591	0.158338	72.0831	5.5988e-13	1.10171	-4.78971	1.0319e-06	8.14111e-06	C1QTNF4
0.453695	0.0886449	48.1135	3.38321e-08	0.577948	1.52383	0.1012	0.155469	C1QTNF6
0.224047	0.0353781	19.1947	0.00759888	0.16596	1.19117	0.198118	0.274438	C1QTNF7
0.827525	0.140046	72.891	3.84088e-13	0.970716	2.21129	0.0186159	0.0366673	FBXO32
1.22264	0.105926	53.5495	2.8873e-09	0.700567	3.75661	9.5795e-05	0.000397148	TMEM123
0.816976	0.0545512	28.7322	0.000161889	0.304538	3.4979	0.000264855	0.000949153	SMIM19
-0.449662	0.0465425	24.9572	0.000772177	0.24944	-2.0843	0.0262385	0.0492142	MRFAP1L1
-0.126816	0.1152	63.2064	3.44552e-11	0.788938	-0.373635	0.684524	0.750054	FLYWCH2
0.351193	0.0746047	40.9124	8.41565e-07	0.467549	1.28577	0.165282	0.236097	WDR31
0.322469	0.111306	60.0405	1.48167e-10	0.75203	0.966563	0.295143	0.38259	VASN
0.130542	0.107963	58.9434	2.45273e-10	0.729598	0.397293	0.665709	0.734003	ZNF618
-0.239506	0.100638	55.1386	1.39955e-09	0.673874	-0.75498	0.412575	0.502237	ADCY9
0.253252	0.0628578	34.2226	1.56487e-05	0.375278	1.01012	0.274162	0.359805	MB21D1
-0.466275	0.0331505	17.8839	0.0125048	0.149236	-2.56092	0.00673033	0.0153015	SLC26A9
0.179851	0.041893	22.9542	0.00173623	0.216518	0.878704	0.340742	0.429678	CCDC124
1.03104	0.118647	62.2263	5.41584e-11	0.812314	2.99329	0.00165577	0.00457581	HAUS1
1.02183	0.107174	56.4492	7.69082e-10	0.716341	3.12128	0.001054	0.00311804	MARCH3
-0.798881	0.0831255	43.2319	3.00879e-07	0.527648	-2.77086	0.0034776	0.00868578	ZNF554
-0.483797	0.0559855	29.8097	0.000102904	0.318791	-2.04468	0.0290927	0.0538553	CKB
0.878599	0.0868574	45.6216	1.03563e-07	0.556235	2.98117	0.00172612	0.0047342	ATG4A
0.501948	0.117548	62.8713	4.02199e-11	0.796011	1.46404	0.114946	0.173261	KCTD12
0.305275	0.0109747	4.08988	0.769368	0	2.91403	0.0021645	0.00574156	DDIT4L
0.678391	0.0372776	19.972	0.00563042	0.179564	3.51363	0.000249033	0.0008991	RAB42
-0.44313	0.144439	77.6476	4.15276e-14	1.02186	-1.16598	0.20764	0.285621	SLC25A26
-0.207877	0.0483013	26.2386	0.00045654	0.262405	-0.945859	0.305504	0.393434	FBXO17
-0.246084	0.0916059	49.58	1.74631e-08	0.597473	-0.81306	0.377766	0.466898	PCMTD1
-0.0651245	0.117547	64.8781	1.59107e-11	0.806866	-0.189949	0.836267	0.874467	CIRBP
0.299255	0.0915485	49.6238	1.71211e-08	0.597781	0.989043	0.284227	0.370976	GPR146
0.577376	0.0362215	19.3851	0.00706284	0.170401	3.03372	0.00143392	0.00403558	LRRC42
0.572041	0.0338199	18.0179	0.0118893	0.15211	3.11058	0.0010896	0.00320379	GBP4
0.482056	0.0110691	5.56124	0.591808	0	4.58185	2.75174e-06	1.87904e-05	GBP5
-0.994459	0.0788874	41.0568	7.89504e-07	0.493917	-3.54065	0.000225213	0.000825922	LRRC56
0.555918	0.0459353	24.5988	0.000893582	0.244063	2.5938	0.00607524	0.0140204	CISH
0.592863	0.115665	62.6334	4.48859e-11	0.78801	1.74322	0.0615977	0.102156	MALSU1
0.00644386	0.0344003	18.7318	0.00907047	0.158997	0.0347428	0.969797	0.978549	UHRF2
-0.516796	0.0532688	28.6333	0.000168744	0.301246	-2.23915	0.0172416	0.0342856	TBCB
0.761898	0.0842701	44.8942	1.43382e-07	0.537657	2.62458	0.00551896	0.0129135	ZNF689
0.567534	0.0488695	26.5187	0.000406714	0.268172	2.56728	0.00659739	0.0150551	FCHO2
1.05287	0.0644352	33.5908	2.05424e-05	0.38422	4.14775	2.00361e-05	0.000105909	ZNF501
0.483736	0.0313852	16.8925	0.0181023	0.135702	2.73053	0.00395124	0.00970412	FAM46B
-1.65652	0.0955417	46.9502	5.70833e-08	0.612772	-5.35921	1e-20	1.0025e-19	SLC5A11
0.90316	0.110344	58.1965	3.45515e-10	0.736477	2.71888	0.00410009	0.0100126	NOSTRIN
-1.20279	0.135102	67.8068	4.09456e-12	0.923902	-3.27235	0.00061424	0.00195967	ARHGAP33
-1.10712	0.0580824	29.91	9.86361e-05	0.334395	-4.59381	2.57976e-06	1.76678e-05	EVI5L
-0.136869	0.0401804	22.0355	0.00250489	0.203383	-0.682808	0.458382	0.546048	TRMT61A
-0.186129	0.0279792	15.2375	0.0330726	0.111755	-1.11275	0.228831	0.310113	RASGRP4
0.777279	0.0677002	35.9615	7.37154e-06	0.408214	2.98732	0.00169009	0.00465404	DIS3L
0.863366	0.079159	41.5221	6.4262e-07	0.494889	3.06863	0.00126864	0.00364902	ARL11
-0.143074	0.0450468	24.6754	0.000866139	0.240548	-0.674109	0.464118	0.551977	CKM
0.118579	0.0441474	23.9424	0.0011662	0.231842	0.564357	0.539605	0.62262	IQCD
0.590947	0.0382523	20.5554	0.00448707	0.186631	3.02148	0.00150297	0.00421461	DHRS1
0.65247	0.056314	30.1408	8.94759e-05	0.323585	2.74949	0.00372689	0.00923306	WDFY2
-1.51024	0.111066	54.957	1.52044e-09	0.746375	-4.53166	3.78364e-06	2.4901e-05	RAB3C
1.03819	0.105822	54.9381	1.53362e-09	0.701856	3.19146	0.000822427	0.00253016	CTHRC1
-0.0647224	0.22642	119.973	7.76142e-23	1.66225	-0.136018	0.882281	0.912057	TSR3
0.664513	0.0164409	9.22332	0.237018	0.0306822	5.18251	1e-20	1.0025e-19	CCDC151
-0.556378	0.0923454	49.8456	1.54889e-08	0.604425	-1.83089	0.0498949	0.085403	ZNF653
0.96453	0.0425899	22.2556	0.00229496	0.216106	4.67372	1.89182e-06	1.37414e-05	RNF166
-0.774257	0.0831641	44.6292	1.61398e-07	0.537187	-2.68483	0.00456557	0.0109764	ADCYAP1
-0.113332	0.101722	56.0245	9.33896e-10	0.683748	-0.355342	0.699194	0.76168	CKMT2
0.76448	0.0417439	21.9433	0.00259826	0.209672	3.74171	0.000101556	0.000416873	BATF2
1.14247	0.11267	58.204	3.44342e-10	0.753655	3.40362	0.000376043	0.00128353	ERCC8
0.31522	0.0701525	37.9656	3.07614e-06	0.430748	1.19012	0.198503	0.274776	ZNF526
-1.21532	0.083159	41.7595	5.78493e-07	0.522791	-4.21441	1.51346e-05	8.26679e-05	LRRC3B
-1.09303	0.0440571	22.6419	0.00196732	0.226348	-5.20746	1e-20	1.0025e-19	KLHDC3
0.474867	0.139584	76.1168	8.50559e-14	0.977924	1.27102	0.170105	0.241976	NUS1
0.700237	0.0445284	23.8423	0.00121436	0.234098	3.31838	0.000522315	0.00170331	FAM210B
-0.784775	0.0747224	39.6282	1.48274e-06	0.464915	-2.87091	0.00250073	0.00650873	PHACTR3
0.677971	0.0211499	11.4617	0.11971	0.061576	4.66183	1.97781e-06	1.4268e-05	CYYR1
-0.148166	0.0735515	40.0912	1.2092e-06	0.459218	-0.546328	0.552619	0.634393	CMTM5
0.368693	0.156348	85.1486	1.22223e-15	1.11274	0.932436	0.312339	0.400502	FAM122A
-0.182034	0.0783873	42.839	3.58307e-07	0.497069	-0.650174	0.480128	0.566269	ZMYND19
0.217836	0.0902133	49.5231	1.79176e-08	0.59152	0.725263	0.431095	0.52096	COX20
1.33299	0.117536	58.9423	2.45404e-10	0.783647	3.88813	5.80445e-05	0.00026092	ABHD15
0.609454	0.0663694	35.5316	8.88367e-06	0.399977	2.36569	0.0120417	0.0252813	TLCD1
0.948843	0.0628531	32.5903	3.15579e-05	0.369571	3.7847	8.70238e-05	0.0003668	GINM1
0.889481	0.0364805	19.1108	0.00784728	0.170758	4.657	2.06381e-06	1.48423e-05	CKS1B
-0.0769748	0.0245442	13.4511	0.0618511	0.0872533	-0.491331	0.59323	0.67036	C8orf34
-0.278933	0.121557	66.0061	9.43816e-12	0.838198	-0.800039	0.385378	0.474943	RBP7
-2.51457	0.15183	65.3011	1.3082e-11	1.0271	-6.45336	1e-20	1.0025e-19	SLC26A8
1.06423	0.0773254	40.0964	1.20643e-06	0.482199	3.82713	7.32651e-05	0.000316611	LYPD1
0.711884	0.106235	57.3498	5.09308e-10	0.715628	2.18411	0.0200683	0.0391896	CKS2
1.1936	0.0871328	44.8074	1.49052e-07	0.552962	4.04359	2.94092e-05	0.000144304	TM4SF18
-0.645364	0.0751071	39.905	1.31261e-06	0.469032	-2.35486	0.0124207	0.0259644	RAB39B
0.722841	0.038191	20.1592	0.00523591	0.183896	3.69881	0.000122195	0.000488316	TOP1MT
1.24765	0.0900747	45.4864	1.10023e-07	0.575555	4.1571	1.94342e-05	0.000103102	FAM129A
-0.0230571	0.0726313	39.7048	1.43359e-06	0.450352	-0.0855544	0.92569	0.944534	MRGPRF
0.450965	0.0385538	20.8637	0.00397715	0.189649	2.29673	0.014665	0.0298389	MRPL54
-0.115758	0.0422544	23.0129	0.00169584	0.218223	-0.563138	0.540467	0.623459	RPL39L
-0.422065	0.0473065	25.3379	0.000660914	0.254242	-1.94052	0.0380378	0.0677502	HSPA12B
0.427327	0.0465054	25.0321	0.000748931	0.247953	1.98157	0.0342624	0.0620909	SLC18B1
0.160014	0.0978893	54.2047	2.14247e-09	0.652286	0.511434	0.578208	0.657345	MED12L
-0.65162	0.113612	61.6252	7.14498e-11	0.775984	-1.93322	0.0387459	0.0688428	WDR17
-0.51084	0.050567	27.5525	0.000264958	0.282039	-2.2717	0.0157345	0.0317006	ART5
-0.860773	0.109899	57.9817	3.81273e-10	0.737635	-2.59652	0.00602709	0.0139397	ACAP3
1.23347	0.0703795	35.7149	8.20465e-06	0.422516	4.6495	2.1498e-06	1.53941e-05	ARAP1
-1.92426	0.144983	67.3896	4.96942e-12	0.996965	-5.05365	2.57976e-07	2.30947e-06	AGAP2
-0.444247	0.060732	33.0197	2.62533e-05	0.359533	-1.80267	0.0534349	0.0905428	AGAP1
-1.50269	0.0593663	28.8873	0.000151693	0.337291	-6.16737	1e-20	1.0025e-19	AGAP3
0.486004	0.0497919	26.5376	0.000403556	0.270031	2.17801	0.0204058	0.0397039	ADCYAP1R1
-0.21484	0.0761302	41.3783	6.84858e-07	0.479597	-0.778641	0.398155	0.48775	TADA1
0.136751	0.0519317	28.3318	0.000191433	0.292404	0.600085	0.514323	0.599185	CATSPER1
0.339788	0.0985595	53.1885	3.40262e-09	0.651335	1.08233	0.24163	0.324658	THEM4
-0.552002	0.0590368	32.2185	3.69967e-05	0.348724	-2.27185	0.015728	0.0316931	SH2D1B
-0.521747	0.0234637	12.7056	0.0796135	0.0781573	-3.40613	0.000372603	0.00127516	WFIKKN1
0.342794	0.0962518	51.8126	6.35671e-09	0.63113	1.10491	0.232069	0.313732	RAB3IP
-1.67767	0.0814613	38.8071	2.1272e-06	0.506432	-5.87803	1e-20	1.0025e-19	SSX2IP
0.00323921	0.091214	50.1598	1.34381e-08	0.599384	0.0107253	0.990654	0.992874	HRASLS5
1.27733	0.0596512	30.3046	8.34877e-05	0.344342	5.22991	1e-20	1.0025e-19	FTSJ3
0.395302	0.0110294	6.89609	0.439778	0	3.76403	9.30433e-05	0.000387258	SLC16A10
-0.522322	0.035014	18.873	0.00859455	0.162423	-2.79137	0.00325737	0.00821001	IP6K3
1.22646	0.14806	75.901	9.40906e-14	1.02197	3.18739	0.000833262	0.00255943	TAGAP
-0.705847	0.0534008	28.4237	0.000184216	0.301133	-3.05447	0.00133296	0.00379276	AP2M1
-0.433079	0.102422	55.4361	1.22184e-09	0.686816	-1.35322	0.144531	0.210937	AP1S1
-0.433493	0.0547379	29.3387	0.000125491	0.310555	-1.85284	0.0473009	0.0814545	AP2S1
-0.544578	0.0486561	26.3126	0.000442816	0.267043	-2.46883	0.00888778	0.0194424	TMC2
1.00458	0.040273	21.0004	0.0037695	0.199232	5.00584	2.57976e-07	2.30947e-06	PARD3B
-0.489996	0.130231	70.2026	1.34449e-12	0.900534	-1.3578	0.143195	0.209251	ADD1
-0.513311	0.0600692	32.4252	3.38677e-05	0.352834	-2.09437	0.0255453	0.0480825	CLCN1
0.0390257	0.0273617	14.9675	0.0364182	0.10766	0.235928	0.79753	0.842177	CLCN2
0.471818	0.0340493	18.1922	0.0111321	0.153814	2.55694	0.00681469	0.015451	CLCN3
-1.97415	0.0870542	39.5758	1.51733e-06	0.53933	-6.6909	1e-20	1.0025e-19	CLCN4
0.391784	0.0191581	10.6367	0.15527	0.0494921	2.83055	0.00286508	0.00734524	CLCN5
-0.456081	0.2885	149.53	5.09623e-29	2.13911	-0.84912	0.35708	0.446192	UBE2J2
-0.427987	0.0192661	10.6947	0.152501	0.0502578	-3.08343	0.00120457	0.00348979	BORCS5
-3.06791	0.317884	125.674	5.0297e-24	2.2664	-5.44137	1e-20	1.0025e-19	OLFM3
1.10608	0.0623749	32.4938	3.28878e-05	0.368769	4.42874	5.93344e-06	3.67217e-05	ANTXR2
0.0334857	0.0237572	13.0499	0.0709023	0.0817639	0.217251	0.813177	0.855399	MUCL1
-0.937415	0.0344498	18.0857	0.0115891	0.15723	-5.05055	2.57976e-07	2.30947e-06	GPR62
-0.844594	0.0421155	22.1954	0.00235063	0.214406	-4.11554	2.23579e-05	0.000115299	EXOSC6
0.284709	0.0450274	24.3674	0.00098169	0.237376	1.34172	0.147878	0.215154	CHCHD1
-0.187142	0.0370223	20.0829	0.0053933	0.178254	-0.972614	0.292174	0.379207	MSS51
0.486985	0.011065	5.64433	0.581837	0	4.62957	2.32178e-06	1.62162e-05	CFAP70
0.0812558	0.174728	93.929	1.92599e-17	1.25604	0.19439	0.832481	0.871612	CLCN7
-0.330214	0.143478	77.3166	4.84937e-14	1.00905	-0.871772	0.34455	0.433587	C10orf90
-0.597588	0.0492716	26.5388	0.000403353	0.271158	-2.69217	0.00446083	0.0107708	BTBD16
-0.624863	0.108141	57.6436	4.45177e-10	0.730899	-1.90016	0.0420771	0.0739705	PSTK
1.78072	0.177668	85.7024	9.41358e-16	1.2286	4.22466	1.41887e-05	7.8088e-05	PIK3AP1
-0.658168	0.10568	56.4159	7.8088e-10	0.711263	-2.0246	0.0306453	0.0563883	MORN4
-1.46409	0.069261	33.8674	1.82372e-05	0.412183	-5.56318	1e-20	1.0025e-19	ZFYVE27
-0.748253	0.0864021	45.5608	1.0642e-07	0.555251	-2.54558	0.0070571	0.0159261	COMTD1
-0.087431	0.145702	78.064	3.4164e-14	1.02317	-0.229051	0.803291	0.846915	FRA10AC1
1.04177	0.0565701	29.0541	0.000141434	0.318492	4.38004	7.4813e-06	4.4938e-05	ANKRD22
1.37374	0.0641595	31.9013	4.2364e-05	0.37257	5.42344	1e-20	1.0025e-19	SFXN2
-0.198433	0.121002	65.2851	1.31795e-11	0.829697	-0.57045	0.535276	0.618459	PDZD8
-1.50133	0.0971463	47.4818	4.49532e-08	0.629444	-4.81686	8.59919e-07	6.79348e-06	ADD2
-0.589045	0.323642	166.988	1.08308e-32	2.44262	-1.03542	0.262417	0.347602	GSTO2
0.606865	0.11061	59.9566	1.53996e-10	0.748048	1.82472	0.0506584	0.086557	SFR1
-0.122431	0.13945	76.5356	6.99111e-14	0.981717	-0.327855	0.721406	0.779741	CLRN3
-0.0856412	0.166019	90.5869	9.37349e-17	1.18919	-0.210186	0.819135	0.859878	ANAPC16
-0.415193	0.212412	111.355	4.80496e-21	1.53751	-0.900866	0.328795	0.417711	SFXN4
0.215538	0.094633	51.8001	6.39274e-09	0.623499	0.700652	0.446763	0.535784	C11orf74
2.03296	0.199931	92.3405	4.08776e-17	1.38503	4.54661	3.52567e-06	2.33618e-05	SERPINA3
-0.367925	0.017373	9.78344	0.201182	0.0378155	-2.7914	0.00325729	0.00821001	ADD3
1.69236	0.192165	92.1663	4.43915e-17	1.33385	3.86062	6.47519e-05	0.000286421	TPP1
1.59038	0.0661081	32.0082	4.04737e-05	0.3871	6.18548	1e-20	1.0025e-19	CLN3
-0.647249	0.0589737	31.5281	4.96686e-05	0.344203	-2.66528	0.00486112	0.0116007	SLC36A4
0.00474486	0.0161201	9.26516	0.234175	0.0304934	0.0373715	0.967536	0.976775	TMEM45B
0.337241	0.043849	23.9464	0.00116431	0.231042	1.6105	0.0835402	0.132392	CYP2R1
0.872689	0.0358412	18.6929	0.00920577	0.164804	4.60966	2.40777e-06	1.66468e-05	PIH1D2
0.142104	0.0550919	29.8769	0.000100028	0.313805	0.605427	0.510618	0.595598	JAML
0.170863	0.0874042	47.5713	4.31801e-08	0.566382	0.577939	0.529912	0.613719	DNAJC24
0.142196	0.0685948	37.3346	4.05331e-06	0.420239	0.542929	0.555093	0.636794	ARL14EP
0.906975	0.136517	71.9044	6.08541e-13	0.946729	2.45472	0.00926958	0.0201827	CLNS1A
-0.476625	0.0433545	23.4918	0.00139888	0.226787	-2.28907	0.0149944	0.0303992	CLPS
0.037491	0.0490493	26.768	0.000366888	0.270103	0.169282	0.85379	0.88975	CLPTM1
0.0949105	0.020065	11.1697	0.131385	0.0562567	0.670031	0.466821	0.554417	CCDC38
0.734922	0.167261	88.3073	2.75337e-16	1.18498	1.79698	0.0541674	0.0915039	TMEM52B
0.145466	0.054409	29.5437	0.000115114	0.309739	0.623627	0.4981	0.583735	C12orf45
-0.160267	0.231902	119.72	8.76095e-23	1.70069	-0.332806	0.717405	0.776354	CLTA
-1.86594	0.079062	36.514	5.79715e-06	0.480357	-6.63611	1e-20	1.0025e-19	CLTB
0.599795	0.0488776	26.1215	0.000479097	0.266077	2.71299	0.00417757	0.010174	LRIG3
-1.14322	0.266584	135.132	5.31332e-26	1.98506	-2.21418	0.0184673	0.036387	TMEM132D
1.14131	0.085583	44.1605	1.98951e-07	0.543171	3.9013	5.47769e-05	0.00024786	SLC15A4
-0.180501	0.0628427	34.5904	1.33514e-05	0.377873	-0.720034	0.434408	0.52431	C12orf54
0.304601	0.0921789	49.8287	1.56074e-08	0.602003	1.00326	0.277436	0.363358	ZNF641
-0.247599	0.015249	8.84813	0.263744	0.0249183	-2.00506	0.0322548	0.0589117	TPH2
-0.365297	0.0497513	27.1746	0.000310009	0.277294	-1.63774	0.0785456	0.125589	CLTC
-0.522735	0.0258987	13.9871	0.0514105	0.0957644	-3.2482	0.000673919	0.00211983	SP7
0.15425	0.0420285	23.0371	0.00167944	0.217517	0.752409	0.414134	0.503551	GTSF1
1.81585	0.0763562	36.5662	5.66669e-06	0.464275	6.57141	1e-20	1.0025e-19	NEDD1
1.25773	0.106679	54.0117	2.3394e-09	0.705515	3.85078	6.69877e-05	0.000294295	IKBIP
0.75537	0.0356917	18.8476	0.00867835	0.165678	3.99831	3.56007e-05	0.000170722	ERP27
0.287816	0.0988705	53.1953	3.3921e-09	0.651973	0.915338	0.321188	0.40973	FGD4
0.424855	0.078272	42.2368	4.68155e-07	0.493476	1.51858	0.102353	0.157026	AEBP2
-0.453013	0.0414862	22.3554	0.00220557	0.211737	-2.22412	0.0179776	0.0355378	BTBD11
-1.62009	0.0408745	19.5383	0.00665831	0.193813	-8.01333	1e-20	1.0025e-19	ANO4
1.62672	0.0451306	21.9698	0.00257108	0.227834	7.65734	1e-20	1.0025e-19	ALKBH2
-0.106841	0.0479465	26.1773	0.000468215	0.261887	-0.487932	0.595782	0.672917	FOXN4
-0.738524	0.12591	68.0623	3.63661e-12	0.867272	-2.0813	0.0264491	0.0495692	SPPL3
-0.390378	0.053823	29.4344	0.000120535	0.308233	-1.68268	0.0708853	0.11521	TEX29
0.936947	0.058448	30.4221	7.94384e-05	0.335057	3.87552	6.13982e-05	0.000274299	TEX26
-0.0644394	0.068085	37.1205	4.45044e-06	0.41705	-0.246959	0.788309	0.834765	SLAIN1
-0.473856	0.0608248	32.7646	2.92873e-05	0.359104	-1.92135	0.0399258	0.0706693	TDRD9
-1.34622	0.0280169	13.9988	0.0512033	0.103755	-8.0428	1e-20	1.0025e-19	ANKRD9
-0.574636	0.0888807	48.5654	2.76014e-08	0.579153	-1.92748	0.0393162	0.0697814	AK7
0.336832	0.0531897	28.7799	0.000158684	0.300059	1.46049	0.115819	0.174261	IFI27L1
-0.269411	0.148361	78.9025	2.30561e-14	1.03815	-0.699448	0.447527	0.536446	C14orf28
-0.00366129	0.0377378	20.4858	0.00461069	0.183763	-0.0188471	0.983594	0.988289	C14orf79
0.115294	0.0109484	6.10464	0.527585	0	1.10187	0.233345	0.315238	PLD4
0.575365	0.0767134	41.2921	7.11489e-07	0.481167	2.07734	0.0267168	0.0499984	ADSSL1
-0.379983	0.044644	24.351	0.000988258	0.236865	-1.79839	0.0539831	0.091272	TPPP2
0.765601	0.0955133	50.635	1.08386e-08	0.625504	2.47726	0.00866902	0.0190283	MRPL52
-0.14897	0.0942143	51.6677	6.78858e-09	0.623072	-0.485335	0.597746	0.674873	KLHDC1
0.479272	0.0589894	31.783	4.4555e-05	0.345216	1.97331	0.0350042	0.0632283	FRMD6
1.17477	0.051879	26.6332	0.000387913	0.283959	5.1577	1e-20	1.0025e-19	SOCS4
-0.68287	0.0631458	33.8284	1.85462e-05	0.378913	-2.71748	0.00411936	0.0100554	NAA30
-0.10339	0.0556589	30.5445	7.54245e-05	0.321927	-0.438237	0.633661	0.706912	NOXRED1
0.158048	0.0741515	40.522	9.99921e-07	0.464114	0.580403	0.52816	0.612177	JDP2
0.916931	0.0932366	49.1799	2.09204e-08	0.603436	3.00292	0.001601	0.00445194	ISCA2
-0.724738	0.158553	85.0368	1.28832e-15	1.13316	-1.82009	0.0512177	0.0873586	ACOT4
0.947824	0.0247524	12.9745	0.072731	0.0843812	6.02447	1e-20	1.0025e-19	PLIN2
1.31295	0.162479	82.0053	5.36852e-15	1.1294	3.25724	0.000650443	0.00205767	CCR1
0.280303	0.018406	10.3018	0.172107	0.0447512	2.06609	0.0275007	0.0512674	TC2N
-0.28819	0.0667213	36.4645	5.92322e-06	0.407112	-1.1157	0.227622	0.308834	SLC24A4
-0.341802	0.194988	103.796	1.77155e-19	1.40688	-0.774053	0.400931	0.490626	SLC25A29
0.106353	0.027287	14.9107	0.0371618	0.107079	0.643833	0.484368	0.570171	LEO1
0.62915	0.076305	41.2639	7.20426e-07	0.478228	2.2776	0.01548	0.0312638	C15orf40
0.652741	0.0928969	49.8904	1.51785e-08	0.606275	2.14161	0.022521	0.0432888	SENP8
0.0735392	0.0586154	31.9637	4.12501e-05	0.343473	0.303748	0.741112	0.795743	MTFMT
-0.0356835	0.0212866	11.7965	0.107454	0.0647365	-0.244577	0.790295	0.836195	SLC51B
0.0134713	0.0824568	44.8904	1.43623e-07	0.528898	0.0469134	0.95925	0.970011	CCR6
-2.09246	0.132151	60.5599	1.16686e-10	0.885999	-5.75601	1e-20	1.0025e-19	TMEM266
0.204385	0.0286564	15.591	0.0291273	0.116591	1.20736	0.192151	0.267767	CCR7
-0.685967	0.106382	57.1403	5.60575e-10	0.715461	-2.10314	0.0249635	0.0472027	C16orf46
0.258193	0.0860062	46.8288	6.02793e-08	0.556208	0.880398	0.339834	0.428811	ACKR2
-0.0652978	0.0800907	43.5839	2.57238e-07	0.509562	-0.230732	0.801877	0.845654	NTAN1
0.551381	0.0404267	21.599	0.00297772	0.201955	2.74232	0.00380987	0.00940658	FOPNL
-0.140811	0.0304434	16.6112	0.0200825	0.130148	-0.807028	0.381268	0.470725	DNAAF1
-0.0981951	0.0444908	24.0647	0.00110991	0.233066	-0.465538	0.612736	0.687871	DCUN1D3
1.87843	0.0848045	39.6897	1.44316e-06	0.526344	6.4504	1e-20	1.0025e-19	CMTM3
1.13484	0.0631461	32.3888	3.43992e-05	0.368062	4.51609	4.04162e-06	2.63305e-05	CMKLR1
-0.531819	0.0467189	25.1023	0.000727755	0.251088	-2.46047	0.00911557	0.0198846	SPATA2L
-0.224101	0.1733	91.8674	5.11401e-17	1.23354	-0.538324	0.558466	0.639653	SPATA33
-1.09352	0.234612	118.773	1.3797e-22	1.71182	-2.25763	0.0163719	0.0327918	NOXO1
-0.242634	0.0925719	50.364	1.22528e-08	0.606492	-0.797466	0.386909	0.476627	CCDC78
1.11642	0.144558	74.084	2.20044e-13	0.997001	2.93635	0.0020135	0.00539889	IQCK
-0.529069	0.021747	11.8556	0.105407	0.0664146	-3.58768	0.000190902	0.000715667	ZG16B
-0.300235	0.0519724	28.1213	0.000209039	0.291182	-1.31697	0.155387	0.224054	PAQR4
-0.408661	0.118812	64.4704	1.92131e-11	0.811621	-1.18559	0.200188	0.276713	ZC3H18
-1.48968	0.144895	71.7941	6.40633e-13	1.00845	-3.91351	5.15092e-05	0.000234442	CDYL2
-0.211602	0.136406	74.0698	2.21513e-13	0.951135	-0.572933	0.53351	0.616832	ANKS3
-1.54689	0.0802963	39.0256	1.93258e-06	0.492606	-5.45897	1e-20	1.0025e-19	UBALD1
-1.13754	0.0833551	43.0759	3.22486e-07	0.53117	-3.94002	4.54037e-05	0.000209857	SEPT12
1.16737	0.106287	54.9802	1.50443e-09	0.703545	3.5807	0.000194686	0.000727506	TMEM219
0.0922617	0.0548062	29.8499	0.00010117	0.313894	0.3941	0.66823	0.736225	EARS2
0.954924	0.10008	52.177	5.38782e-09	0.655933	3.01852	0.00151784	0.00424813	SNX20
0.799687	0.0523575	27.8472	0.000234364	0.293648	3.49487	0.000267091	0.00095687	TMEM170A
0.657739	0.200625	103.616	1.92999e-19	1.45532	1.46846	0.11388	0.171988	MSI2
1.03194	0.231919	116.37	4.36207e-22	1.69784	2.14283	0.0224452	0.0431715	SLC38A10
1.29833	0.142493	72.0056	5.80481e-13	0.9832	3.43944	0.000328231	0.00114077	CANT1
0.192361	0.0379389	20.5063	0.00457385	0.184459	0.987586	0.284919	0.371616	USH1G
0.416158	0.0364057	19.6236	0.00644265	0.172726	2.18109	0.0202353	0.0394484	CYB5D1
0.564529	0.0267508	14.3399	0.0454555	0.101018	3.45158	0.000314472	0.0010982	HEXIM2
0.503977	0.048446	26.0322	0.000497034	0.262718	2.28972	0.0149674	0.0303498	LSM12
-0.20833	0.0109579	4.80692	0.683512	0	-1.99016	0.0335052	0.0609181	CCDC43
-0.360791	0.0253868	13.8832	0.0532976	0.0932762	-2.26439	0.0160672	0.0322652	CNTD1
-0.405828	0.05399	29.2167	0.000132096	0.306087	-1.74657	0.0611022	0.101465	WFIKKN2
-0.777545	0.181353	93.8715	1.97925e-17	1.29665	-1.82584	0.0505163	0.0863649	SEZ6
-0.881442	0.107779	56.3952	7.88289e-10	0.716004	-2.68489	0.00456471	0.0109764	ANKRD13B
0.205949	0.0366192	19.8964	0.00579781	0.175563	1.07623	0.244262	0.327702	SLC43A2
0.963805	0.0471354	24.3592	0.000984979	0.248571	4.43931	5.58947e-06	3.49839e-05	ZFP3
-0.088682	0.08405	46.1944	8.01258e-08	0.542929	-0.305891	0.739352	0.794046	EFCAB13
0.461487	0.0237065	12.9199	0.0740832	0.080692	2.99727	0.00163221	0.00452252	MRPL10
1.14715	0.069333	35.7101	8.22178e-06	0.417732	4.35662	8.59919e-06	5.09944e-05	WDR81
0.345834	0.241905	125.956	4.39298e-24	1.78569	0.703145	0.445162	0.534737	TBC1D16
-1.186	0.0979518	50.2843	1.27026e-08	0.63663	-3.78948	8.59059e-05	0.000363009	AFMID
-0.5741	0.0178473	9.98421	0.18947	0.0407902	-4.29735	1.0749e-05	6.15764e-05	GJD3
-2.94747	0.281683	112.529	2.74233e-21	2.03119	-5.55353	1e-20	1.0025e-19	KRT222
-0.348303	0.0320349	17.3735	0.0151401	0.141626	-1.94601	0.0375216	0.0669642	MIEF2
0.261406	0.0317618	17.2252	0.0160006	0.139045	1.46677	0.11429	0.172518	FAM210A
-0.579048	0.0314662	16.8391	0.0184634	0.13566	-3.26432	0.000632385	0.00200874	LOXHD1
0.429466	0.0406804	21.8692	0.00267567	0.204037	2.1293	0.0232824	0.0445227	INO80C
-0.281512	0.0584562	32.0926	3.90415e-05	0.344602	-1.16434	0.208257	0.286334	TTC39C
-0.849712	0.124191	65.2645	1.33054e-11	0.853387	-2.41117	0.0105368	0.0225493	CNGB1
-0.232342	0.0165706	9.4468	0.222149	0.0330653	-1.80492	0.0531444	0.0901124	CLDND2
-0.0325618	0.0646483	35.8096	7.87409e-06	0.39299	-0.128065	0.889107	0.916778	CNGA1
1.28049	0.136312	68.5652	2.87905e-12	0.946047	3.46824	0.000295296	0.00104345	RAVER1
0.256265	0.0610843	33.2469	2.38145e-05	0.361343	1.03687	0.261755	0.346968	C19orf70
0.763778	0.0459763	24.205	0.00104856	0.242611	3.56205	0.00020982	0.000776328	OSCAR
0.145232	0.0580004	31.8982	4.24189e-05	0.339536	0.603042	0.512271	0.597093	ZNF441
0.951019	0.025922	13.6104	0.0585612	0.0934227	5.90684	1e-20	1.0025e-19	SWSAP1
0.825881	0.0121271	7.32956	0.395391	0.00457143	7.49961	1e-20	1.0025e-19	CNGA3
-0.24602	0.0473437	25.7322	0.000562274	0.255487	-1.13068	0.221529	0.301658	JOSD2
-0.640939	0.0318099	17.0177	0.0172824	0.138806	-3.59365	0.000185657	0.000697802	CPT1C
0.470925	0.0219557	12.0338	0.0994521	0.0686077	3.17818	0.000862843	0.00263706	ALDH16A1
0.209556	0.0110276	7.0287	0.425897	0.000386527	1.99553	0.0330468	0.0601787	ZNF787
-0.103905	0.0202557	11.2608	0.127643	0.0575276	-0.730064	0.428062	0.517995	WDR88
-0.33774	0.102876	56.1049	9.00181e-10	0.688365	-1.05299	0.254503	0.339133	TMIGD2
-0.934387	0.17673	91.7066	5.51832e-17	1.27237	-2.22265	0.0180499	0.0356491	EID2B
0.190373	0.0556668	30.16	8.87514e-05	0.318132	0.806875	0.381352	0.47078	ZNF57
-0.146442	0.13546	72.7734	4.0575e-13	0.942186	-0.397887	0.665244	0.733704	ZNF428
0.51108	0.0225743	12.2951	0.0912621	0.0724705	3.40159	0.000379396	0.0012927	PLK3
1.63129	0.0661619	31.991	4.07722e-05	0.384861	6.342	1e-20	1.0025e-19	MOB3A
0.342837	0.0455531	24.7939	0.000825356	0.243251	1.60631	0.0843564	0.133521	MFSD12
-0.236308	0.0283189	15.3855	0.0313637	0.113725	-1.40424	0.130257	0.19284	GIPC3
0.40835	0.0615234	33.4439	2.18815e-05	0.363931	1.64631	0.0770317	0.123553	NDUFA11
-0.36102	0.0507034	27.7246	0.000246638	0.283145	-1.60329	0.0849206	0.134291	MISP
0.180602	0.0659906	36.0327	7.14693e-06	0.400183	0.70304	0.44523	0.534763	LRRC25
0.402606	0.0460723	25.0196	0.000752743	0.247336	1.87569	0.0447131	0.0777117	ZNF792
0.709879	0.0707365	38.2755	2.68573e-06	0.437068	2.66909	0.00480437	0.0114838	NR2C2AP
0.256048	0.0456087	24.5756	0.000902058	0.242016	1.19894	0.195235	0.27135	HSPB6
-0.470701	0.0477943	25.6534	0.000580752	0.257418	-2.15306	0.0218358	0.0422089	CNN1
-0.709142	0.0495192	26.4779	0.00041363	0.272305	-3.18674	0.000834896	0.00256295	CCDC105
-1.3284	0.0555217	28.2802	0.000195606	0.310234	-5.63762	1e-20	1.0025e-19	FBXO27
0.262728	0.0583385	31.3692	5.31431e-05	0.337201	1.08775	0.239322	0.322083	CNN2
-0.63357	0.0872554	46.9896	5.60825e-08	0.562145	-2.14486	0.0223236	0.0429791	C19orf47
1.08379	0.0289012	14.8687	0.0377203	0.112728	6.37514	1e-20	1.0025e-19	CNN3
-0.31255	0.0286303	15.6997	0.0280065	0.117547	-1.84717	0.0479574	0.0824264	TDRD10
0.188612	0.12403	67.9533	3.82531e-12	0.856324	0.535557	0.560462	0.641498	SHE
-0.766968	0.101054	53.4554	3.01358e-09	0.667217	-2.41269	0.0104919	0.0224613	KDF1
-0.825447	0.154319	81.3026	7.47008e-15	1.09349	-2.10126	0.0250889	0.0474019	CNP
-1.42095	0.0809459	39.9382	1.29352e-06	0.50145	-4.99439	2.57976e-07	2.30947e-06	CCSAP
0.162966	0.0330917	17.982	0.0120517	0.149196	0.895857	0.331486	0.420479	PUSL1
0.589131	0.122658	66.3105	8.19669e-12	0.839873	1.68215	0.0709682	0.115312	B3GALT6
-0.658698	0.0701424	37.079	4.53183e-06	0.427752	-2.48711	0.00842256	0.0185574	CNR1
-0.148746	0.0984105	54.0802	2.26755e-09	0.655458	-0.474159	0.606163	0.681992	KLHDC9
0.742905	0.086932	46.0384	8.59292e-08	0.556896	2.51967	0.00763754	0.0170736	SLC44A3
-0.235152	0.0313974	16.9456	0.0177506	0.135619	-1.32709	0.152292	0.22063	ATXN7L2
0.981513	0.131346	68.6981	2.7066e-12	0.899673	2.70824	0.00424215	0.0103123	LYPLAL1
-0.566505	0.0407675	21.7349	0.00282192	0.204654	-2.80573	0.00310955	0.00789197	CNTFR
-0.896551	0.0139098	8.01321	0.33143	0.0141941	-7.60175	1e-20	1.0025e-19	CNTN1
1.0236	0.15658	80.1777	1.2672e-14	1.09326	2.5868	0.00620844	0.0142768	TYW3
-1.34251	0.105945	53.4557	3.01317e-09	0.706735	-4.12456	2.1756e-05	0.000113047	ERICH3
-1.76851	0.0706079	33.8637	1.82659e-05	0.422322	-6.6555	1e-20	1.0025e-19	TPRG1L
0.382879	0.0110269	5.34719	0.617674	0	3.64615	0.000149368	0.000579193	PODN
-0.0269586	0.0285677	15.5357	0.0297138	0.115643	-0.1595	0.862143	0.895785	LRRC39
-0.261745	0.0611294	33.6576	1.99608e-05	0.364043	-1.05865	0.252013	0.336277	GJB4
-0.546383	0.0977943	52.2855	5.12889e-09	0.647357	-1.74719	0.0610093	0.101339	RNF19B
-0.252046	0.0243976	13.3489	0.0640504	0.086064	-1.61364	0.0829558	0.131681	DCST2
-0.169124	0.0311655	17.0076	0.0173473	0.135407	-0.958005	0.299368	0.386816	TEDDM1
0.0928345	0.0383705	20.8615	0.00398069	0.188349	0.473926	0.606347	0.682067	C1orf122
-0.171733	0.100449	55.4221	1.22969e-09	0.673607	-0.541852	0.555887	0.637516	OSCP1
-0.902422	0.229486	117.29	2.80782e-22	1.69658	-1.88379	0.04383	0.0764281	C1orf216
0.114873	0.0109414	5.54184	0.594142	0	1.0982	0.234878	0.316904	KLHDC7A
0.265986	0.0154783	8.92184	0.258317	0.0260249	2.13795	0.0227442	0.04366	C1orf87
-0.684778	0.0458834	24.4697	0.000941745	0.244268	-3.19685	0.000809012	0.00249947	ARL8A
-1.73884	0.115951	56.4385	7.72844e-10	0.763894	-5.10649	8.59919e-08	8.41043e-07	SYT2
-1.7494	0.205488	99.4134	1.42582e-18	1.47431	-3.85919	6.50959e-05	0.000287833	GOLT1A
0.44528	0.175071	92.8599	3.19635e-17	1.25156	1.06421	0.249551	0.333529	UHMK1
-0.293158	0.0933936	51.0227	9.09349e-09	0.616324	-0.959276	0.298735	0.386299	FCRLB
1.09384	0.0926213	47.9657	3.61598e-08	0.597688	3.59418	0.000185313	0.00069696	ADH5
0.401629	0.0110156	5.37086	0.614803	0	3.82667	7.33511e-05	0.00031663	COL2A1
1.24302	0.0446397	22.7336	0.0018965	0.227939	5.88325	1e-20	1.0025e-19	C1orf131
0.735168	0.012408	7.46632	0.381991	0.00644657	6.59987	1e-20	1.0025e-19	SPATA17
-0.181795	0.0302108	16.4896	0.0210011	0.128354	-1.04592	0.257674	0.342731	EDARADD
1.28384	0.0427996	21.5501	0.00303582	0.213417	6.20571	1e-20	1.0025e-19	COL4A1
0.0941244	0.0459289	25.1114	0.000725048	0.246567	0.439197	0.632912	0.706279	KLF17
-1.21675	0.0230161	11.872	0.104846	0.0709011	-8.02018	1e-20	1.0025e-19	TMEM125
0.0894411	0.046391	25.4026	0.000643645	0.250363	0.41526	0.651572	0.721975	TSACC
0.220851	0.237797	120.975	4.79941e-23	1.7359	0.452893	0.62237	0.697	IQGAP3
1.16042	0.102417	52.8092	4.04299e-09	0.671438	3.62601	0.000163127	0.000623603	NAXE
-0.360325	0.122673	65.7392	1.06804e-11	0.83877	-1.02877	0.265471	0.350455	ARHGEF19
-0.113245	0.0625276	34.0504	1.68543e-05	0.372515	-0.452881	0.622379	0.697	MRPL55
1.14031	0.105534	54.3552	2.00053e-09	0.702493	3.51015	0.0002523	0.000908359	DRAM2
1.01166	0.0369428	18.9533	0.00833477	0.171127	5.26342	1e-20	1.0025e-19	PIFO
1.42305	0.156044	77.2545	4.99273e-14	1.08302	3.60243	0.000179981	0.000680429	C1orf162
1.09945	0.0282958	14.589	0.0416441	0.108516	6.53605	1e-20	1.0025e-19	COL4A2
0.600173	0.0118344	7.28658	0.399663	0.00391658	5.517	1e-20	1.0025e-19	NKAIN4
-2.02491	0.15149	68.1596	3.47582e-12	1.04337	-5.2025	1e-20	1.0025e-19	VSTM2L
-0.415386	0.0311758	16.8814	0.0181773	0.134723	-2.35257	0.0125054	0.0261086	SPATA25
0.550107	0.0426188	22.7735	0.00186646	0.218779	2.66469	0.00487067	0.0116139	COL4A3
-0.37603	0.160571	88.066	3.08579e-16	1.15277	-0.938403	0.309288	0.39741	TSHZ2
0.456998	0.0597849	32.1389	3.82771e-05	0.350462	1.86904	0.0454644	0.0787703	COL4A4
0.341683	0.112196	60.6003	1.14536e-10	0.759021	1.02008	0.269509	0.354779	TBC1D20
-0.481608	0.0528455	28.4829	0.000179709	0.296057	-2.09503	0.0255025	0.0480266	PROKR2
0.0848899	0.047535	25.8547	0.000534674	0.257603	0.389358	0.671999	0.739535	COL4A5
1.11522	0.0707274	36.698	5.35076e-06	0.427209	4.19341	1.68544e-05	9.06988e-05	SLX4IP
-0.613284	0.0480764	25.6419	0.000583509	0.260304	-2.79702	0.00320019	0.00809198	C20orf144
0.0970792	0.0349079	18.9384	0.00838263	0.162222	0.519595	0.572205	0.652178	CHMP4B
0.677042	0.0406631	21.6016	0.00297471	0.203505	3.35749	0.000449996	0.00149928	COL5A1
0.790242	0.0351419	18.429	0.0101775	0.160534	4.21549	1.50486e-05	8.22368e-05	COL5A2
0.450608	0.0696353	37.6767	3.49049e-06	0.426531	1.70759	0.0669375	0.109528	EMID1
0.580103	0.0767211	41.3443	6.95243e-07	0.484098	2.09434	0.0255474	0.0480825	COL6A1
0.648659	0.0445888	23.8905	0.00119096	0.233968	3.07188	0.00125333	0.00361304	COL6A2
-0.957547	0.0738103	38.9531	1.99515e-06	0.458301	-3.52453	0.000238714	0.000868043	PPP1R21
0.476687	0.0233918	12.7415	0.0786623	0.0783133	3.11675	0.00106897	0.00315268	COL6A3
1.06968	0.0365876	18.6578	0.00932969	0.16851	5.59225	1e-20	1.0025e-19	TMEM150A
0.971248	0.0924875	49.0502	2.21816e-08	0.607127	3.19366	0.000815805	0.00251511	NUP35
0.098174	0.0337193	18.3508	0.0104836	0.154084	0.534635	0.561136	0.642143	TYW5
1.01794	0.123524	63.4803	3.03616e-11	0.836017	2.89631	0.00229246	0.00603508	COL8A1
1.30034	0.105316	53.2693	3.27991e-09	0.696448	4.0069	3.44828e-05	0.000166321	MITD1
-0.127819	0.17704	94.8436	1.24841e-17	1.26973	-0.30378	0.741089	0.795743	DIS3L2
0.789275	0.0611203	32.1869	3.75e-05	0.358428	3.19253	0.000819331	0.00252264	COL8A2
0.37074	0.04431	23.9807	0.00114831	0.232114	1.76124	0.0590077	0.0985212	MBOAT2
-0.385963	0.103023	56.1596	8.77969e-10	0.691276	-1.20248	0.193925	0.269788	CNTNAP5
0.380589	0.0486958	26.4096	0.000425457	0.266604	1.72469	0.0643273	0.105973	COL9A1
0.268015	0.04353	23.6062	0.00133581	0.226719	1.28459	0.165666	0.236587	TMEM18
0.370211	0.190787	101.758	4.67379e-19	1.38191	0.847568	0.357939	0.447146	COL9A2
0.0739901	0.0542068	29.5868	0.00011304	0.309458	0.317795	0.729591	0.786091	FBLN7
0.540973	0.0229654	12.4297	0.0872837	0.0746471	3.56976	0.000204231	0.000757576	NEU4
0.424186	0.123447	67.8322	4.04649e-12	0.849509	1.2073	0.192173	0.267767	RBM45
0.193359	0.0156227	9.01057	0.251898	0.0271445	1.54698	0.0962415	0.149206	C2orf73
0.420338	0.0344585	18.5102	0.00986828	0.157645	2.26439	0.0160674	0.0322652	BBS5
0.565186	0.158687	83.9413	2.15867e-15	1.11611	1.4188	0.126385	0.187753	COL9A3
-0.565158	0.0681955	36.6799	5.39306e-06	0.414977	-2.16417	0.0211818	0.0410607	COL10A1
0.186147	0.0134005	8.01652	0.33114	0.01371	1.60804	0.0840149	0.133071	ACMSD
-0.641839	0.112353	59.0369	2.34969e-10	0.753871	-1.91485	0.0405773	0.0717568	ICA1L
-0.235848	0.024104	13.1968	0.0674561	0.0838852	-1.5191	0.10224	0.15689	FAM168B
0.599506	0.0946984	50.5556	1.12353e-08	0.61929	1.94815	0.0373228	0.0666606	COL11A1
-0.183805	0.0222404	12.3186	0.0905561	0.0716592	-1.2325	0.183198	0.257669	CIB4
0.539943	0.0450038	24.1336	0.00107934	0.237138	2.54521	0.00706381	0.0159381	RFTN2
0.9021	0.0519844	27.4788	0.00027321	0.290674	3.95656	4.2652e-05	0.000198957	CLHC1
-0.283972	0.0198805	11.04	0.136884	0.054737	-2.01401	0.0315037	0.0577198	COL11A2
0.738114	0.0173398	9.58895	0.213088	0.0359361	5.60533	1e-20	1.0025e-19	PLEKHH2
0.0688727	0.0302703	16.454	0.0212776	0.128263	0.395857	0.666851	0.734942	COL12A1
-0.710088	0.140119	75.2476	1.27734e-13	0.977095	-1.89699	0.0424035	0.0744317	AP1S3
1.05801	0.0908186	47.3446	4.78137e-08	0.585748	3.51078	0.000251784	0.000906782	C2orf76
-1.20979	0.223814	116.832	3.49637e-22	1.63717	-2.5572	0.00680832	0.0154395	SGPP2
-0.234364	0.0592007	32.25	3.65019e-05	0.34737	-0.963225	0.296778	0.384495	OSR1
-0.87607	0.10139	53.8724	2.49259e-09	0.669606	-2.75132	0.00370556	0.0091861	COL13A1
0.557213	0.0487923	26.1567	0.000472202	0.264533	2.52259	0.00756987	0.0169354	TTC32
-1.07778	0.0917415	48.0287	3.51494e-08	0.601468	-3.55835	0.000211884	0.000782719	UBR3
1.42707	0.162603	81.4	7.1358e-15	1.13333	3.539	0.000226417	0.000829814	KCTD18
0.0596602	0.044206	24.1451	0.00107435	0.233415	0.283755	0.757632	0.810162	ALS2CR12
0.590099	0.0275815	14.8372	0.0381441	0.107383	3.55317	0.000215324	0.000794164	ZNF513
-0.39917	0.0169363	9.56822	0.21439	0.0349349	-3.06725	0.00127431	0.00366082	LYPD6
-1.31204	0.0425198	21.2999	0.00335078	0.209219	-6.36286	1e-20	1.0025e-19	LYPD6B
1.03137	0.0287164	14.7445	0.0394174	0.11108	6.08623	1e-20	1.0025e-19	GALM
0.553583	0.0424922	22.7373	0.00189369	0.217587	2.68552	0.00455594	0.0109601	COL15A1
-0.561817	0.0709196	37.8448	3.24313e-06	0.437135	-2.10966	0.0245307	0.0464983	TMEM198
-0.426629	0.0190127	10.568	0.158606	0.0485641	-3.09406	0.00115685	0.00337218	ZFAND2B
0.271021	0.0487413	26.5186	0.00040673	0.267863	1.22759	0.184918	0.259367	COL16A1
-1.65895	0.048662	23.1186	0.00162537	0.248975	-7.52034	1e-20	1.0025e-19	TMEM178A
-0.388493	0.0286073	15.5025	0.0300717	0.115864	-2.29691	0.0146564	0.0298283	CPO
1.19374	0.137306	69.854	1.58125e-12	0.941092	3.22154	0.000739101	0.00229751	PQLC3
0.305202	0.0708276	38.4952	2.43915e-06	0.437418	1.1468	0.215135	0.294087	TMEM182
0.755747	0.0620503	33.6076	2.03943e-05	0.36987	3.03392	0.00143263	0.00403292	AHSA2
0.371424	0.0191927	10.6476	0.154745	0.0496408	2.68103	0.00462318	0.0110989	FBXO36
-0.447245	0.0870812	47.0461	5.46773e-08	0.563521	-1.5156	0.10301	0.157952	MTERF4
0.00689775	0.174243	96.9035	4.69763e-18	1.26026	0.0165246	0.985617	0.989446	CCDC148
-0.0879591	0.0899423	49.3152	1.96811e-08	0.587876	-0.293291	0.749728	0.803039	M1AP
-0.213501	0.0290028	15.7647	0.0273555	0.118831	-1.25366	0.175913	0.249262	COL19A1
-0.687727	0.0854199	46.018	8.67159e-08	0.552383	-2.35308	0.0124892	0.0260889	CPNE4
0.563153	0.0490448	26.4565	0.000417289	0.270211	2.54291	0.00711222	0.0160349	CCDC58
-0.508915	0.0661836	35.8929	7.59439e-06	0.403172	-1.9782	0.0345622	0.0625368	KCNH8
-0.132234	0.0197309	10.9706	0.139908	0.0536878	-0.941387	0.307761	0.395727	COMP
0.177379	0.167115	90.2038	1.12357e-16	1.19448	0.433905	0.637033	0.709583	DNAJC19
-0.505668	0.096591	52.0154	5.79788e-09	0.63557	-1.62704	0.080476	0.128234	FAM3D
-0.558193	0.0324484	17.4858	0.0145182	0.143515	-3.09876	0.00113767	0.00332663	LYZL4
-0.437067	0.0289936	15.6218	0.0288053	0.118011	-2.56683	0.00660779	0.01507	KLHL40
0.46511	0.0593609	31.6286	4.75856e-05	0.344856	1.909	0.0411729	0.0726776	COPA
-1.70266	0.172381	81.5589	6.62226e-15	1.21483	-4.10094	2.35618e-05	0.000120387	FAM131A
0.204071	0.0404652	22.0893	0.00245191	0.205045	1.01447	0.272125	0.357899	CD200R1
-0.210864	0.0826581	45.4205	1.13317e-07	0.534266	-0.733433	0.425919	0.5157	CHCHD4
-0.264775	0.0338414	18.3095	0.0106488	0.153952	-1.43931	0.121067	0.181055	ZDHHC19
0.609348	0.0553435	29.6224	0.000111359	0.316007	2.59019	0.00614593	0.0141639	DCBLD2
-0.0427034	0.020014	11.1257	0.133229	0.0557538	-0.301853	0.742655	0.797004	FAM43A
0.668484	0.0496279	26.7552	0.00036883	0.274395	3.00074	0.00161261	0.00447993	TPRA1
-0.427269	0.12303	67.0549	5.80425e-12	0.846739	-1.21814	0.188261	0.263261	UROC1
-0.548537	0.0678306	36.6436	5.47888e-06	0.41453	-2.10617	0.0247609	0.0468737	SLC31A2
0.0207788	0.0824435	46.0341	8.60947e-08	0.533418	0.0723673	0.937147	0.953463	ERICH6
0.294027	0.158946	84.194	1.91638e-15	1.1195	0.737502	0.42339	0.513337	NUDT16
0.0501566	0.149088	80.3014	1.19571e-14	1.05329	0.129899	0.887532	0.915642	METTL6
0.847931	0.171505	88.2716	2.8002e-16	1.20977	2.04749	0.02888	0.0534957	ADK
-0.69824	0.0545102	28.9863	0.000145523	0.307587	-2.99065	0.00167108	0.00460702	TAMM41
-0.478021	0.0478555	25.662	0.000578715	0.258838	-2.18515	0.020012	0.0390993	IL17RE
-0.145697	0.0230745	12.7366	0.0787916	0.0773386	-0.959146	0.298803	0.386302	RTP1
-0.0959435	0.0291478	15.8662	0.0263673	0.120268	-0.561969	0.541306	0.62418	GLYCTK
0.460648	0.114748	62.2248	5.41943e-11	0.780729	1.35987	0.142588	0.208521	PPM1M
-2.28378	0.124995	54.5546	1.8267e-09	0.830578	-6.45961	1e-20	1.0025e-19	SYNPR
-0.412924	0.0285538	15.4449	0.0307006	0.115281	-2.44364	0.00957133	0.0207697	LSMEM2
0.235836	0.0447474	24.3982	0.000969511	0.236982	1.11488	0.22796	0.309192	OCIAD2
0.0337691	0.0635811	34.729	1.25751e-05	0.380906	0.133923	0.884079	0.913376	SCLT1
0.00919486	0.0372702	20.2853	0.0049854	0.180493	0.0476282	0.958628	0.96955	C4orf33
-1.49424	0.308354	150.199	3.68808e-29	2.31237	-2.69089	0.0044794	0.010805	TMEM155
1.1302	0.0907846	46.6671	6.48196e-08	0.581541	3.75103	9.76008e-05	0.000403197	MAP3K8
-0.356988	0.0338542	18.3354	0.0105448	0.155224	-1.9402	0.0380669	0.0677917	LIN54
0.789729	0.161764	83.8394	2.2647e-15	1.13787	1.96352	0.035888	0.0645639	SPATA18
-0.871346	0.0705194	36.9766	4.73871e-06	0.432287	-3.28123	0.000595752	0.00190959	C4orf32
0.106761	0.103237	57.3215	5.1595e-10	0.696133	0.332272	0.717822	0.776538	SPATA4
-0.256889	0.149155	79.8287	1.49287e-14	1.05128	-0.66516	0.470077	0.55724	CPEB2
0.423175	0.0308415	16.7108	0.0193594	0.132642	2.40964	0.0105833	0.0226279	EVC2
-0.726748	0.0159868	8.99457	0.253046	0.0276349	-5.74781	1e-20	1.0025e-19	COX5B
0.471758	0.0877945	47.1626	5.1888e-08	0.567554	1.59216	0.0870526	0.137117	AASDH
0.462179	0.0138848	8.17611	0.317321	0.016001	3.9223	4.92734e-05	0.000225413	ADM
-0.0476381	0.0994545	54.7078	1.70345e-09	0.664633	-0.151057	0.869357	0.90161	TRAM1L1
-0.494586	0.0349876	18.7833	0.00889401	0.162268	-2.64414	0.00519615	0.0122917	ENPP6
-0.741709	0.133382	70.121	1.39655e-12	0.925786	-2.03089	0.0301476	0.0555675	SLC9B2
0.838516	0.160893	83.4355	2.73908e-15	1.1326	2.09047	0.0258161	0.0485078	SETD9
-0.76386	0.146661	77.8434	3.7887e-14	1.0283	-1.9946	0.0331263	0.0603141	PPARGC1B
0.509278	0.0116554	7.23681	0.404647	0.00322235	4.71728	1.46186e-06	1.08835e-05	EGFLAM
1.73438	0.145064	70.5843	1.1256e-12	0.995604	4.5537	3.1817e-06	2.13503e-05	PRRC1
0.509678	0.0298053	15.9823	0.0252787	0.123392	2.95222	0.00191048	0.00515715	NADK2
-0.196807	0.0540535	29.5502	0.000114799	0.308833	-0.846504	0.358549	0.447763	CAPSL
-0.558299	0.0998936	53.6276	2.78648e-09	0.66749	-1.76644	0.0582924	0.0975404	COX6A1
-0.301555	0.0152658	8.83036	0.265066	0.0247774	-2.44066	0.00965732	0.0209368	JMY
0.300527	0.0605508	32.8937	2.77115e-05	0.357522	1.22131	0.18714	0.262009	CCDC127
-0.223647	0.146808	78.3625	2.97018e-14	1.02949	-0.583697	0.525809	0.609878	ADORA1
0.0016881	0.0458562	24.9154	0.000785445	0.244538	0.00788315	0.993142	0.994682	COX6B1
-0.456672	0.142365	76.4681	7.21554e-14	0.995262	-1.21033	0.191076	0.266526	FAM173B
0.631655	0.0597293	31.8044	4.41501e-05	0.348034	2.58456	0.00625213	0.0143659	CMBL
-0.134064	0.0293575	15.9453	0.0256209	0.121539	-0.782443	0.395874	0.485256	POU5F2
-0.66241	0.226073	114.186	1.24087e-21	1.64953	-1.39317	0.133274	0.196537	DNAJC21
0.891453	0.0169701	9.32885	0.2299	0.0326868	6.84315	1e-20	1.0025e-19	AFAP1L1
-0.322342	0.0710073	38.5855	2.34448e-06	0.43909	-1.20967	0.191316	0.266778	GRPEL2
-0.944461	0.132932	69.841	1.59091e-12	0.914251	-2.59042	0.00614232	0.0141584	TMEM171
-1.97744	0.082939	37.6985	3.45739e-06	0.507473	-6.86632	1e-20	1.0025e-19	LSM11
0.118964	0.0196302	10.9539	0.140643	0.0533355	0.849087	0.357099	0.446192	POC5
-1.09444	0.0213557	11.1519	0.132131	0.0593693	-7.48923	1e-20	1.0025e-19	STARD4
1.11972	0.0471225	24.0693	0.00110783	0.247224	5.15816	1e-20	1.0025e-19	WDR36
1.03472	0.107587	56.4515	7.68264e-10	0.714677	3.1546	0.000937312	0.00282216	NUDCD2
-0.206617	0.0611194	33.4356	2.19599e-05	0.364342	-0.835751	0.364661	0.454079	COX6C
0.0275307	0.192313	101.311	5.78163e-19	1.38104	0.0627786	0.945493	0.960107	UBLCP1
0.323378	0.0232539	12.7168	0.0793178	0.0776525	2.12062	0.0238184	0.0453849	ACOT12
-1.83012	0.164421	78.0879	3.37835e-14	1.15734	-4.51338	4.04162e-06	2.63305e-05	SOWAHA
-0.691196	0.0956813	51.3513	7.83572e-09	0.62886	-2.23454	0.0174647	0.0346464	SHROOM1
0.0424612	0.091036	49.7273	1.6339e-08	0.596739	0.14073	0.878225	0.909105	C5orf24
-1.35699	0.0482032	24.2402	0.00103372	0.255361	-6.18073	1e-20	1.0025e-19	COX7A1
0.555561	0.0208972	11.4637	0.119633	0.0609182	3.84315	6.86215e-05	0.000300113	ADAT2
-0.779504	0.0843603	44.239	1.92105e-07	0.538916	-2.6838	0.00458199	0.0110091	COX7A2
-0.919093	0.029442	15.3658	0.0315856	0.118572	-5.35644	1e-20	1.0025e-19	RIPPLY2
0.925644	0.0602671	31.658	4.69942e-05	0.351423	3.77054	9.14954e-05	0.000382596	IRAK1BP1
-0.704996	0.105996	56.522	7.43909e-10	0.716077	-2.16542	0.0211121	0.0409325	COX7B
-2.23045	0.0975667	43.2558	2.97694e-07	0.615756	-7.14071	1e-20	1.0025e-19	STXBP5
0.146471	0.0498278	27.2529	0.000300092	0.276213	0.656171	0.476079	0.562577	COX8A
-0.526717	0.0291543	15.6784	0.0282225	0.119477	-3.08479	0.0011983	0.0034742	HINT3
-0.206992	0.025987	14.1602	0.048405	0.0971373	-1.28403	0.165846	0.236786	B3GAT2
-0.289308	0.103071	56.2625	8.37607e-10	0.691686	-0.901139	0.328652	0.41767	SDHAF4
0.291149	0.0797283	43.1474	3.12397e-07	0.504893	1.03112	0.264385	0.349495	COX10
0.816541	0.0717131	37.8261	3.26984e-06	0.438925	3.04915	0.00136005	0.00386133	CD109
-0.445453	0.0206228	11.3858	0.122653	0.0595818	-3.1019	0.0011228	0.00329057	RAET1E
0.688827	0.0775075	41.6756	6.00382e-07	0.490736	2.47422	0.00874478	0.0191801	PM20D2
-0.454099	0.0940829	50.3072	1.25715e-08	0.616854	-1.48046	0.111006	0.168282	SRSF12
-0.409865	0.176667	93.0208	2.96176e-17	1.27147	-0.975131	0.290951	0.377914	COX11
0.662322	0.0684089	36.7207	5.29799e-06	0.416115	2.53229	0.00734715	0.0165006	COX15
1.00867	0.0571858	29.4778	0.000118351	0.323914	4.21798	1.46186e-05	8.01887e-05	CP
-0.27748	0.0298372	16.1696	0.0236109	0.124652	-1.6064	0.0843373	0.133509	CPA2
-0.194051	0.0245562	13.48	0.0612414	0.0875227	-1.23833	0.18118	0.255387	C7orf34
-0.333987	0.0292997	15.9043	0.0260055	0.121242	-1.95118	0.0370285	0.0662366	TMEM139
-0.388637	0.0226727	12.3826	0.0886577	0.0733477	-2.58103	0.00632092	0.0145068	ADORA2B
-0.139222	0.0352979	19.3365	0.00719604	0.167082	-0.741024	0.421182	0.511106	CPB1
0.277704	0.0751567	40.8321	8.71964e-07	0.471962	1.01297	0.272818	0.358375	ZNF786
-0.160797	0.042227	23.1576	0.00160012	0.219459	-0.782499	0.39584	0.485256	CPB2
0.854793	0.0878997	46.3868	7.35024e-08	0.564533	2.88315	0.00239668	0.00626596	CPD
-0.352951	0.0565073	31.1424	5.85251e-05	0.32987	-1.48478	0.110003	0.167023	PRSS37
-0.309018	0.0383087	20.6596	0.00430794	0.186986	-1.57883	0.0896875	0.140601	CPE
-0.156429	0.0109305	3.95998	0.784376	0	-1.49623	0.107386	0.163732	SVOPL
0.70046	0.0112044	3.66956	0.816953	0	6.61743	1e-20	1.0025e-19	LRGUK
-0.316192	0.0918088	49.8876	1.51977e-08	0.600149	-1.04354	0.258732	0.343666	CLDN4
-0.599806	0.0547759	29.4494	0.000119774	0.311581	-2.56281	0.00669301	0.0152345	CLDN3
0.226698	0.0364837	19.7657	0.00609852	0.174288	1.18686	0.199718	0.276261	CLDN7
-0.880425	0.175256	90.2609	1.09366e-16	1.23082	-2.10308	0.0249672	0.0472027	SSC4D
0.27029	0.0547272	29.9931	9.52361e-05	0.31516	1.15539	0.211734	0.290258	C7orf31
0.452864	0.0110394	4.84289	0.679129	0	4.31018	1.0319e-05	5.95238e-05	CLDN23
1.12877	0.109325	57.5439	4.65991e-10	0.735325	3.41386	0.000362886	0.00124778	ZNF572
0.889782	0.0452631	23.6456	0.00131475	0.236161	4.18227	1.72844e-05	9.2755e-05	CPS1
0.957782	0.118008	61.9858	6.05097e-11	0.797971	2.78812	0.00329203	0.00828278	CPT1A
0.0422745	0.0758848	41.2781	7.15903e-07	0.475053	0.153462	0.867285	0.899862	VPS37A
0.47977	0.0983185	53.0059	3.69721e-09	0.648926	1.53008	0.0998372	0.153694	NDUFAF6
-0.409178	0.0386817	20.9616	0.00382743	0.191095	-2.08046	0.0265061	0.0496681	ABRA
0.725057	0.0185207	10.1329	0.181164	0.0434704	5.32775	1e-20	1.0025e-19	TMEM71
0.282952	0.0636381	34.6709	1.28952e-05	0.381835	1.12164	0.225174	0.306048	ADHFE1
0.383992	0.0110318	6.3384	0.500837	0	3.65595	0.00014395	0.000561368	PXDNL
-0.107006	0.250474	134.919	5.8858e-26	1.85908	-0.21381	0.816072	0.857359	GPAT4
-1.17711	0.0812545	41.7829	5.72507e-07	0.515318	-4.12948	2.1498e-05	0.000112057	UNC5D
-0.301888	0.0313326	17.0269	0.0172234	0.136141	-1.70549	0.0672725	0.109983	LETM2
-1.59388	0.0885772	42.951	3.40914e-07	0.563048	-5.35544	1e-20	1.0025e-19	RALYL
-1.04603	0.091671	47.0633	5.4256e-08	0.591566	-3.45485	0.000311291	0.0010897	CRABP1
0.287425	0.142437	76.057	8.7467e-14	0.993093	0.761577	0.408555	0.498435	NACC2
0.218433	0.0133537	7.98502	0.333917	0.013311	1.89025	0.0431352	0.0754995	C9orf116
-0.57041	0.0688429	36.9131	4.87173e-06	0.418959	-2.17399	0.0206299	0.0400978	CARNMT1
-0.73398	0.132747	69.764	1.64886e-12	0.913995	-2.01452	0.0314612	0.0576615	CRABP2
0.683538	0.0988678	52.9627	3.77063e-09	0.652246	2.17388	0.020635	0.0401009	C9orf85
-0.116381	0.0151865	8.81451	0.266249	0.0244834	-0.944396	0.306246	0.394171	C9orf135
-0.637522	0.0696446	37.7236	3.41968e-06	0.426552	-2.41575	0.0103973	0.0222793	LCN8
-0.535213	0.0762539	40.9184	8.39337e-07	0.477431	-1.93819	0.0382618	0.0680554	FAM69B
0.723698	0.0371844	19.6979	0.00626064	0.177004	3.75299	9.70849e-05	0.000401636	CRAT
-0.69264	0.0644493	34.1422	1.62008e-05	0.384242	-2.72834	0.00398074	0.00976213	PIP5KL1
0.545032	0.0863469	46.5022	6.97965e-08	0.558168	1.85481	0.0470688	0.0811389	CREB1
-0.0589602	0.0454141	24.7689	0.000833798	0.242589	-0.276671	0.763505	0.815242	ATF2
-0.499401	0.0694059	37.6626	3.51207e-06	0.428644	-1.89562	0.0425491	0.0746292	PTPDC1
-0.254909	0.210912	112.977	2.21269e-21	1.54011	-0.555054	0.546299	0.628566	CREBBP
0.452069	0.0614434	33.3175	2.31033e-05	0.364582	1.82376	0.0507707	0.0866979	RPP25L
-0.421229	0.0478197	26.0711	0.000489142	0.260516	-1.92626	0.0394346	0.0699489	C9orf131
0.56324	0.147178	78.4641	2.83201e-14	1.02876	1.46816	0.113954	0.172077	CREBL2
0.419113	0.179939	95.5355	8.99137e-18	1.28799	0.988027	0.284712	0.371429	CREM
-2.10287	0.106719	48.2029	3.24972e-08	0.686445	-6.43712	1e-20	1.0025e-19	SLITRK4
-0.581053	0.051499	28.0598	0.000214469	0.290748	-2.56045	0.00674022	0.015321	MAGEC3
-1.39324	0.169663	85.4088	1.08116e-15	1.21619	-3.38245	0.000407344	0.00137225	CRH
-0.0653417	0.0606212	33.6213	2.02747e-05	0.362076	-0.265386	0.772877	0.822454	PIH1D3
-1.12719	0.356084	176.423	1.10882e-34	2.69478	-1.88896	0.0432738	0.0756625	MUM1L1
1.34996	0.139145	69.6622	1.72889e-12	0.959113	3.61899	0.000168372	0.000641547	FAM199X
-0.344876	0.205591	108.27	2.0972e-20	1.49483	-0.760608	0.40914	0.49894	AMER1
-1.39926	0.191877	95.6815	8.38976e-18	1.39215	-3.19438	0.000814773	0.00251326	CRHBP
0.385306	0.0504586	27.3511	0.000288102	0.279407	1.71529	0.065756	0.107853	APOOL
0.0193876	0.0609987	33.2091	2.42037e-05	0.360803	0.078499	0.931839	0.949059	HDX
0.11553	0.11198	61.2818	8.3692e-11	0.759663	0.345244	0.707328	0.768527	FUNDC1
-0.791276	0.0926964	48.8678	2.40834e-08	0.598393	-2.59894	0.00598005	0.013842	PTCHD1
-0.893735	0.0782792	42.0682	5.04497e-07	0.496491	-3.19437	0.000814773	0.00251326	CRHR2
0.656581	0.09622	51.728	6.60539e-09	0.632273	2.11668	0.0240727	0.0457722	UPRT
-0.644937	0.0617724	33.0433	2.59888e-05	0.363822	-2.5949	0.00605503	0.0139821	MAGEE2
0.544169	0.0197748	10.8877	0.143593	0.0531947	3.8697	6.26881e-05	0.000279203	CRIP1
0.398002	0.0346057	18.6969	0.00919178	0.159576	2.1395	0.0226519	0.0435044	CRIP2
1.14327	0.142774	73.3465	3.10517e-13	0.984603	3.0257	0.00147829	0.00415141	GAB3
-1.65751	0.0891444	42.5612	4.05377e-07	0.564738	-5.55149	1e-20	1.0025e-19	PNCK
0.39166	0.055794	30.3511	8.18602e-05	0.321108	1.65812	0.0749833	0.120773	CRK
1.36072	0.073588	37.0874	4.51519e-06	0.443527	5.0161	2.57976e-07	2.30947e-06	DOCK11
0.553298	0.0888325	48.169	3.29968e-08	0.574961	1.85641	0.0468789	0.0808715	SPIN4
0.426419	0.0168099	9.49955	0.218751	0.034033	3.28892	0.000579242	0.00186541	CRKL
0.328311	0.104919	57.3012	5.20771e-10	0.706243	1.01358	0.272535	0.358302	AAMP
-0.557153	0.0956444	50.9183	9.53378e-09	0.628063	-1.80154	0.0535762	0.0907425	CRMP1
-1.16145	0.160917	82.5046	4.24489e-15	1.12789	-2.89535	0.0023008	0.00605339	TCP10L
0.255517	0.0196503	10.9467	0.140961	0.0533613	1.82278	0.0508909	0.0868776	HAPLN1
0.169122	0.0159142	9.15518	0.241706	0.0290857	1.34063	0.148205	0.215542	MUC17
-0.347808	0.0109801	2.71412	0.91013	0	-3.31922	0.000520509	0.0016979	ASB11
0.0426291	0.0476138	25.8374	0.000538498	0.258038	0.195362	0.831657	0.871056	ASB5
-0.27889	0.0440842	24.0282	0.0011264	0.233027	-1.32829	0.151919	0.220283	ASB6
0.389842	0.02575	14.0211	0.0508068	0.0954379	2.4294	0.00998082	0.021526	ASB7
-0.129549	0.0966057	52.4682	4.72058e-09	0.640461	-0.416804	0.650372	0.720778	ASB8
-0.255281	0.076162	41.1561	7.55586e-07	0.477626	-0.925016	0.316147	0.404274	MYL6B
-0.435142	0.0733994	39.8295	1.35699e-06	0.456797	-1.60615	0.0843854	0.133549	ZNF358
0.207421	0.0118443	7.3487	0.393498	0.00470989	1.9059	0.0414921	0.073119	MYO3B
0.0902068	0.0491685	26.9323	0.000342764	0.271613	0.406814	0.658208	0.727872	RNF32
1.01202	0.118087	61.0031	9.5152e-11	0.796057	2.94502	0.00195778	0.00527014	S100A16
0.245101	0.034148	18.5876	0.00958223	0.157426	1.32637	0.152524	0.220884	CHODL
-0.660878	0.0625644	33.1125	2.52284e-05	0.368943	-2.64215	0.00522994	0.0123566	TCEAL2
0.58922	0.232971	118.363	1.67954e-22	1.6819	1.22075	0.187337	0.262128	NEK7
-0.150335	0.0899779	49.0262	2.24226e-08	0.588092	-0.501178	0.585813	0.663784	ZFP28
-3.51857	0.452346	162.631	8.96305e-32	3.33742	-5.23155	1e-20	1.0025e-19	SLC32A1
-0.0629274	0.0368704	20.0144	0.00553869	0.176893	-0.327718	0.72152	0.779792	C20orf96
-0.941643	0.149922	77.1082	5.34671e-14	1.04096	-2.43195	0.0099104	0.0214056	ZBTB46
-0.172222	0.0802275	43.771	2.36675e-07	0.510776	-0.608031	0.508799	0.593879	WFDC3
-1.26823	0.129005	65.0307	1.48259e-11	0.878561	-3.53098	0.00023278	0.000849122	NOL4L
-1.24593	0.142814	72.9376	3.75832e-13	1.00064	-3.29692	0.000563849	0.00182189	CBLN4
-0.238543	0.078188	42.5307	4.10895e-07	0.493831	-0.853093	0.354857	0.44401	MROH8
0.404916	0.155617	84.6451	1.54954e-15	1.10816	1.02645	0.266535	0.351422	CRY1
-0.666901	0.0966819	51.9281	6.03206e-09	0.637747	-2.14481	0.0223267	0.0429791	SAMD10
-0.527211	0.0254562	13.7018	0.0567463	0.0920263	-3.30436	0.000549058	0.00178004	ABHD16B
-0.279162	0.105682	57.3452	5.10376e-10	0.711543	-0.858728	0.351694	0.440811	CCM2L
-0.346523	0.191277	102.223	3.74681e-19	1.38313	-0.792321	0.38997	0.479586	SOGA1
-2.07872	0.274008	122.799	2.0001e-23	1.99098	-3.97113	3.99862e-05	0.000188564	RIMS4
-1.06072	0.166194	84.748	1.4762e-15	1.19104	-2.60192	0.00592373	0.0137307	MACROD2
-0.430274	0.130059	69.7167	1.68557e-12	0.902189	-1.1931	0.197405	0.273658	DYNLL2
0.838113	0.0143977	8.26526	0.309786	0.0175955	6.98482	1e-20	1.0025e-19	TMEM37
-0.257971	0.0596383	32.1888	3.74697e-05	0.347262	-1.05635	0.25303	0.33748	ADAMTS14
-1.16216	0.0934162	47.8468	3.81482e-08	0.610989	-3.80236	8.18643e-05	0.000348718	NRSN1
0.216995	0.0543417	29.4971	0.000117394	0.309632	0.930857	0.313151	0.401282	SMCR8
-1.51196	0.101066	49.8985	1.5123e-08	0.663494	-4.75596	1.28988e-06	9.89446e-06	CRY2
-1.079	0.110014	57.1167	5.66679e-10	0.739411	-3.2531	0.000660934	0.00208602	TRPM6
1.70651	0.0651233	31.3063	5.45856e-05	0.375324	6.68715	1e-20	1.0025e-19	ROMO1
0.697842	0.0200642	10.8935	0.143333	0.0540128	4.92658	3.43968e-07	2.96516e-06	NEURL2
-0.348477	0.031229	16.9714	0.0175817	0.135935	-1.97195	0.0351191	0.0634063	ZSWIM3
-0.155607	0.0134954	8.06285	0.327085	0.0143213	-1.33947	0.148544	0.215981	WFDC10A
0.610979	0.0691262	37.0488	4.59186e-06	0.422371	2.32383	0.0135792	0.0279936	NANP
-0.374396	0.13051	70.7399	1.04697e-12	0.909146	-1.03636	0.261992	0.347175	SIRPA
0.536893	0.0555806	29.7841	0.000104021	0.317298	2.27733	0.0154922	0.0312776	PABPC5
0.44119	0.221025	115.674	6.08716e-22	1.61571	0.938437	0.30927	0.39741	SREK1
-0.710507	0.102152	54.3769	1.98078e-09	0.680269	-2.22303	0.0180326	0.035621	RBBP8NL
-0.196371	0.0810436	44.9353	1.40775e-07	0.520242	-0.689792	0.4538	0.541866	CNBD2
-0.0295666	0.0317668	17.2628	0.015778	0.139468	-0.165888	0.856696	0.89182	STK35
1.06538	0.0860879	44.3868	1.79843e-07	0.546123	3.63106	0.000159859	0.000614952	ADPRH
-0.663467	0.0985105	52.2748	5.15396e-09	0.648851	-2.11387	0.0242562	0.0460756	CRYBA2
-0.0758484	0.0180763	10.173	0.178983	0.042853	-0.564146	0.539755	0.6227	CRYBA4
-0.11155	0.0313094	16.9986	0.0174051	0.135738	-0.630424	0.493479	0.579195	CRYBB1
-0.749908	0.0503401	26.6232	0.000389527	0.275954	-3.34234	0.000475879	0.00156993	CRYBB3
-0.106967	0.0265103	14.5345	0.0424513	0.101811	-0.656967	0.475547	0.562006	CRYGA
0.363328	0.0423241	23.0283	0.00168539	0.2186	1.76606	0.0583439	0.0975951	PARP1
-0.433112	0.0676453	36.4034	6.08294e-06	0.411385	-1.66526	0.0737795	0.119214	CRYGD
-0.286535	0.0585052	31.6575	4.70044e-05	0.341615	-1.18462	0.200548	0.277178	MIB2
0.330779	0.159513	86.4809	6.5208e-16	1.13628	0.828208	0.369001	0.45811	DUSP19
-0.418695	0.0615495	33.4442	2.18787e-05	0.365625	-1.68766	0.0700682	0.114009	ASB14
-2.11121	0.0813013	36.4422	5.98121e-06	0.494546	-7.40427	1e-20	1.0025e-19	CRYM
0.210432	0.100116	54.3434	2.01127e-09	0.665481	0.665059	0.470145	0.557264	SAMD8
0.766957	0.0492605	25.9241	0.000519641	0.267509	3.45559	0.000310431	0.00108735	CRYZ
-0.613674	0.169173	90.6405	9.13898e-17	1.2165	-1.49201	0.108342	0.164974	TRUB1
2.2285	0.139843	62.1773	5.53943e-11	0.942214	5.95925	1e-20	1.0025e-19	PARP4
-2.53355	0.202043	88.0428	3.11972e-16	1.43615	-5.63648	1e-20	1.0025e-19	MPP7
-0.500859	0.0618928	33.2044	2.4253e-05	0.366349	-2.01324	0.0315698	0.0577968	CS
0.0971886	0.0353607	19.2362	0.0074788	0.166392	0.516838	0.574251	0.653942	MAPK14
-0.662325	0.0557529	29.5776	0.000113481	0.318715	-2.80503	0.003116	0.00790144	HECTD2
0.6847	0.0111896	4.05352	0.773593	0	6.47281	1e-20	1.0025e-19	FGFBP3
-0.720363	0.018806	10.3174	0.171288	0.0458174	-5.25295	1e-20	1.0025e-19	C10orf82
0.10398	0.0808108	44.0379	2.10124e-07	0.514843	0.365775	0.690802	0.754871	CACUL1
-0.06488	0.0681546	37.5102	3.75414e-06	0.418645	-0.248521	0.787006	0.833904	CSE1L
-1.16341	0.031267	15.8583	0.0264432	0.1282	-6.57946	1e-20	1.0025e-19	SYT9
1.80048	0.0829183	39.1835	1.80309e-06	0.514365	6.25262	1e-20	1.0025e-19	LDLRAD3
0.855261	0.0350842	18.3927	0.0103185	0.160549	4.56607	3.00972e-06	2.03134e-05	CSF1
1.35326	0.179658	90.6133	9.25715e-17	1.26127	3.19271	0.000818643	0.00252185	CSF1R
0.694392	0.0872865	46.9333	5.75181e-08	0.562975	2.35034	0.0125893	0.0262556	FAM76B
0.311671	0.0183776	10.2795	0.173282	0.0445009	2.29907	0.0145665	0.0296766	SESN3
-0.525798	0.185377	97.2349	4.01378e-18	1.33012	-1.22121	0.187174	0.262022	KBTBD3
1.7074	0.137219	66.0411	9.2863e-12	0.939831	4.60921	2.40777e-06	1.66468e-05	KDELC2
0.911723	0.104027	54.7062	1.70469e-09	0.687323	2.82677	0.00290034	0.00742417	CSF2RB
0.764313	0.195867	100.998	6.71075e-19	1.40166	1.72699	0.0639838	0.105512	LAYN
-0.804117	0.0968169	51.3524	7.83178e-09	0.633087	-2.5843	0.00625694	0.0143713	CSF3
-0.208841	0.0438874	23.7913	0.00123967	0.22962	-0.996889	0.280446	0.366769	C11orf84
0.611003	0.0296699	15.8271	0.0267435	0.121897	3.54719	0.000219451	0.000807084	CSF3R
0.55046	0.0657648	35.3303	9.6938e-06	0.395704	2.14649	0.0222306	0.0428226	SPTY2D1
-0.0815857	0.146257	78.5423	2.73003e-14	1.02931	-0.213332	0.816471	0.8577	DNHD1
-0.947045	0.0662087	34.921	1.15732e-05	0.400215	-3.68055	0.000130622	0.000516842	PRICKLE1
-0.0933496	0.0849082	46.4606	7.111e-08	0.54602	-0.32036	0.727491	0.78435	AMDHD1
1.39398	0.0444946	22.1765	0.00236841	0.226348	6.60851	1e-20	1.0025e-19	BCDIN3D
0.961361	0.16496	85.5895	9.92859e-16	1.15514	2.36699	0.0119945	0.0251958	ETFRF1
-0.613493	0.0644623	34.7287	1.2577e-05	0.38836	-2.41633	0.0103799	0.0222503	CPNE8
0.3715	0.0200089	11.05	0.136453	0.0551157	2.62632	0.00548843	0.012855	WDR66
-1.33801	0.201269	102.323	3.5722e-19	1.46599	-2.98243	0.0017201	0.00472103	GLT1D1
1.06767	0.1081	55.345	1.27371e-09	0.71812	3.24732	0.000676326	0.00212625	BEST3
0.747082	0.109759	58.5422	2.94861e-10	0.741927	2.25501	0.0164936	0.0329957	E2F7
1.27564	0.0377753	19.2543	0.00742699	0.178575	6.5633	1e-20	1.0025e-19	CSK
0.214816	0.0563669	30.3311	8.25561e-05	0.322403	0.904803	0.326719	0.415749	KRT80
0.0777589	0.0147166	8.60536	0.282244	0.0216422	0.640982	0.486288	0.572083	A2ML1
0.802548	0.149044	77.8489	3.77886e-14	1.03331	2.0788	0.0266236	0.049856	C12orf66
0.778986	0.043345	22.9336	0.00175057	0.222734	3.74162	0.000101556	0.000416873	C12orf60
-0.523072	0.174413	92.8682	3.18373e-17	1.25761	-1.25248	0.17633	0.24967	FBXL14
0.704056	0.036867	19.545	0.00664112	0.174108	3.66681	0.000137587	0.000539629	RAD9B
-0.0521296	0.114252	61.6704	6.99749e-11	0.774796	-0.154224	0.866643	0.899298	FAM109A
-0.252438	0.212239	110.242	8.17857e-21	1.54232	-0.547952	0.551451	0.633459	LACC1
0.148504	0.0313246	17.1055	0.0167287	0.136714	0.839063	0.362787	0.452084	B3GLCT
0.164635	0.206808	110.671	6.66263e-21	1.51215	0.362025	0.693822	0.757246	CSNK1A1
-0.768376	0.0589631	31.5704	4.87809e-05	0.346044	-3.16435	0.000905753	0.00274654	RDH12
0.347175	0.0829259	45.1852	1.25896e-07	0.532199	1.2056	0.192783	0.268443	PRIMA1
0.485353	0.10794	58.0993	3.61264e-10	0.724497	1.47729	0.111757	0.169219	MIPOL1
1.30471	0.066886	33.6262	2.02323e-05	0.396858	5.04482	2.57976e-07	2.30947e-06	CSNK1D
1.14008	0.102137	52.5582	4.53142e-09	0.671496	3.56732	0.000206123	0.000764106	SLC38A6
0.00476235	0.0555692	30.4322	7.90989e-05	0.320302	0.0202025	0.982421	0.987425	C14orf37
1.19158	0.134304	68.2595	3.31823e-12	0.916747	3.25147	0.000664718	0.00209569	PTGR2
-0.804033	0.0775453	40.987	8.14275e-07	0.489646	-2.88733	0.0023628	0.00619689	FAM161B
-0.40821	0.0215921	11.8361	0.106079	0.065934	-2.77803	0.00339763	0.00851228	CSNK1G2
-0.632461	0.0872637	46.8293	6.02677e-08	0.562118	-2.141	0.0225577	0.043352	ISM2
0.718413	0.0289104	15.3403	0.0318768	0.115997	4.2252	1.41887e-05	7.8088e-05	CEP128
-1.42995	0.162489	81.2581	7.62792e-15	1.15419	-3.54739	0.000219451	0.000807084	TTC7B
-1.59148	0.111688	54.433	1.93081e-09	0.745891	-4.76209	1.28988e-06	9.89446e-06	LRFN5
0.243174	0.0899409	48.8385	2.44036e-08	0.586129	0.810845	0.379043	0.468426	CSNK1G3
-1.29114	0.0236488	11.9423	0.102473	0.0727566	-8.3959	1e-20	1.0025e-19	LYSMD4
-1.19934	0.108423	55.8576	1.00787e-09	0.727122	-3.64235	0.000152636	0.000590879	FAM81A
-0.298108	0.0690363	37.3998	3.93948e-06	0.422162	-1.13458	0.219971	0.299993	HAPLN3
0.833594	0.0577809	30.6415	7.23882e-05	0.33275	3.46787	0.000295812	0.00104464	CSNK2A2
-0.849394	0.0948309	50.7819	1.01412e-08	0.619134	-2.75825	0.00362559	0.00900705	NRG4
-0.607549	0.0492536	26.533	0.000404318	0.271842	-2.73755	0.00386559	0.00951609	ADRA1D
0.599392	0.0884838	47.7999	3.89618e-08	0.577097	2.01502	0.031419	0.0576022	ZSCAN29
-1.69279	0.0900687	43.5907	2.56468e-07	0.570334	-5.64047	1e-20	1.0025e-19	TTBK2
0.149944	0.172204	90.7869	8.52766e-17	1.22893	0.361333	0.694376	0.757495	CDAN1
0.581529	0.0365232	19.5486	0.00663175	0.173967	3.04289	0.00138868	0.0039292	ZFP90
1.37326	0.0957215	48.2573	3.17114e-08	0.624558	4.43863	5.67547e-06	3.5313e-05	VCAN
-2.30494	0.162081	71.1164	8.78563e-13	1.12265	-5.72523	1e-20	1.0025e-19	CARMIL2
-0.327939	0.122038	66.4193	7.79335e-12	0.841577	-0.938742	0.309111	0.397287	CMTM4
0.32647	0.0517504	28.2645	0.000196899	0.291217	1.43512	0.122144	0.182385	CMTM2
-0.829847	0.0345287	18.2676	0.0108192	0.158437	-4.46589	5.07352e-06	3.21176e-05	TEKT5
0.194031	0.0593702	31.9974	4.06606e-05	0.344622	0.796319	0.387589	0.477365	NCAN
-1.71649	0.0827637	39.4574	1.59847e-06	0.513995	-5.96652	1e-20	1.0025e-19	FBXL16
1.33005	0.112644	56.4343	7.74333e-10	0.747811	3.9629	4.17921e-05	0.000196126	CSPG4
-1.05557	0.149941	76.6379	6.66438e-14	1.04221	-2.72601	0.0040098	0.00982305	IL34
0.205272	0.0888628	49.007	2.26182e-08	0.580891	0.688605	0.454576	0.542459	ZNF597
0.25121	0.0318285	17.3502	0.0152724	0.140237	1.40808	0.129228	0.19156	TMED6
-0.461344	0.0962329	52.1527	5.44766e-09	0.635988	-1.48718	0.109458	0.166347	CSRP1
0.137482	0.106139	58.4004	3.14679e-10	0.718705	0.421996	0.646304	0.717205	ZNF785
0.012456	0.245799	127.923	1.70634e-24	1.80173	0.0251239	0.978137	0.984384	ZNF688
-0.223454	0.0269399	14.6796	0.0403328	0.10422	-1.36141	0.14215	0.208037	C16orf89
-0.0652383	0.037512	20.3818	0.00480141	0.182193	-0.336835	0.714162	0.773853	C16orf71
1.54741	0.101399	50.7194	1.04323e-08	0.66737	4.85946	4.2996e-07	3.54359e-06	CSRP2
-1.75	0.155834	74.2327	2.05278e-13	1.07098	-4.43309	5.76146e-06	3.57524e-05	MGAT5B
-1.22931	0.126124	64.931	1.55262e-11	0.866529	-3.46149	0.000304239	0.00107018	TOM1L2
-0.296618	0.168502	90.6663	9.02828e-17	1.20162	-0.722597	0.432774	0.522663	TEPSIN
-0.00669062	0.0634535	34.7582	1.24173e-05	0.381819	-0.0265606	0.976893	0.983693	B3GNTL1
-2.14046	0.144996	65.5462	1.16788e-11	0.984795	-5.62119	1e-20	1.0025e-19	RBFOX3
0.882215	0.0529175	27.7203	0.000247088	0.294015	3.83508	7.09433e-05	0.000308873	CD300LF
-0.178777	0.0365558	19.8642	0.0058707	0.175278	-0.935047	0.311006	0.39915	DNAH2
-0.0517072	0.0479761	26.0267	0.000498172	0.260334	-0.236069	0.797415	0.842171	SLC25A10
0.699933	0.011178	1.56095	0.980124	0	6.62025	1e-20	1.0025e-19	SLC47A2
0.12732	0.0252078	13.7937	0.054974	0.0919085	0.801916	0.384291	0.474055	CFAP52
-0.555652	0.0164468	9.30884	0.231237	0.0315411	-4.33274	9.80308e-06	5.72864e-05	CCDC42
0.0964415	0.0189134	10.606	0.156753	0.0486654	0.701261	0.446376	0.535476	CD300LG
-0.268304	0.096932	52.7464	4.16006e-09	0.643768	-0.861773	0.350031	0.439247	RUNDC1
0.972415	0.0519839	27.3042	0.000293765	0.288226	4.26498	1.16949e-05	6.56054e-05	EME1
-1.14236	0.0956153	49.5794	1.74686e-08	0.632954	-3.69436	0.000124258	0.000495372	ADRA1B
-0.275931	0.079305	43.0664	3.23862e-07	0.503082	-0.979829	0.288655	0.375561	PROCA1
0.126966	0.135247	73.5234	2.8591e-13	0.942883	0.345242	0.70733	0.768527	DHRS13
0.897111	0.0757802	40.059	1.22648e-06	0.474097	3.25888	0.000646831	0.00204847	KCTD11
0.597131	0.0768207	41.2046	7.39576e-07	0.481176	2.15442	0.0217556	0.0420888	CST3
-0.026406	0.030164	16.3894	0.0217877	0.127513	-0.15204	0.868511	0.900974	NOTUM
0.547188	0.0835705	44.9733	1.38402e-07	0.533411	1.89282	0.0428558	0.0750783	TMC8
-0.396703	0.205096	107.794	2.63233e-20	1.49645	-0.875967	0.342238	0.431237	WIPF2
1.43727	0.0204431	10.4256	0.165712	0.050945	10.0523	1e-20	1.0025e-19	TMEM99
0.228767	0.0109627	4.65479	0.702007	0	2.18491	0.0200261	0.0391139	STARD6
0.260596	0.0602085	32.6017	3.14045e-05	0.354255	1.06204	0.250507	0.334491	C18orf25
-1.20147	0.181603	90.9308	7.9663e-17	1.30254	-2.81937	0.0029736	0.00758833	CCBE1
-1.26118	0.0788812	39.8854	1.32397e-06	0.495336	-4.49045	4.2136e-06	2.71318e-05	CBLN2
-0.41996	0.0312035	16.8389	0.0184653	0.134515	-2.37742	0.0116315	0.0245264	CST6
-1.13084	0.0633791	32.7293	2.97344e-05	0.375578	-4.49189	4.2136e-06	2.71318e-05	ANKRD29
1.07648	0.0959822	49.5655	1.75786e-08	0.622194	3.47466	0.000288331	0.00102319	CSTA
0.855568	0.0685044	36.3108	6.33304e-06	0.416619	3.26885	0.000622409	0.00198356	CSTB
0.662963	0.0469315	25.1047	0.000727054	0.25237	3.06025	0.00130544	0.00372723	ZNF480
0.940927	0.0702756	36.8242	5.06434e-06	0.42877	3.54939	0.000218333	0.000803735	C19orf18
-0.342563	0.0484157	26.3339	0.000438954	0.265213	-1.55685	0.0941536	0.146358	ZNF418
-0.523647	0.0988974	53.1436	3.47287e-09	0.655368	-1.66512	0.0738032	0.119235	PPM1N
0.731083	0.0362057	19.3115	0.00726561	0.170651	3.84218	6.88795e-05	0.000300902	CSTF1
-0.469363	0.0382436	20.7448	0.00416673	0.187739	-2.4001	0.0108902	0.0231818	KLC3
-0.299628	0.026683	14.5693	0.0419344	0.102545	-1.83428	0.0494786	0.0847528	HIPK4
0.0717829	0.0343201	18.7464	0.00902001	0.159087	0.387478	0.673502	0.740846	TMC4
1.1549	0.0717438	36.7537	5.22244e-06	0.436013	4.31173	1.0319e-05	5.95238e-05	CSTF2
-0.0869219	0.0413371	22.4683	0.00210848	0.21106	-0.427523	0.641991	0.713808	ZNF524
0.34079	0.07907	42.8073	3.6339e-07	0.500274	1.21194	0.190494	0.265906	ZNF784
-0.0124223	0.0498947	27.3179	0.000292103	0.277092	-0.0556129	0.951733	0.964422	ZNF563
0.336572	0.0723968	39.3477	1.67753e-06	0.447636	1.25089	0.176878	0.250325	CSTF3
-0.986504	0.227375	115.232	7.52279e-22	1.67747	-2.06884	0.0273035	0.0509405	DACT3
0.461476	0.021625	11.8534	0.105483	0.0662247	3.13813	0.000992347	0.00296277	SIX5
-0.142302	0.0568526	30.9509	6.34849e-05	0.329615	-0.596809	0.516606	0.601242	ZNF420
-0.816555	0.0225824	12.0728	0.0981891	0.0708648	-5.43376	1e-20	1.0025e-19	FAM98C
-0.510895	0.0432359	23.4037	0.00144939	0.225362	-2.45702	0.00920621	0.0200635	CAPN12
1.14338	0.0696234	36.1124	6.9036e-06	0.41895	4.33323	9.80308e-06	5.72864e-05	DPY19L3
-0.452088	0.0508124	27.6745	0.000251847	0.283754	-2.00557	0.0322132	0.0588635	ADRA1A
-2.04759	0.109053	49.1885	2.08396e-08	0.709762	-6.20047	1e-20	1.0025e-19	TTC9B
0.174788	0.0741957	40.5648	9.81215e-07	0.464828	0.641684	0.485802	0.571685	TICAM1
-0.514395	0.0290025	15.6143	0.0288833	0.118191	-3.0205	0.00150804	0.00422477	ZNRF4
1.08354	0.162718	83.7427	2.37021e-15	1.15353	2.68613	0.00454751	0.0109443	ZNF599
-0.334032	0.0422271	22.9666	0.00172762	0.218419	-1.62552	0.0807617	0.12858	FAM187B
-0.496404	0.032689	17.5983	0.0139198	0.144957	-2.74558	0.00377083	0.00932207	CILP2
0.13376	0.0138037	8.19911	0.315364	0.0161568	1.13849	0.218425	0.298094	CDC42EP5
-0.318968	0.0954449	51.8947	6.12424e-09	0.629285	-1.03245	0.26377	0.348883	NKX2-5
0.26794	0.0510345	27.7557	0.000243464	0.285156	1.18606	0.200011	0.276567	ZNF681
0.0680786	0.0470485	25.9712	0.000509673	0.256855	0.313861	0.732824	0.78871	C19orf25
0.136423	0.0248846	13.6025	0.058721	0.0894402	0.864812	0.348349	0.437557	ATP8B3
-1.6865	0.114178	54.3008	2.05067e-09	0.756219	-4.9911	2.57976e-07	2.30947e-06	DIRAS1
0.506954	0.0557157	30.2936	8.38783e-05	0.322049	2.14773	0.0221526	0.0427148	ZNF555
0.425518	0.0730621	39.7704	1.39275e-06	0.454321	1.57424	0.09061	0.141608	ZNF569
0.302812	0.0625307	33.894	1.80297e-05	0.372426	1.21095	0.190853	0.266278	ZNF570
0.452637	0.0359309	19.2485	0.00744363	0.168034	2.3879	0.0112832	0.0239089	SYT6
-0.413048	0.0583535	31.7439	4.53048e-05	0.34156	-1.70988	0.0665893	0.10902	C1orf74
0.663101	0.116964	62.4467	4.89233e-11	0.797359	1.93889	0.0381932	0.0679543	CREB3L4
-0.561741	0.0283805	15.289	0.0324678	0.113524	-3.33446	0.000491616	0.00161588	C1orf127
1.03154	0.0823505	43.2344	3.00546e-07	0.522626	3.59462	0.000185055	0.00069644	BROX
0.341528	0.0154405	8.89257	0.260461	0.0256761	2.7485	0.00373807	0.00925282	SAMD11
0.753634	0.055872	29.6923	0.000108128	0.31893	3.18833	0.000831112	0.00255418	SAMD13
-1.56389	0.0658727	31.9159	4.20993e-05	0.387666	-6.09331	1e-20	1.0025e-19	C1orf52
0.204583	0.0525828	28.6358	0.000168561	0.295652	0.892169	0.33346	0.422327	PHF13
-0.552999	0.0142575	8.32789	0.304571	0.0181033	-4.6313	2.32178e-06	1.62162e-05	CIART
1.38586	0.171812	84.9292	1.35537e-15	1.1998	3.34342	0.000474159	0.00156514	CTBS
-1.69104	0.076194	37.2677	4.17347e-06	0.47039	-6.12623	1e-20	1.0025e-19	SLC35F3
-0.570172	0.103887	57.0559	5.82659e-10	0.700171	-1.76899	0.0579297	0.0970428	HFE2
0.198331	0.0886499	48.1207	3.37232e-08	0.574816	0.666119	0.469431	0.556815	ANKRD35
-0.656907	0.0521451	28.0905	0.000211746	0.293454	-2.87672	0.00245086	0.00639036	FAM163A
0.293017	0.134887	72.9348	3.76316e-13	0.939927	0.797825	0.386699	0.476419	B3GALNT2
-0.508575	0.318582	163.946	4.73564e-32	2.3919	-0.901041	0.328706	0.41767	CTBP2
-2.16162	0.209879	94.5167	1.45766e-17	1.50102	-4.71839	1.46186e-06	1.08835e-05	MFSD4A
0.0961732	0.0359519	19.583	0.00654447	0.170852	0.507217	0.581319	0.660043	PM20D1
1.10327	0.065621	33.6232	2.02581e-05	0.389506	4.30685	1.0319e-05	5.95238e-05	SLC30A7
-0.444339	0.0463702	25.2464	0.000686111	0.249729	-2.06346	0.0276964	0.0515744	CCDC27
-0.0768546	0.0477614	25.9832	0.000507162	0.259733	-0.351667	0.702147	0.764181	ZNF436-AS1
-0.209862	0.0930174	50.5217	1.1409e-08	0.609766	-0.688099	0.454913	0.542695	CTF1
-0.820615	0.0508485	26.9473	0.000340634	0.27978	-3.63916	0.000154785	0.000599002	GLIS1
1.24708	0.130143	66.2366	8.48207e-12	0.88686	3.45688	0.000309485	0.00108532	CTGF
0.00164292	0.0724134	39.4654	1.59285e-06	0.449133	0.00610531	0.99468	0.995793	RC3H1
0.00669288	0.162744	86.3598	6.90422e-16	1.14943	0.0165905	0.985559	0.989446	ZNF362
-0.0827299	0.0469775	25.7888	0.000549344	0.255376	-0.381696	0.678086	0.744262	CTH
0.141051	0.0746114	40.4383	1.03757e-06	0.463976	0.516384	0.574588	0.65406	MANEAL
-0.383889	0.0451992	24.4506	0.000949058	0.23973	-1.80568	0.0530425	0.0899622	FAM78B
-0.136537	0.037828	20.6219	0.00437195	0.185168	-0.70201	0.44589	0.535121	CTLA4
-0.285884	0.0764268	41.6763	6.00215e-07	0.482331	-1.03411	0.263017	0.34807	SHISA4
-0.25087	0.147704	79.8677	1.4658e-14	1.04595	-0.65276	0.478386	0.564653	EXOC8
-0.352015	0.119418	64.1232	2.25583e-11	0.817056	-1.01865	0.270182	0.355545	PDIK1L
-0.156441	0.0365974	20.0026	0.00556415	0.176286	-0.817761	0.375012	0.464036	BNIPL
-0.0919047	0.0245346	13.4881	0.0610725	0.0875678	-0.586743	0.523648	0.607735	CFAP57
-0.22148	0.0255368	13.9442	0.0521834	0.0941395	-1.38596	0.135259	0.199104	CCDC24
-0.315666	0.0580365	31.8001	4.42319e-05	0.34019	-1.31032	0.157462	0.226596	CCDC17
-0.0458775	0.0417409	22.8338	0.00182199	0.215036	-0.224553	0.807065	0.850277	LRRC71
1.00296	0.058935	30.2612	8.50326e-05	0.338783	4.13139	2.0982e-05	0.000109515	CTNNA1
-0.916109	0.0962156	50.9189	9.53124e-09	0.631154	-2.95341	0.00190317	0.00514339	C1orf64
-0.164728	0.124464	67.3811	4.98895e-12	0.857108	-0.466924	0.611657	0.687025	CTNNA2
1.60414	0.0868439	42.2557	4.64248e-07	0.541967	5.44344	1e-20	1.0025e-19	CTNS
0.663266	0.0727069	38.7468	2.18428e-06	0.449159	2.4598	0.00913277	0.0199109	C20orf196
-0.117455	0.0541126	29.4341	0.000120549	0.307146	-0.504918	0.583022	0.661334	CTNNB1
-0.743516	0.159728	83.5143	2.63934e-15	1.12815	-1.86037	0.0464207	0.0802238	LSM14B
-0.221416	0.0197528	11.0223	0.137649	0.0542896	-1.57541	0.090373	0.141332	AANAT
-1.16444	0.0636442	32.3673	3.47178e-05	0.37578	-4.6157	2.32178e-06	1.62162e-05	ADRA2A
-0.208271	0.0182523	10.2735	0.173598	0.0442004	-1.54159	0.0973629	0.150643	ABCC13
0.565282	0.0206779	11.2802	0.126857	0.0588101	3.93108	4.65216e-05	0.000213919	LCA5L
0.0969049	0.089478	48.6757	2.62628e-08	0.58186	0.323957	0.724549	0.782193	CTNND2
-1.11883	0.0648588	33.2647	2.36334e-05	0.386904	-4.39319	7.05134e-06	4.27529e-05	YDJC
1.34533	0.137843	68.5396	2.91344e-12	0.948089	3.62358	0.000165534	0.000632184	HSCB
-0.161083	0.0530663	29.0397	0.000142298	0.301036	-0.699264	0.447645	0.536446	CCDC117
0.407842	0.0110127	5.74242	0.570126	0	3.88637	5.84745e-05	0.000262447	DUSP18
-0.0304965	0.0548848	29.9439	9.72378e-05	0.314329	-0.130174	0.887302	0.915567	CTPS1
0.522306	0.015026	8.65131	0.278669	0.0225754	4.26092	1.17809e-05	6.59605e-05	FAM109B
0.456236	0.0268173	14.4446	0.0438154	0.101942	2.78601	0.00331335	0.00832894	NFAM1
0.111318	0.0236131	12.9745	0.0727328	0.0807635	0.724417	0.431632	0.521339	PNPLA5
0.394116	0.0237259	12.9921	0.0723011	0.0812104	2.55866	0.00677573	0.0153754	CDPF1
-0.345569	0.110794	59.9195	1.5665e-10	0.751682	-1.03819	0.261151	0.346365	TTL
0.542045	0.108244	58.3433	3.23028e-10	0.731459	1.64753	0.0768117	0.123325	CKAP2L
-0.872078	0.0292504	15.4346	0.0308151	0.118507	-5.09905	8.59919e-08	8.41043e-07	SMYD1
0.0625169	0.0109284	4.42032	0.73029	0	0.598024	0.515768	0.600326	OTOS
-0.224318	0.0315479	17.1142	0.0166747	0.137602	-1.26293	0.172782	0.245303	COPS9
0.059346	0.0991486	54.0006	2.35121e-09	0.65888	0.188473	0.837511	0.875532	PROM2
1.15426	0.0437945	22.4085	0.00215939	0.222395	5.51564	1e-20	1.0025e-19	TTC30B
-0.470777	0.0313509	16.9832	0.0175047	0.136711	-2.65883	0.00496156	0.0118016	GPAT2
0.744198	0.0421434	22.2602	0.00229081	0.213266	3.62513	0.000164245	0.000627464	ITPRIPL1
0.82448	0.143033	75.1445	1.3404e-13	0.99092	2.18003	0.0202928	0.0395417	CTSB
-0.670779	0.0687482	36.4228	6.03191e-06	0.418658	-2.55829	0.00678296	0.015388	FAM117B
0.572339	0.0360146	19.3011	0.00729456	0.169333	3.01588	0.00153315	0.00428448	PUS10
0.909482	0.0961361	50.4204	1.19437e-08	0.629147	2.93326	0.00203216	0.00544265	SEPT10
0.58745	0.0493835	26.4676	0.000415392	0.271189	2.6435	0.00520784	0.0123119	KANSL1L
0.365475	0.0202411	11.1799	0.130964	0.0568175	2.56886	0.00656686	0.0149973	PLB1
-0.161074	0.0375088	20.5608	0.00447751	0.183398	-0.831685	0.366988	0.456155	ZSWIM2
-1.97331	0.0925323	42.7104	3.79379e-07	0.58673	-6.48707	1e-20	1.0025e-19	ZNF385B
1.5968	0.119658	58.8291	2.58492e-10	0.806111	4.61615	2.32178e-06	1.62162e-05	ARL6IP6
0.234698	0.0542521	29.6696	0.000109166	0.310104	1.00763	0.275349	0.361036	METTL21A
0.718577	0.113281	60.3329	1.29531e-10	0.763942	2.13498	0.0229253	0.0439425	CTSH
0.903284	0.0406256	21.3725	0.00325619	0.202529	4.48151	4.38559e-06	2.80528e-05	SGO2
-0.109036	0.029269	16.064	0.0245378	0.12226	-0.637334	0.48876	0.574468	C2CD6
0.416018	0.0147961	8.56409	0.285485	0.0213205	3.4201	0.000355491	0.00122598	SLC38A11
-0.19089	0.0448762	24.4728	0.000940553	0.237769	-0.901102	0.328673	0.41767	SLC23A3
1.19589	0.0530819	26.9394	0.000341749	0.290394	5.19059	1e-20	1.0025e-19	CTSK
-0.183335	0.027862	15.1949	0.0335805	0.111027	-1.09835	0.234818	0.31686	GPBAR1
0.0790219	0.0937183	51.6287	6.90975e-09	0.619084	0.258128	0.77892	0.827598	FAM84A
0.700362	0.141842	75.0785	1.38245e-13	0.985263	1.85961	0.0465098	0.0803419	RMDN2
-0.926095	0.0852828	43.9465	2.18866e-07	0.543556	-3.17121	0.000884513	0.00269056	SLC16A14
-0.169276	0.0184523	10.35	0.169589	0.0453063	-1.24615	0.178486	0.252206	WDSUB1
-0.934808	0.169191	87.7917	3.51256e-16	1.21366	-2.27266	0.0156921	0.0316373	UPP2
-0.112004	0.200204	105.001	9.97527e-20	1.45233	-0.250322	0.785475	0.832813	GPR155
0.36303	0.0547722	29.83	0.000102024	0.313382	1.55118	0.0953442	0.147973	TTC14
1.95443	0.140538	65.6601	1.10785e-11	0.948394	5.21342	1e-20	1.0025e-19	DTX3L
-0.934932	0.0770686	40.6118	9.61059e-07	0.484066	-3.36776	0.000433571	0.00145261	FAM19A4
0.529511	0.0712157	38.5036	2.43025e-06	0.43999	1.98421	0.0340238	0.0617452	SGO1
0.551279	0.0299996	16.0555	0.0246139	0.124717	3.18283	0.00084831	0.0025981	EFHB
-0.78899	0.0984456	51.8683	6.19812e-09	0.648964	-2.51463	0.00775303	0.017282	PPM1L
0.773508	0.0112554	5.00387	0.659491	0	7.29094	1e-20	1.0025e-19	WDR49
0.800712	0.0278556	14.6651	0.0405403	0.107118	4.79756	8.59919e-07	6.79348e-06	LRRC34
-2.90983	0.318055	132.902	1.55532e-25	2.31342	-5.15961	1e-20	1.0025e-19	CPNE9
1.00882	0.0965899	51.2233	8.30375e-09	0.641765	3.24601	0.000679422	0.0021331	CCDC80
2.07964	0.158397	72.8148	3.97997e-13	1.06933	5.22535	1e-20	1.0025e-19	CTSO
0.121693	0.0691089	37.9916	3.04139e-06	0.425887	0.462911	0.614747	0.689914	CCDC12
-0.919092	0.100385	52.6216	4.40278e-09	0.663408	-2.90084	0.00226013	0.00595986	MB21D2
0.671737	0.181365	95.2568	1.02622e-17	1.29157	1.57733	0.0899917	0.140907	PPP4R2
-1.1383	0.137031	69.9638	1.50249e-12	0.939336	-3.07503	0.00124138	0.00358302	ADRA2C
1.73001	0.166351	80.6127	1.03307e-14	1.14238	4.24167	1.31568e-05	7.29614e-05	CTSS
0.317078	0.0351296	19.0631	0.00799197	0.164202	1.69173	0.0694261	0.113059	XXYLT1
-0.144509	0.0813926	44.4696	1.7332e-07	0.521588	-0.506528	0.581832	0.660303	RNF38
1.2119	0.0553878	28.2931	0.000194557	0.313263	5.14943	1e-20	1.0025e-19	GLIPR2
-0.209129	0.0219079	12.093	0.0975423	0.0688566	-1.41291	0.12793	0.189806	CTSW
0.444576	0.060686	32.6662	3.05485e-05	0.356133	1.80468	0.0531722	0.0901237	CMC1
1.76967	0.16648	79.5231	1.72316e-14	1.16553	4.33722	9.63109e-06	5.63664e-05	CCDC50
0.448187	0.110537	59.7168	1.71944e-10	0.745959	1.34805	0.146033	0.212916	CMTM8
0.134687	0.047906	25.9717	0.000509575	0.26009	0.615362	0.503733	0.589088	NUDT16P1
0.396186	0.0508566	27.4345	0.000278279	0.282134	1.75681	0.0596323	0.0993359	CTSZ
-0.608682	0.0518172	28.0408	0.000216181	0.289999	-2.67395	0.00472577	0.0113195	CCDC13
-0.173093	0.232776	123.429	1.47838e-23	1.71145	-0.358766	0.696443	0.759323	CUX1
-2.4704	0.19273	81.3808	7.20065e-15	1.35662	-5.62721	1e-20	1.0025e-19	CNTN4
0.607426	0.172721	91.8028	5.27282e-17	1.22938	1.46157	0.115559	0.173982	CX3CR1
0.268135	0.0501958	27.1805	0.000309245	0.276319	1.1968	0.19603	0.272097	IGSF11
0.125317	0.0319665	17.5068	0.0144051	0.14183	0.700909	0.446595	0.535684	ZNF827
0.703861	0.0784518	41.7619	5.77879e-07	0.492287	2.51296	0.00779319	0.0173416	SH3D19
0.473671	0.0284763	15.3978	0.0312248	0.114539	2.80695	0.00309794	0.00786422	NFXL1
-0.300968	0.058521	31.6756	4.66438e-05	0.341257	-1.24412	0.179182	0.253092	PAQR3
1.18318	0.117382	59.9959	1.51238e-10	0.788422	3.45341	0.000312409	0.00109296	SCFD2
0.0355486	0.0116482	7.28314	0.400007	0.00381195	0.329376	0.720172	0.778624	FAM218A
-1.67418	0.104808	50.3261	1.24645e-08	0.690312	-5.17137	1e-20	1.0025e-19	JAKMIP1
0.387326	0.0254609	13.9007	0.0529764	0.0937435	2.42739	0.0100414	0.0216525	CYB5A
0.879376	0.0113366	1.8022	0.969973	0	8.2591	1e-20	1.0025e-19	THAP6
-0.510939	0.0742137	40.0659	1.22276e-06	0.460022	-1.87554	0.0447282	0.0777262	C4orf26
-0.195932	0.0414753	22.5227	0.0020632	0.211922	-0.962079	0.297343	0.385098	KLB
-0.756451	0.0909707	48.2594	3.16807e-08	0.5881	-2.50802	0.00791272	0.0175638	PPM1K
0.255875	0.019119	10.7039	0.152066	0.0499933	1.85053	0.0475712	0.0818594	TRMT44
-0.729343	0.149611	79.4796	1.75871e-14	1.05842	-1.88561	0.0436346	0.0761902	ADRB1
0.132008	0.0128704	7.7908	0.351402	0.0106573	1.1636	0.20854	0.286657	RASGEF1B
-0.429157	0.0696845	37.4355	3.87866e-06	0.423445	-1.62573	0.0807229	0.12854	DAB2IP
-0.225048	0.246811	126.809	2.91588e-24	1.80964	-0.452995	0.622293	0.697	CREBRF
0.21474	0.0634066	34.7006	1.27303e-05	0.380363	0.852798	0.355027	0.444127	CEP120
1.10319	0.11392	58.7485	2.6823e-10	0.764838	3.2685	0.000623269	0.00198521	TMEM167A
0.460148	0.131081	71.3012	8.061e-13	0.914004	1.27095	0.170129	0.24198	TMEM161B
0.0244419	0.14286	78.6601	2.58325e-14	1.00653	0.0646666	0.943848	0.95877	CYB561
1.33363	0.071294	35.6107	8.58399e-06	0.430557	4.9947	2.57976e-07	2.30947e-06	SRFBP1
-0.47264	0.146757	78.3559	2.9794e-14	1.02633	-1.23376	0.182757	0.257174	PLEKHG4B
1.17418	0.0837938	42.659	3.8814e-07	0.527166	4.0563	2.79474e-05	0.000138239	CYBA
-0.5645	0.0437432	23.5679	0.00135662	0.229908	-2.69903	0.00436409	0.0105729	ZMAT2
0.412858	0.0175481	9.90038	0.194289	0.0393483	3.11663	0.00106948	0.00315311	IRX2
-0.0988676	0.0415225	22.5639	0.00202961	0.212288	-0.48519	0.597853	0.674928	BTNL9
1.46765	0.153435	76.1647	8.31671e-14	1.05507	3.74679	9.91487e-05	0.00040872	CYBB
-0.167471	0.0838967	46.1269	8.25857e-08	0.541027	-0.578186	0.529736	0.613585	ARSK
0.330773	0.0137539	8.1549	0.319133	0.0156198	2.82044	0.00296397	0.00756707	FAM81B
-0.190021	0.0767205	41.9345	5.35328e-07	0.484532	-0.686034	0.456266	0.544085	CYC1
-0.837306	0.0475555	24.8434	0.000808858	0.254016	-3.83958	6.94815e-05	0.000302849	CCDC112
-0.883143	0.105953	56.5404	7.37657e-10	0.707809	-2.71315	0.00417465	0.010169	SH3RF2
0.665148	0.0993698	53.4023	3.0873e-09	0.657245	2.11004	0.0245039	0.0464779	ADRB2
-0.586921	0.25169	125.547	5.34597e-24	1.85269	-1.16989	0.206133	0.283952	CYLD
0.916908	0.154785	80.5205	1.07876e-14	1.08166	2.33057	0.01332	0.0275766	CNKSR3
-0.765788	0.0765616	40.8856	8.51596e-07	0.479925	-2.7676	0.0035132	0.00876905	SAMD3
-1.07948	0.0472038	24.6251	0.000884066	0.250932	-4.96851	3.43968e-07	2.96516e-06	SLC2A12
-1.16738	0.0619175	31.9046	4.23033e-05	0.362506	-4.69144	1.71984e-06	1.26582e-05	PNLDC1
-2.4291	0.140142	60.4132	1.24834e-10	0.943608	-6.48875	1e-20	1.0025e-19	NKAIN2
-1.07683	0.095105	49.3725	1.91785e-08	0.615846	-3.49177	0.000269499	0.000964308	CYP1A1
0.178713	0.0498236	27.3188	0.000291985	0.276409	0.800643	0.385027	0.474611	CFAP206
0.829462	0.0872783	46.8551	5.95732e-08	0.567361	2.80765	0.00309003	0.00784585	CCDC167
0.186099	0.11779	64.0805	2.30079e-11	0.804975	0.542239	0.555599	0.637311	CYP1B1
-1.82011	0.148769	68.3849	3.13059e-12	1.02391	-4.71892	1.46186e-06	1.08835e-05	RUNDC3B
0.0735484	0.0694131	38.0658	2.94418e-06	0.428546	0.27916	0.761443	0.813489	BMT2
-0.0300327	0.0497497	27.2863	0.000295959	0.276676	-0.134648	0.883456	0.912817	VKORC1L1
-0.651309	0.0249733	13.5172	0.0604654	0.0895232	-4.12144	2.20999e-05	0.000114324	CRYGN
-0.0448105	0.0335277	18.2778	0.0107777	0.153078	-0.244724	0.790173	0.836195	ZNF425
0.699606	0.0268987	14.3279	0.0456468	0.101458	4.26567	1.16089e-05	6.52489e-05	ZNF746
-0.455786	0.0554032	29.7045	0.000107571	0.315345	-1.93639	0.0384402	0.0683205	ATP6V0E2
0.044707	0.0144308	8.48363	0.291883	0.0199787	0.37216	0.685699	0.75113	AMZ1
0.177262	0.0289902	15.7456	0.0275445	0.118771	1.04109	0.259838	0.344859	METTL27
0.336129	0.170783	91.888	5.06436e-17	1.22196	0.813362	0.377587	0.466775	RBM33
-1.10928	0.0892394	46.1154	8.30155e-08	0.575174	-3.71332	0.000115831	0.00046609	CYP2E1
-0.150047	0.195948	103.492	2.04706e-19	1.41626	-0.338967	0.712441	0.772276	CYP2J2
-0.654407	0.02519	13.4543	0.0617831	0.0895634	-4.1232	2.18419e-05	0.000113342	TMEM65
1.22858	0.0524889	26.4341	0.000421177	0.285672	5.36253	1e-20	1.0025e-19	RDH10
0.431756	0.0851838	46.2202	7.92036e-08	0.54971	1.47931	0.111279	0.168608	ESCO2
0.963286	0.0410479	21.3752	0.00325271	0.204935	4.75455	1.28988e-06	9.89446e-06	FAM84B
1.16105	0.067363	34.2831	1.52453e-05	0.400044	4.47341	4.81555e-06	3.06513e-05	C8orf37
0.60115	0.0413124	22.1324	0.00241023	0.209381	2.95762	0.00187574	0.00507633	VPS13B
0.0919887	0.101331	54.9424	1.53062e-09	0.674136	0.288976	0.753296	0.806118	TDRP
0.150794	0.0523462	28.6956	0.000164396	0.296204	0.659086	0.474137	0.560852	ERICH1
-0.911305	0.11658	61.0368	9.36899e-11	0.787825	-2.66902	0.00480523	0.0114838	TMEM74
0.87191	0.0436517	22.9369	0.00174825	0.22395	4.17322	1.84023e-05	9.82553e-05	FAM91A1
0.823639	0.0793882	41.8222	5.62633e-07	0.498676	2.9232	0.00210362	0.0056005	C8orf48
0.602095	0.0525946	27.9903	0.000220785	0.294816	2.62539	0.00550322	0.012885	MCMDC2
-1.38724	0.122969	60.7381	1.07496e-10	0.832709	-3.95596	4.2652e-05	0.000198957	CLVS1
0.357398	0.0110032	6.42886	0.490658	0	3.40716	0.000371485	0.00127246	SBSPON
-1.53441	0.151814	73.28	3.20314e-13	1.04909	-3.93808	4.57477e-05	0.000211195	CAMSAP1
0.30733	0.116898	63.8746	2.53052e-11	0.79946	0.898878	0.329856	0.418857	C9orf66
0.901784	0.0467574	24.5328	0.000917897	0.246127	4.1704	1.87462e-05	9.98626e-05	ADSL
0.138704	0.0109352	4.53339	0.716693	0	1.3264	0.152511	0.220884	CYP4B1
-1.70588	0.198932	93.8791	1.97213e-17	1.43618	-3.82469	7.4125e-05	0.000319496	LINGO2
0.418345	0.0121719	7.46535	0.382086	0.00630222	3.79189	8.5218e-05	0.000360889	NXNL2
-0.127367	0.149061	81.2462	7.67088e-15	1.05367	-0.329893	0.719751	0.778313	MAMDC4
-0.284761	0.0385704	20.9117	0.00390304	0.189348	-1.44995	0.118385	0.177524	LCN6
0.237284	0.0486726	26.5512	0.000401288	0.266616	1.07554	0.24456	0.328065	AK8
-1.07356	0.14658	76.2753	7.89732e-14	1.01065	-2.80407	0.00312598	0.00791983	TTC39B
0.453311	0.136155	74.0107	2.27706e-13	0.955907	1.22851	0.184591	0.259033	TRMT10B
-0.0519933	0.0818167	45.4843	1.10126e-07	0.527819	-0.181772	0.84317	0.880735	TTC16
0.928275	0.158808	83.3995	2.78587e-15	1.11505	2.32938	0.0133634	0.0276419	FAM120AOS
-0.269087	0.0297846	16.1654	0.0236473	0.124629	-1.55918	0.0936748	0.145673	CYP11A1
-0.107364	0.187608	97.9479	2.86091e-18	1.33907	-0.247876	0.787547	0.834173	FREM1
-0.64317	0.147445	79.1951	2.00991e-14	1.03382	-1.67498	0.0721504	0.116972	ZNF483
0.514536	0.0633111	34.5616	1.35188e-05	0.380963	2.04492	0.0290724	0.0538263	KIAA1958
0.255095	0.235241	123.067	1.7587e-23	1.7193	0.525952	0.567497	0.647892	PRUNE2
-0.978984	0.0312214	16.1989	0.0233599	0.130142	-5.5405	1e-20	1.0025e-19	FAAH2
-0.236391	0.051284	27.9295	0.000226451	0.287115	-1.04385	0.258595	0.343608	CYP17A1
-0.129057	0.0830019	45.2414	1.22771e-07	0.532659	-0.447957	0.626176	0.700173	MOSPD2
0.101197	0.0293583	15.9894	0.0252135	0.121764	0.59061	0.52092	0.605293	ARHGAP36
0.517585	0.0110755	2.8645	0.897248	0	4.91814	4.2996e-07	3.54359e-06	RIBC1
0.00591691	0.0579008	31.5758	4.86681e-05	0.337818	0.0245897	0.978603	0.984562	AKAP14
0.112012	0.0565976	30.768	6.86059e-05	0.32707	0.470833	0.608696	0.684246	CYP19A1
-0.949455	0.0646954	33.9592	1.75298e-05	0.385609	-3.73283	0.000105168	0.000429123	RHOXF1
1.39498	0.057219	28.5771	0.000172761	0.321955	5.83173	1e-20	1.0025e-19	ZDHHC15
0.396751	0.0691861	37.8799	3.19365e-06	0.424665	1.50837	0.104633	0.160018	USP51
1.29905	0.0681936	34.3613	1.47394e-05	0.406828	4.97457	2.57976e-07	2.30947e-06	CXorf38
0.914837	0.0253435	13.3457	0.0641199	0.0891911	5.7466	1e-20	1.0025e-19	FAM122C
-0.349421	0.0628404	34.1217	1.63446e-05	0.37343	-1.39389	0.133074	0.196335	CYP24A1
0.0866838	0.0420614	22.886	0.00178433	0.21667	0.422665	0.645776	0.716782	USP54
-0.994438	0.039485	20.6052	0.00440066	0.194765	-5.00451	2.57976e-07	2.30947e-06	CYP26A1
0.747135	0.0971726	51.6029	6.99086e-09	0.639737	2.39678	0.0109998	0.0233724	CYP27A1
0.229193	0.0428504	23.3529	0.00147933	0.222549	1.10719	0.231133	0.312771	SLC35G1
0.576341	0.0111476	6.09333	0.528895	0	5.45869	1e-20	1.0025e-19	CYP27B1
-0.202512	0.0401524	21.7725	0.00278016	0.201616	-1.01064	0.273923	0.359593	AARS
-1.14109	0.0799483	41.2619	7.2104e-07	0.499899	-4.03569	3.06991e-05	0.00015	AP2A1
1.08056	0.0700456	35.9991	7.25217e-06	0.42379	4.0828	2.54536e-05	0.000127917	DAB2
-0.572955	0.0481114	25.831	0.000539907	0.260762	-2.61214	0.00573738	0.0133707	LDHAL6A
-0.448945	0.0172716	9.77432	0.201727	0.0375648	-3.41607	0.00036108	0.00124304	C11orf42
-0.639137	0.0644286	34.4264	1.43313e-05	0.386102	-2.51799	0.007674	0.0171354	TMTC2
-0.644221	0.128233	69.1383	2.20583e-12	0.891895	-1.79901	0.0539003	0.0911587	CD55
-0.333413	0.0447646	24.2375	0.00103484	0.235622	-1.57585	0.0902819	0.141245	TMTC3
0.0260619	0.0109313	5.2216	0.63294	0	0.24927	0.786375	0.833615	C12orf50
1.39198	0.0431562	21.508	0.00308669	0.214902	6.70054	1e-20	1.0025e-19	DAG1
-1.05488	0.0570027	29.1846	0.000133892	0.322595	-4.4183	6.3634e-06	3.90295e-05	DENND5B
0.0372411	0.0529069	28.8076	0.000156856	0.299149	0.161907	0.860097	0.89472	DGKA
-1.13095	0.135649	69.196	2.14743e-12	0.939768	-3.07068	0.00125892	0.00362646	GRASP
-0.665262	0.0975044	52.582	4.48262e-09	0.649285	-2.13049	0.0232054	0.0444061	DGKB
-0.286392	0.0550783	29.7126	0.000107203	0.31383	-1.22031	0.187488	0.262276	PPTC7
-0.0501983	0.0505221	27.6724	0.000252061	0.281481	-0.223331	0.808084	0.850888	CCDC60
[truncated: 9,630 more rows]

## Sheet: BreastCancer_expression
BREAST.mu.hat	BREAST.mu.var	BREAST.Qval	BREAST.Qpval	BREAST.tau2	BREAST.zval	BREAST.pval	BREAST.FDR	BREAST.symb
0.366303	0.0751357	63.5882	9.17188e-11	0.571003	1.33634	0.148659	0.223411	ADA
0.675654	0.0301885	24.5051	0.00188473	0.172917	3.88869	5.71846e-05	0.000205946	CDH2
-2.53162	0.195473	128.607	5.49998e-24	1.60535	-5.72604	1e-20	5.982e-20	NAALAD2
-1.77908	0.0598986	46.0776	2.29763e-07	0.424547	-7.26921	1e-20	5.982e-20	NAALADL1
0.762117	0.0201138	16.2433	0.0390274	0.086716	5.37371	1e-20	5.982e-20	ACOT8
0.87572	0.195404	162.906	3.94603e-31	1.6473	1.98106	0.0343091	0.0637654	ABI1
0.664761	0.0211713	17.7197	0.0234286	0.0984715	4.56869	2.57976e-06	1.2087e-05	GNPDA1
-0.495833	0.145612	118.945	5.47425e-22	1.19773	-1.29938	0.159983	0.236893	KCNE3
-0.0717896	0.0681407	58.2104	1.04473e-09	0.510115	-0.275016	0.763761	0.82292	ZBTB33
-0.151261	0.0749096	63.5667	9.26213e-11	0.569403	-0.55266	0.546533	0.640044	CDH3
-0.420501	0.228444	190.417	6.65547e-37	1.94599	-0.879786	0.338578	0.43958	TANK
-0.17219	0.0503022	42.4004	1.13895e-06	0.350711	-0.767739	0.403093	0.50494	HDAC6
-1.09645	0.0321583	25.8702	0.00110539	0.188795	-6.11426	1e-20	5.982e-20	HDAC5
-0.340475	0.015524	13.2671	0.102982	0.0526854	-2.73264	0.00400834	0.00954989	BCL2L10
1.09604	0.146413	116.319	1.90555e-21	1.20426	2.86443	0.00262963	0.00655801	BCL2L11
-0.402155	0.0628961	52.3749	1.42462e-08	0.460927	-1.60355	0.0844466	0.138705	SH2B3
-0.179204	0.00844015	3.674	0.885274	0	-1.95062	0.0370567	0.06811	CDH4
-0.894927	0.0197536	15.819	0.0450446	0.0829915	-6.36743	1e-20	5.982e-20	GNE
-0.190746	0.0779508	67.2365	1.74037e-11	0.598532	-0.683195	0.456449	0.556165	HCN4
-0.16912	0.00846481	6.06613	0.639825	0	-1.83818	0.0488902	0.0864049	FRAT1
1.65797	0.0261388	19.4665	0.0125545	0.130149	10.2549	1e-20	5.982e-20	TROAP
-0.163738	0.100629	85.6271	3.5783e-15	0.799341	-0.516162	0.573212	0.663734	MED16
-0.430024	0.0660237	56.3234	2.43995e-09	0.491099	-1.67357	0.0720573	0.121349	PIGK
-1.67027	0.127067	93.3418	9.73357e-17	1.01304	-4.68564	1.54785e-06	7.59814e-06	CDH5
0.758824	0.0132232	11.2297	0.189022	0.0331119	6.59891	1e-20	5.982e-20	CHAF1A
0.160983	0.0149764	12.874	0.116257	0.0486096	1.31545	0.154981	0.23112	PARP2
-0.332794	0.0402105	33.7687	4.47398e-05	0.261749	-1.65961	0.0744032	0.124674	PARP3
-0.522549	0.168528	140.811	1.60936e-26	1.40299	-1.27289	0.168483	0.247452	CDH6
0.709837	0.0148768	12.3768	0.135167	0.0452768	5.81974	1e-20	5.982e-20	TOM1L1
0.58226	0.0326801	27.2475	0.000640658	0.196625	3.22088	0.000771691	0.00216554	HMGXB4
-0.010284	0.0132005	11.4572	0.177115	0.0345275	-0.0895091	0.922116	0.944367	TOM1
-0.919508	0.100979	81.6886	2.23385e-14	0.792343	-2.89361	0.00238232	0.00600433	SH2D3C
0.185019	0.0957066	80.5763	3.74263e-14	0.755597	0.598061	0.514213	0.610526	SH2D3A
-0.713048	0.0466267	37.5305	9.1905e-06	0.314164	-3.30218	0.000577522	0.0016694	MAMLD1
1.12296	0.16567	136.575	1.2222e-25	1.37995	2.75895	0.00368845	0.00888606	RANBP9
0.0109477	0.0515686	44.1993	5.21691e-07	0.364067	0.0482092	0.958005	0.970523	CDH7
-0.245141	0.107963	90.3422	3.96305e-16	0.862094	-0.746068	0.416362	0.517737	GJC1
1.43325	0.0534287	39.5407	3.90057e-06	0.367029	6.20061	1e-20	5.982e-20	AP1M2
0.855334	0.0121911	10.2877	0.245409	0.0238624	7.74666	1e-20	5.982e-20	ABCC5
1.23091	0.101362	82.1561	1.79797e-14	0.802753	3.86626	6.4064e-05	0.000228949	DNM1L
-0.248636	0.0485257	41.442	1.72313e-06	0.336711	-1.1287	0.221022	0.309932	CDH8
-1.24287	0.177096	140.33	2.02552e-26	1.47678	-2.95338	0.00194178	0.00497927	ABCC9
-1.16129	0.0716041	57.099	1.72238e-09	0.532278	-4.33982	7.3953e-06	3.16875e-05	NR1H3
0.427414	0.0420508	35.6647	2.02238e-05	0.279329	2.08431	0.0262355	0.0503122	SCAMP2
1.10176	0.0420766	33.4136	5.18666e-05	0.275744	5.37114	1e-20	5.982e-20	SCAMP3
0.537471	0.00916891	8.36946	0.398237	0.00374009	5.61301	1e-20	5.982e-20	IL18BP
-0.155714	0.139034	117.511	1.08197e-21	1.14208	-0.417606	0.648458	0.730002	RWDD2B
-0.125945	0.122354	104.771	4.50707e-19	0.992651	-0.360057	0.694173	0.76852	CDH9
-0.5446	0.0181344	15.0865	0.0574857	0.0723098	-4.04414	3.1387e-05	0.000119086	SNUPN
0.157519	0.012952	11.2842	0.18611	0.0327181	1.38409	0.134978	0.206046	PTPRU
-0.102109	0.0379765	32.3607	8.02531e-05	0.244315	-0.523969	0.567458	0.658711	TSPAN32
0.0686285	0.0328924	27.7666	0.000520731	0.199397	0.378405	0.679456	0.756259	TSSC4
-0.748897	0.0320793	25.6703	0.00119577	0.18764	-4.18128	1.63385e-05	6.56531e-05	ATP9A
-0.125535	0.0655181	56.1802	2.6019e-09	0.487232	-0.490439	0.592415	0.680705	CDH10
-0.283586	0.0573788	48.4844	7.98123e-08	0.415197	-1.18388	0.199668	0.284936	PDCD7
-0.413873	0.0788355	65.4847	3.87001e-11	0.602567	-1.47403	0.111994	0.176522	GPC6
-0.0832393	0.075318	64.6562	5.64353e-11	0.574148	-0.303304	0.740335	0.805064	USH1C
0.292289	0.0859456	73.4993	9.84782e-13	0.668158	0.997013	0.278877	0.374747	PQBP1
0.287605	0.0110706	9.76158	0.282161	0.0177448	2.73345	0.00399776	0.00953055	EDIL3
-0.577132	0.118772	97.7786	1.21352e-17	0.957605	-1.67463	0.0718846	0.121116	COL4A3BP
-0.460767	0.0685219	58.853	7.82122e-10	0.513971	-1.76022	0.0589134	0.101959	KCNK7
1.01221	0.0284752	22.314	0.0043662	0.154794	5.99843	1e-20	5.982e-20	CDH11
1.12241	0.137042	113.604	6.90599e-21	1.12139	3.03196	0.00149162	0.00394227	ARPC5
1.18672	0.0275403	21.6237	0.00566278	0.147237	7.15096	1e-20	5.982e-20	ACTR2
0.0130188	0.0890168	74.5768	5.99536e-13	0.694548	0.0436349	0.962004	0.973387	TSPAN5
-0.771447	0.157896	127.053	1.15386e-23	1.30565	-1.94143	0.037924	0.0694735	TSPAN3
-0.391655	0.037518	31.4572	0.000116466	0.238993	-2.02201	0.0308627	0.0580091	TSPAN2
0.5298	0.0415391	34.5345	3.24957e-05	0.273591	2.59946	0.00605022	0.0137418	NUBP2
0.0808458	0.0193115	16.4205	0.0367423	0.0840281	0.581767	0.525678	0.620872	TSFM
0.896008	0.0229302	18.3611	0.0186767	0.110281	5.91709	1e-20	5.982e-20	TSPAN1
1.02835	0.0736141	59.6944	5.35085e-10	0.55615	3.7902	8.65939e-05	0.000301046	PPIF
1.11088	0.0900749	73.8898	8.2274e-13	0.701341	3.70139	0.000125548	0.000424789	ARPC2
-1.84016	0.154745	110.896	2.49127e-20	1.26044	-4.67787	1.63385e-06	7.98319e-06	SGK2
2.24712	0.0341706	22.4519	0.00414402	0.188572	12.1563	1e-20	5.982e-20	KIF20A
0.539236	0.0655534	55.5775	3.4089e-09	0.487508	2.10611	0.0247785	0.0478812	PREB
-0.26708	0.160653	133.727	4.77112e-25	1.33596	-0.666341	0.467588	0.567357	HIPK3
0.0545727	0.192153	164.138	2.17916e-31	1.62146	0.124495	0.891881	0.923651	FEM1B
-1.36071	0.0611943	47.549	1.20475e-07	0.438878	-5.50062	1e-20	5.982e-20	CDH13
-0.297295	0.0298938	24.8686	0.00163631	0.171339	-1.71948	0.0648407	0.110822	ACTR1B
0.28402	0.114003	97.1135	1.65869e-17	0.91977	0.841183	0.359983	0.461446	ACTR1A
-0.295131	0.197577	167.961	3.44945e-32	1.66931	-0.663967	0.469167	0.568742	ARL4C
-1.72447	0.0594657	45.2064	3.36288e-07	0.423083	-7.07167	1e-20	5.982e-20	ARL4A
0.628856	0.0149583	12.4488	0.132273	0.0459957	5.14174	1.71984e-07	9.88142e-07	DNAL4
0.809873	0.0378862	30.8802	0.000147568	0.239773	4.1608	1.75424e-05	6.96246e-05	LRPPRC
-0.982128	0.0272938	21.5824	0.0057511	0.145866	-5.94478	1e-20	5.982e-20	FRY
0.0768075	0.0269673	22.7951	0.00363746	0.148191	0.467719	0.609663	0.695416	CDH15
0.326658	0.0305489	25.6093	0.00122477	0.178913	1.86894	0.0453785	0.0810361	TRAP1
-1.15622	0.0861239	65.7507	3.4283e-11	0.657286	-3.93985	4.66076e-05	0.000171086	OPTN
0.0925458	0.0420863	35.981	1.77015e-05	0.280611	0.451114	0.622405	0.706279	BCAP31
-0.205415	0.113057	96.2174	2.52659e-17	0.911685	-0.610917	0.505242	0.601932	NAMPT
0.834818	0.104023	84.6641	5.6027e-15	0.827981	2.58837	0.00626486	0.0141767	YAF2
0.747602	0.0829848	69.925	5.08625e-12	0.641456	2.5952	0.00613002	0.0139013	ARFRP1
0.588548	0.110455	93.5461	8.84512e-17	0.887695	1.77088	0.0574239	0.0997883	TOB1
0.292834	0.0247411	20.6917	0.00801301	0.128346	1.86171	0.0461798	0.0822397	AKAP9
0.579139	0.0158439	13.267	0.102988	0.0540541	4.60099	2.1498e-06	1.01585e-05	CLEC3A
-2.59831	0.0534712	32.0978	8.94588e-05	0.341975	-11.2365	1e-20	5.982e-20	FAM13A
0.616371	0.281017	234.673	3.03935e-46	2.41696	1.16272	0.207691	0.294183	G3BP1
0.865524	0.0716386	59.2361	6.58016e-10	0.538587	3.23374	0.000737295	0.00207703	SUGP2
0.214067	0.0128029	11.1096	0.195566	0.0311774	1.89189	0.0428869	0.0772988	EBI3
-0.826766	0.0462679	37.0467	1.12836e-05	0.309396	-3.84364	6.98254e-05	0.000247636	ADGRG2
-0.665388	0.172755	146.458	1.07373e-27	1.44478	-1.60088	0.0849588	0.139408	CDH17
-0.566342	0.130947	107.929	1.01408e-19	1.0677	-1.56506	0.0920114	0.149046	MBNL2
-0.0434468	0.187944	157.481	5.37808e-30	1.58288	-0.100217	0.912829	0.937829	ABI2
0.118984	0.0509647	43.4452	7.2412e-07	0.357428	0.527054	0.565162	0.656439	CEBPZ
0.72304	0.0335047	27.191	0.000655237	0.200417	3.95011	4.48878e-05	0.000165399	PLXNC1
-1.67597	0.0557643	40.3388	2.77016e-06	0.386238	-7.09722	1e-20	5.982e-20	AASS
0.00860816	0.0472018	40.0591	3.12354e-06	0.324581	0.0396215	0.965495	0.975788	PDZK1IP1
0.975491	0.122387	101.964	1.69299e-18	0.993054	2.7884	0.00336564	0.00818123	ATP6AP2
-0.0833882	0.0589717	50.6707	3.03663e-08	0.429491	-0.343386	0.707664	0.779155	CDH18
1.00367	0.0351799	27.7448	0.000525281	0.213649	5.3511	1e-20	5.982e-20	FARP1
-1.23469	0.0182352	14.1182	0.0787361	0.0674243	-9.14333	1e-20	5.982e-20	LPAR6
0.349737	0.0521776	44.3007	4.9916e-07	0.368389	1.53108	0.0991139	0.158869	LPCAT3
-0.627274	0.113899	96.0181	2.77438e-17	0.917314	-1.85865	0.0465245	0.0827141	WASF2
0.745112	0.0129507	10.9333	0.205507	0.0303031	6.54749	1e-20	5.982e-20	SLC25A13
-0.0757865	0.0307016	25.9034	0.00109105	0.180444	-0.432525	0.636778	0.719011	ZNF197
0.980395	0.0481842	37.8394	8.06042e-06	0.328065	4.46631	3.95563e-06	1.77812e-05	CDK2
-0.316654	0.0336806	28.3051	0.000419575	0.205542	-1.72542	0.0639339	0.109546	DHRS9
-0.159093	0.0935119	78.7715	8.6364e-14	0.73448	-0.520257	0.570175	0.661147	RCL1
0.33681	0.0296338	24.8401	0.00165455	0.170623	1.95655	0.0365068	0.0672374	ZNF256
-0.0806238	0.0397333	33.5338	4.93379e-05	0.257906	-0.40447	0.658762	0.738912	SORBS3
-1.06738	0.156266	124.433	4.0213e-23	1.29068	-2.70013	0.0044328	0.0104392	CNIH1
-1.34364	0.0444122	33.4403	5.1294e-05	0.288187	-6.37576	1e-20	5.982e-20	TENM1
-0.522598	0.0473544	39.7453	3.57331e-06	0.325303	-2.40153	0.0109359	0.0231538	RBM7
0.298652	0.0530534	45.0907	3.53719e-07	0.37621	1.29661	0.160875	0.238018	RBM6
-0.358346	0.047114	39.8288	3.44766e-06	0.32272	-1.65092	0.0759019	0.126874	LHFPL2
-2.03693	0.0662161	44.2616	5.07723e-07	0.468206	-7.91577	1e-20	5.982e-20	LHFP
0.30788	0.0860139	72.8635	1.31949e-12	0.668915	1.04978	0.254559	0.348103	TNK2
1.42518	0.0910751	71.2968	2.71083e-12	0.707047	4.72249	1.28988e-06	6.4433e-06	ALYREF
1.08584	0.0936563	74.6693	5.74498e-13	0.73258	3.5481	0.000227277	0.000722921	TXNDC9
-0.0791412	0.160696	133.101	6.43354e-25	1.33474	-0.197424	0.829236	0.874269	RNF41
-0.987426	0.0677565	53.7461	7.73221e-09	0.500526	-3.7934	8.57339e-05	0.000298235	TSHZ1
1.15976	0.0139686	11.3824	0.18096	0.0361259	9.81282	1e-20	5.982e-20	ALG3
0.58282	0.0959006	80.0289	4.8238e-14	0.757085	1.88202	0.0439466	0.0788422	PSME3
0.742948	0.0560854	47.6035	1.17627e-07	0.402581	3.13714	0.00103517	0.00282895	MPHOSPH10
1.61241	0.0608155	45.2479	3.30253e-07	0.435839	6.53835	1e-20	5.982e-20	CDK5
0.334465	0.0191816	16.1101	0.0408313	0.0819715	2.41495	0.0105238	0.0223649	MPHOSPH6
0.345934	0.0208886	17.487	0.0254188	0.0960687	2.39353	0.0111926	0.023629	DHRS2
-0.0105861	0.181969	149.159	2.93704e-28	1.52502	-0.0248164	0.978397	0.984151	CALCRL
0.95047	0.0623184	50.6422	3.07517e-08	0.455497	3.80741	8.09184e-05	0.000282922	NUTF2
-0.0279861	0.0736566	63.2115	1.08839e-10	0.560078	-0.103118	0.910347	0.936661	MPZL2
0.464173	0.0853099	71.1536	2.89505e-12	0.660419	1.58921	0.0871804	0.142591	PATJ
-0.215226	0.0785071	66.6287	2.29702e-11	0.602054	-0.76814	0.402854	0.504772	USPL1
-1.5362	0.270974	203.27	1.30715e-39	2.30757	-2.9511	0.00195812	0.00501896	EIF1
0.495017	0.109955	94.7556	5.01694e-17	0.884033	1.49284	0.10761	0.170582	TOPORS
0.81544	0.0909936	75.0128	4.90354e-13	0.711874	2.70325	0.00439359	0.0103595	FLOT1
1.83482	0.023042	16.658	0.0338743	0.102063	12.0874	1e-20	5.982e-20	DDX39A
1.5145	0.078792	60.2964	4.07685e-10	0.595679	5.39545	1e-20	5.982e-20	PSMD14
-2.0689	0.401846	310.492	2.40361e-62	3.49646	-3.26369	0.000664374	0.00189224	ANGPTL7
0.00680276	0.0555629	47.2754	1.35873e-07	0.398499	0.0288598	0.974868	0.982386	KLRG1
1.03449	0.0631005	50.5967	3.13784e-08	0.460697	4.11822	2.1154e-05	8.28004e-05	CDK7
0.428138	0.0386665	32.6314	7.17524e-05	0.248929	2.17729	0.0204762	0.0404725	GDF11
-0.183799	0.0531304	45.379	3.11865e-07	0.377494	-0.797392	0.385295	0.487127	TRIB1
-0.206351	0.159103	136.291	1.40054e-25	1.32273	-0.517329	0.572355	0.662808	GPA33
0.274706	0.0118945	10.3833	0.239149	0.0239792	2.51881	0.00773454	0.0170706	CD96
0.720152	0.0198546	16.1097	0.0408368	0.0850409	5.11086	1.71984e-07	9.88142e-07	PLIN3
0.696732	0.0360165	29.46	0.000263232	0.224083	3.67126	0.000143091	0.000478024	MFSD10
1.64777	0.0290575	21.2587	0.00649105	0.154943	9.66647	1e-20	5.982e-20	STX6
0.525459	0.0376084	31.4511	0.000116759	0.239513	2.70955	0.00430931	0.0101939	COQ7
-0.246256	0.0279226	23.6067	0.00266672	0.15659	-1.4737	0.112072	0.176621	NBR2
-1.18017	0.0666607	51.2544	2.34393e-08	0.486131	-4.571	2.57976e-06	1.2087e-05	RCAN2
0.385347	0.008516	4.10591	0.847443	0	4.17575	1.65104e-05	6.59794e-05	MSLN
0.395402	0.016223	13.7309	0.0890547	0.0577726	3.10437	0.00116106	0.00314169	LRRC23
-0.368113	0.0243629	20.3899	0.00895737	0.125162	-2.35839	0.0123761	0.0258573	RASGRP2
-0.614848	0.0821334	69.2478	6.93655e-12	0.633951	-2.1454	0.0223168	0.0436702	HNRNPR
1.33363	0.0347449	26.4743	0.000870905	0.206725	7.15467	1e-20	5.982e-20	SLC35B1
1.08815	0.0540502	42.9729	8.88814e-07	0.379581	4.68049	1.54785e-06	7.59814e-06	DCAF7
-0.630819	0.0320055	26.4921	0.000864787	0.190405	-3.52608	0.000247313	0.000780885	MRPS31
-0.91638	0.087287	69.7778	5.4414e-12	0.673689	-3.10171	0.00117155	0.00316543	CALCOCO2
-0.73819	0.168794	143.671	4.08749e-27	1.41049	-1.79676	0.0539996	0.0945155	KCNMB2
-0.456805	0.0439603	36.9593	1.17087e-05	0.295225	-2.17872	0.0203962	0.0403448	GPHN
0.724523	0.0761054	62.4108	1.56527e-10	0.580121	2.6263	0.00557133	0.0127814	RABEPK
1.23792	0.0209461	16.1372	0.0404572	0.0903591	8.55344	1e-20	5.982e-20	TIMM17B
0.320833	0.168393	139.176	3.52132e-26	1.40517	0.781837	0.39455	0.496507	RIDA
0.95821	0.0141052	11.6277	0.168603	0.0381756	8.06811	1e-20	5.982e-20	POP7
-0.267054	0.085593	72.6981	1.42382e-12	0.663851	-0.912809	0.320927	0.420114	SRRM1
-1.7168	0.0508169	36.4963	1.42418e-05	0.339947	-7.61578	1e-20	5.982e-20	SPRY1
-2.36449	0.107602	69.4193	6.41274e-12	0.829258	-7.20821	1e-20	5.982e-20	SPRY2
0.59629	0.221752	182.341	3.31811e-35	1.88253	1.26626	0.170665	0.249958	STAM2
0.635854	0.0745723	60.5613	3.61677e-10	0.563014	2.32846	0.0134766	0.0278859	CNKSR1
0.68264	0.0180696	14.9815	0.059507	0.0717826	5.07829	1.71984e-07	9.88142e-07	ABCC4
-0.0577535	0.0474419	40.2724	2.85023e-06	0.326181	-0.265153	0.771977	0.829391	CDKN1A
0.658674	0.023302	19.2093	0.0137795	0.114868	4.31493	8.34122e-06	3.54792e-05	IGSF6
1.41492	0.0184397	14.3086	0.0740683	0.0698659	10.4197	1e-20	5.982e-20	SF3B4
0.917146	0.0538377	44.1336	5.36827e-07	0.38171	3.95271	4.42858e-05	0.000163285	CDK2AP2
-1.19385	0.101197	80.7829	3.40063e-14	0.797174	-3.75288	0.000102072	0.000351183	RAMP2
0.933012	0.0113109	9.53348	0.299307	0.0162501	8.77282	1e-20	5.982e-20	RAMP1
-0.441348	0.0480364	40.6287	2.44567e-06	0.331179	-2.0137	0.0315303	0.0591206	RAMP3
1.1986	0.0563707	45.2891	3.24361e-07	0.401973	5.04834	2.57976e-07	1.42721e-06	ZMPSTE24
0.0195558	0.0299752	25.5062	0.00127531	0.17482	0.112952	0.90183	0.931301	CDKN1B
0.477794	0.121999	103.435	8.46413e-19	0.991187	1.36793	0.139488	0.212012	AKAP8
-0.46879	0.0791418	65.9094	3.18904e-11	0.605785	-1.66638	0.0732556	0.12307	FSTL3
0.125684	0.0484601	41.4369	1.72689e-06	0.336589	0.570938	0.533387	0.628127	STUB1
0.209585	0.135583	113.733	6.49788e-21	1.1115	0.56919	0.534627	0.629269	STAG1
0.971478	0.12327	101.906	1.74004e-18	0.999884	2.76697	0.00359721	0.00869146	NET1
0.262913	0.177063	149.182	2.90371e-28	1.48432	0.624811	0.495624	0.592781	UBE4B
-0.531243	0.0193188	16.1362	0.0404716	0.0829424	-3.82211	7.67908e-05	0.000270033	EFS
-0.329568	0.0753859	63.712	8.67029e-11	0.575011	-1.20033	0.193593	0.277628	PRSS16
-2.45421	0.0201305	12.6825	0.123249	0.063826	-17.2975	1e-20	5.982e-20	CDKN1C
0.559948	0.0456309	38.5506	5.95469e-06	0.310866	2.62131	0.00565973	0.0129689	SIGMAR1
0.361895	0.0763756	64.9962	4.83438e-11	0.583571	1.3095	0.156814	0.233136	BET1
-0.08705	0.0316539	26.7008	0.000796161	0.188542	-0.489277	0.593285	0.681413	CWC27
-0.888861	0.0288282	22.9934	0.00337267	0.159592	-5.2351	1e-20	5.982e-20	SAP18
0.217898	0.0831612	71.7449	2.20662e-12	0.644607	0.755603	0.410478	0.511788	SMNDC1
1.47533	0.0283785	21.8199	0.00526069	0.153703	8.75779	1e-20	5.982e-20	RGS19
-1.01033	0.0794821	64.4601	6.17025e-11	0.606704	-3.58368	0.000198469	0.0006404	EIF1B
0.556437	0.0212947	17.7328	0.0233211	0.0992562	3.81312	7.90266e-05	0.000276974	CDKN2A
-0.450945	0.0788239	65.0506	4.71624e-11	0.601767	-1.60618	0.0839543	0.138091	SF3A1
0.913634	0.0296259	23.9433	0.00234246	0.167821	5.30807	1e-20	5.982e-20	TRAIP
-0.652321	0.0883596	72.7916	1.36389e-12	0.687138	-2.19449	0.0195328	0.0388219	DNAJA2
0.672187	0.026823	22.152	0.00464188	0.145742	4.10427	2.21859e-05	8.62011e-05	BCKDK
0.107809	0.0395751	33.5905	4.81857e-05	0.257484	0.541932	0.554307	0.647127	MAEA
-0.199814	0.0544157	46.7039	1.74611e-07	0.388915	-0.856571	0.351379	0.45269	APC2
1.25915	0.0176935	13.6424	0.0915752	0.0627768	9.46607	1e-20	5.982e-20	PAK4
0.272689	0.100467	84.7565	5.36705e-15	0.797974	0.860314	0.34929	0.450321	MARCH6
1.57146	0.0227575	16.9585	0.0305439	0.102707	10.4169	1e-20	5.982e-20	ADAR
-0.561901	0.186774	148.073	4.94706e-28	1.56424	-1.30017	0.15974	0.23664	CDKN2B
-0.100498	0.0257754	21.7137	0.00547472	0.13777	-0.62597	0.494829	0.592014	KATNB1
0.18616	0.0445568	37.794	8.21732e-06	0.301653	0.881922	0.337417	0.438318	SNAPC5
1.13967	0.0437795	34.9683	2.70961e-05	0.288863	5.44684	1e-20	5.982e-20	ZNF267
0.895112	0.0301446	23.9294	0.00235508	0.17185	5.15552	8.59919e-08	5.09944e-07	CCNO
-1.81321	0.265798	184.498	1.1686e-35	2.25041	-3.51701	0.000254794	0.000801244	CDKN2C
-0.795717	0.0756304	61.2639	2.63184e-10	0.571629	-2.89341	0.00238413	0.00600628	RTN3
-0.432093	0.0703058	59.2507	6.53718e-10	0.527555	-1.6296	0.0796465	0.131995	LANCL1
-0.412365	0.0743842	63.3159	1.03797e-10	0.565445	-1.51196	0.103299	0.164624	NMUR1
-0.384359	0.0578837	49.4062	5.31387e-08	0.419474	-1.59757	0.0855833	0.140294	B3GALT5
-1.40416	0.0745388	55.8911	2.96204e-09	0.551229	-5.1431	1.71984e-07	9.88142e-07	TNIP1
-1.18455	0.125191	102.034	1.63793e-18	1.01118	-3.34787	0.00048895	0.00143695	LAMC3
0.588269	0.0259835	21.6639	0.00557796	0.139281	3.64945	0.000154184	0.00051039	CDKN2D
0.38453	0.0398367	33.6039	4.79183e-05	0.259314	1.92659	0.0393551	0.0717726	IKZF1
0.434417	0.00856144	3.50548	0.898764	0	4.69498	1.54785e-06	7.59814e-06	CRISP3
-0.0251465	0.0491865	41.8591	1.43923e-06	0.342286	-0.113385	0.901453	0.93116	KLHL41
-0.135786	0.0955178	82.0298	1.90659e-14	0.7545	-0.439353	0.631481	0.714486	RRAGB
0.688295	0.0400934	32.4188	7.83487e-05	0.258722	3.43746	0.000346289	0.00105944	AKR1A1
0.422819	0.0317652	26.5059	0.000860087	0.188554	2.37235	0.0118873	0.02493	EMC8
0.296627	0.0489179	41.6338	1.58626e-06	0.340088	1.34115	0.14721	0.22175	TMEM5
2.15004	0.047174	30.8142	0.000151609	0.301338	9.89908	1e-20	5.982e-20	CDKN3
0.41611	0.00854176	4.429	0.816494	0	4.5023	3.26769e-06	1.48961e-05	TLR6
-0.408409	0.0157761	13.3644	0.0999125	0.0541346	-3.25159	0.000691375	0.00195954	MRVI1
0.522778	0.0734283	61.0725	2.8701e-10	0.554553	1.92924	0.0390935	0.071335	PCGF3
0.498914	0.107093	89.8434	5.00361e-16	0.854991	1.52456	0.100517	0.160675	TFG
-0.376954	0.0571071	48.6077	7.55916e-08	0.411793	-1.57741	0.0895125	0.145701	PKDREJ
0.11154	0.030832	26.1052	0.00100762	0.181969	0.635226	0.488458	0.586503	CCL26
-1.38802	0.218271	167.254	4.85115e-32	1.83767	-2.97096	0.00183352	0.00473928	TRDN
-0.253835	0.0294703	24.8505	0.00164789	0.169764	-1.47863	0.110908	0.175191	TRIM22
-0.114056	0.0621605	53.2556	9.62349e-09	0.457176	-0.457468	0.6175	0.702122	ABCA7
-2.75334	0.0862584	52.8151	1.17104e-08	0.627476	-9.37474	1e-20	5.982e-20	CDO1
0.24428	0.0163324	13.8444	0.0859125	0.0587618	1.91145	0.0408663	0.0741048	NPM3
-0.244967	0.0526345	45.0676	3.57296e-07	0.373108	-1.06776	0.246614	0.338992	NPM2
1.32091	0.0709515	55.5791	3.40651e-09	0.528718	4.95897	3.43968e-07	1.86306e-06	HMG20B
-0.033447	0.0670068	57.4101	1.49765e-09	0.500492	-0.129211	0.887823	0.920071	HMG20A
-1.17632	0.105721	81.7216	2.19989e-14	0.833543	-3.6178	0.000173704	0.000567894	KLF2
0.120277	0.0535978	45.5717	2.8668e-07	0.380426	0.519528	0.570702	0.661545	MICU1
-0.168487	0.0748102	64.4115	6.30834e-11	0.57029	-0.616008	0.501702	0.598881	CACNG3
-0.207945	0.0719536	61.8117	2.05368e-10	0.544758	-0.775213	0.398541	0.500501	CACNG2
-0.290631	0.177628	147.678	5.97867e-28	1.48696	-0.689583	0.45226	0.552161	CITED2
-0.987989	0.0733632	58.3057	1.00088e-09	0.549177	-3.64765	0.000154871	0.000512376	SEMA3A
-0.827602	0.0911097	74.2769	6.8837e-13	0.708644	-2.74182	0.00389509	0.00932016	CDR1
1.21577	0.0481104	36.688	1.31333e-05	0.324808	5.54283	1e-20	5.982e-20	BPNT1
0.324564	0.0481164	40.8944	2.18158e-06	0.332485	1.47963	0.110671	0.174863	TUBB4A
0.870109	0.0164331	13.413	0.0984067	0.0568123	6.78756	1e-20	5.982e-20	SYCP2
-0.573463	0.0125068	10.7839	0.214247	0.0281711	-5.12782	1.71984e-07	9.88142e-07	SCML2
0.453432	0.0824728	69.711	5.61048e-12	0.637128	1.57891	0.089213	0.145262	CEPT1
-2.67183	0.106682	64.7673	5.36529e-11	0.804837	-8.18018	1e-20	5.982e-20	CORO2B
-1.1873	0.122176	97.8163	1.19218e-17	0.984095	-3.39678	0.00040485	0.00121371	NOD1
0.125108	0.195804	165.91	9.27523e-32	1.65299	0.282731	0.757365	0.817848	ANAPC10
-1.74465	0.105958	74.897	5.17261e-13	0.824783	-5.35972	1e-20	5.982e-20	DLC1
-0.503629	0.00936792	8.49207	0.386936	0.00500718	-5.20342	1e-20	5.982e-20	ATP8A1
-0.513852	0.0203201	16.7407	0.0329255	0.0899188	-3.60475	0.000182303	0.000592841	NDRG1
-1.50116	0.0205437	15.3311	0.0530178	0.0834252	-10.4734	1e-20	5.982e-20	MYL9
-1.02663	0.0201132	15.935	0.0433197	0.085282	-7.23888	1e-20	5.982e-20	ADARB1
1.25515	0.106195	81.7384	2.18285e-14	0.837964	3.85161	6.75037e-05	0.000240208	CDS1
-1.28308	0.0706884	56.1993	2.57963e-09	0.525587	-4.82593	6.01943e-07	3.10559e-06	PEMT
-0.655777	0.0473281	39.1548	4.60072e-06	0.324412	-3.01437	0.00158337	0.00416207	ST3GAL6
0.880764	0.00884067	6.71116	0.568093	0	9.36736	1e-20	5.982e-20	BASP1
0.436859	0.0314777	26.5388	0.000848945	0.187015	2.46229	0.00916175	0.0197886	IFITM3
-2.20377	0.232282	159.863	1.70818e-30	1.9443	-4.57255	2.57976e-06	1.2087e-05	RAPGEF3
-0.967709	0.0306094	24.4683	0.00191186	0.174053	-5.53118	1e-20	5.982e-20	NSA2
-0.936665	0.0729002	57.9099	1.1961e-09	0.544915	-3.46912	0.000307507	0.000949801	YAP1
0.13791	0.0147462	12.6116	0.125932	0.046319	1.13568	0.218257	0.30672	PRMT5
-0.135057	0.0419653	35.4948	2.17222e-05	0.27807	-0.659285	0.472293	0.571399	TESK2
0.459329	0.0854869	71.0085	3.09443e-12	0.662387	1.57099	0.090796	0.147447	CD2BP2
0.205945	0.0234022	19.7904	0.0111589	0.118213	1.34624	0.145707	0.220027	UBAC1
-0.341086	0.0194881	16.3336	0.0378463	0.0844718	-2.44331	0.00967736	0.0207443	CDIPT
-1.19362	0.044985	34.3217	3.55195e-05	0.294365	-5.62772	1e-20	5.982e-20	PGRMC2
-0.088008	0.0653232	56.0457	2.76363e-09	0.485546	-0.344341	0.706887	0.778667	ARIH2
0.0251279	0.0621996	53.332	9.30117e-09	0.458128	0.100754	0.912374	0.937445	TUBGCP3
-0.202965	0.129008	110.212	3.44443e-20	1.05421	-0.565083	0.537548	0.631876	SEC24B
0.368346	0.0259326	21.6225	0.00566535	0.138737	2.28735	0.0151004	0.0308346	CD52
1.07953	0.0338617	27.376	0.000608663	0.204534	5.86655	1e-20	5.982e-20	TMEM147
1.44556	0.186142	138.101	5.88899e-26	1.55511	3.35053	0.000483533	0.00142246	LYPLA1
-1.46311	0.164938	123.143	7.43223e-23	1.35901	-3.6026	0.000183421	0.000595977	CDC42EP2
0.392681	0.0406433	34.0489	3.98053e-05	0.266315	1.94781	0.0373218	0.0685323	EMG1
-0.354772	0.0202206	16.8503	0.0317067	0.090183	-2.4949	0.0083051	0.0181678	OLFM1
-0.163736	0.0784503	67.8384	1.32194e-11	0.603274	-0.584585	0.523682	0.619333	CDX1
1.6802	0.136127	102.843	1.11885e-18	1.10592	4.55395	2.92373e-06	1.35296e-05	TIMM17A
-0.174966	0.0849932	72.2677	1.73531e-12	0.657562	-0.600151	0.512777	0.609224	ZER1
0.596097	0.0111885	9.80805	0.278758	0.0183086	5.63549	1e-20	5.982e-20	MCRS1
0.45185	0.0304856	25.4206	0.00131881	0.177844	2.5879	0.00627302	0.0141924	LRRN2
0.176458	0.0722204	62.3838	1.58449e-10	0.547737	0.656618	0.474081	0.572907	FAM3C
-1.31364	0.0647933	49.3111	5.54168e-08	0.470283	-5.16075	8.59919e-08	5.09944e-07	ACAA2
1.12113	0.0985477	75.9383	3.19961e-13	0.7717	3.57135	0.00020896	0.000671271	VAV3
0.933527	0.0248839	19.9686	0.0104555	0.126647	5.9179	1e-20	5.982e-20	TOMM40
-0.44554	0.0256888	21.3518	0.00626938	0.135808	-2.77981	0.0034543	0.00837224	ECI2
0.633331	0.0512059	42.5952	1.04685e-06	0.358916	2.79879	0.00325247	0.00793934	HAX1
0.106332	0.0168589	14.3152	0.0739108	0.063265	0.818939	0.372684	0.474588	GPNMB
0.891459	0.034115	27.5626	0.000564972	0.206316	4.82646	6.01943e-07	3.10559e-06	MAD2L2
1.94877	0.0547271	39.3895	4.1614e-06	0.377333	8.3303	1e-20	5.982e-20	TACC3
-0.0971375	0.0644662	55.4354	3.63295e-09	0.47793	-0.382579	0.676137	0.753574	MERTK
-0.770822	0.0408579	33.3045	5.42735e-05	0.265226	-3.81344	7.89406e-05	0.00027684	CLEC10A
1.24797	0.0512679	39.5317	3.91562e-06	0.354843	5.51165	1e-20	5.982e-20	SLC30A9
0.187482	0.0512956	43.9757	5.75009e-07	0.361489	0.827789	0.367604	0.469433	PIBF1
0.656283	0.0241253	19.5306	0.0122654	0.120691	4.22527	1.29848e-05	5.3169e-05	PPIH
0.681015	0.133751	112.588	1.11811e-20	1.09499	1.86212	0.0461335	0.0821823	COG5
0.229893	0.0315974	26.8041	0.000764203	0.188485	1.2933	0.161923	0.239416	ZNHIT1
-0.429147	0.0309039	25.8962	0.00109413	0.181587	-2.44117	0.00974435	0.0208764	FST
0.426908	0.0251631	21.1548	0.00674741	0.132752	2.69124	0.00455663	0.0106811	TIMM44
0.906238	0.0223674	17.7596	0.023103	0.104607	6.05946	1e-20	5.982e-20	CLGN
0.233102	0.0139909	12.0363	0.149591	0.040486	1.97071	0.0352209	0.0652375	ZBTB18
0.0397802	0.0884779	76.68	2.27173e-13	0.692973	0.133736	0.8839	0.917429	HMGN4
0.399575	0.0101853	9.11914	0.332346	0.0112797	3.95923	4.32539e-05	0.000159886	TADA3
0.696992	0.0373403	31.0301	0.000138782	0.236923	3.60694	0.000180497	0.000587955	TRIM38
0.430453	0.0519216	44.1083	5.42779e-07	0.36662	1.88909	0.0431891	0.077723	ATP5H
0.775104	0.149448	121.632	1.52529e-22	1.23491	2.005	0.0322513	0.0603071	SLC25A17
-0.823269	0.0247041	19.9048	0.0107025	0.125672	-5.2379	1e-20	5.982e-20	SLC9A6
-0.115345	0.225603	188.803	1.45422e-36	1.92019	-0.242842	0.790694	0.843344	EIF3M
-0.367497	0.0489402	40.9139	2.1633e-06	0.336476	-1.6612	0.0741355	0.124279	NXF1
1.08826	0.0306594	24.113	0.0021939	0.175055	6.21517	1e-20	5.982e-20	SEC23B
-0.122709	0.0763528	64.7754	5.34565e-11	0.582767	-0.444082	0.627808	0.71123	SEC23A
-0.178646	0.0627475	52.9163	1.11944e-08	0.460942	-0.713175	0.437034	0.537234	CAP2
1.01211	0.0750732	61.7735	2.0895e-10	0.569102	3.69391	0.000128902	0.000434493	CAP1
0.708735	0.0263139	21.6347	0.00563939	0.1408	4.36909	6.79336e-06	2.95106e-05	CREB3
0.696203	0.105081	89.273	6.53196e-16	0.839561	2.1477	0.0221797	0.0434222	LRRC41
-1.09806	0.235202	177.759	3.04129e-34	1.99058	-2.26416	0.0161124	0.0326544	VTI1B
-0.497823	0.234011	189.081	1.2712e-36	1.99074	-1.0291	0.263857	0.358248	CRTAP
1.12904	0.0940316	74.4529	6.34755e-13	0.737402	3.68192	0.000136125	0.000456591	SYNCRIP
-0.735146	0.0472521	38.8836	5.16587e-06	0.322948	-3.38192	0.000430991	0.00128381	VAT1
0.0302024	0.0242643	20.4161	0.00887146	0.124908	0.193891	0.832279	0.876921	STK25
-0.170442	0.0223417	18.741	0.0163078	0.108257	-1.14029	0.216421	0.304471	ENOX2
-0.330812	0.0238248	19.9372	0.0105763	0.120726	-2.14322	0.0224483	0.0438889	UNC13B
0.386749	0.0272915	22.7313	0.00372689	0.150514	2.34108	0.0130058	0.0270272	NCOA2
-1.67434	0.240662	175.001	1.15294e-33	2.02996	-3.41303	0.000380256	0.00115096	CEBPA
-0.182994	0.0392876	33.5491	4.90246e-05	0.255887	-0.92323	0.315503	0.414715	SEMA6C
0.395931	0.0389184	32.97	6.236e-05	0.25241	2.00698	0.032086	0.060027	SEMA6B
1.01018	0.0224091	17.8913	0.0220565	0.104906	6.74816	1e-20	5.982e-20	SEMA4D
0.775692	0.0481046	38.9749	4.96843e-06	0.328366	3.53668	0.00023708	0.000751226	SEMA4B
-0.585345	0.0366953	29.9917	0.00021209	0.229331	-3.05568	0.00137166	0.00366101	CEBPB
-0.751716	0.0207713	16.8691	0.0315018	0.0926958	-5.21581	1e-20	5.982e-20	SEMA3C
0.138354	0.0937481	78.6023	9.34011e-14	0.736205	0.451867	0.621814	0.705746	APPBP2
-0.389314	0.0855111	72.6412	1.46153e-12	0.663418	-1.33134	0.150153	0.225423	MYBBP1A
-1.59007	0.131647	94.2141	6.46701e-17	1.0574	-4.38238	6.10543e-06	2.66817e-05	FBLN5
-0.800492	0.0487868	39.5673	3.85636e-06	0.333552	-3.62415	0.000169232	0.000555305	CIB2
1.13973	0.0451976	35.058	2.60962e-05	0.299781	5.36098	1e-20	5.982e-20	CIB1
-0.880914	0.0703275	56.5943	2.16059e-09	0.522773	-3.32178	0.000537793	0.00156703	CEBPD
-0.327264	0.0607466	51.0577	2.55775e-08	0.442741	-1.32781	0.151209	0.226686	ZNF211
0.215715	0.0890017	75.9836	3.1333e-13	0.696357	0.72307	0.430762	0.531495	DDX17
-0.0624324	0.0186647	15.7936	0.0454309	0.0780858	-0.456982	0.617862	0.702357	DEAF1
0.134876	0.055648	47.2207	1.39177e-07	0.399506	0.571756	0.532808	0.627699	CHERP
-0.38724	0.0354757	29.817	0.000227717	0.220463	-2.05596	0.0282544	0.0536105	KAT5
1.19007	0.0369986	29.1795	0.000294893	0.229079	6.18701	1e-20	5.982e-20	HYOU1
-0.337596	0.0281636	23.7651	0.00250905	0.158417	-2.01165	0.0316979	0.0593966	IPO8
0.560633	0.130295	111.094	2.26846e-20	1.06595	1.55315	0.0944761	0.152465	IPO7
0.439481	0.116119	97.3026	1.51769e-17	0.936209	1.2897	0.163078	0.240787	NEBL
0.0139581	0.0546371	46.8336	1.64953e-07	0.390903	0.0597147	0.947973	0.963466	CEBPE
0.460635	0.0329896	27.3259	0.000620941	0.19914	2.53611	0.00734414	0.0163111	ATG7
0.624058	0.0221653	18.4185	0.0182987	0.106485	4.19168	1.56505e-05	6.32384e-05	SSSCA1
1.8668	0.0168238	12.0013	0.151144	0.0486878	14.3925	1e-20	5.982e-20	RNASEH2A
0.247829	0.0720855	61.3675	2.51134e-10	0.544447	0.923056	0.31559	0.414782	CEBPG
-0.499233	0.0307734	25.8219	0.00112657	0.180362	-2.84587	0.00279371	0.00692265	DCTN2
-0.443779	0.0315364	26.3185	0.000926254	0.187094	-2.49896	0.00820896	0.0179812	ANP32B
0.400916	0.0931053	79.5387	6.05404e-14	0.732382	1.31391	0.155446	0.231488	LAMTOR5
-0.840479	0.065672	53.1525	1.0076e-08	0.482937	-3.27972	0.000627139	0.00179586	PROCR
0.734134	0.085075	69.8591	5.24239e-12	0.657782	2.51695	0.00778038	0.017162	PRDX4
-0.157034	0.128103	109.395	5.06954e-20	1.0461	-0.438747	0.631947	0.714735	ARL6IP5
0.352064	0.0851052	72.9245	1.28298e-12	0.661919	1.20682	0.191226	0.274708	ARPC1A
0.974832	0.0479645	38.8597	5.219e-06	0.32748	4.45113	4.04162e-06	1.81257e-05	HTATIP2
-1.80321	0.323734	236.855	1.04901e-46	2.77291	-3.16921	0.000925015	0.00255208	AGPAT2
-0.339079	0.0320268	26.9697	0.000715554	0.191983	-1.89472	0.0425927	0.0768995	RPP30
0.482254	0.0964021	82.1312	1.81893e-14	0.762417	1.55322	0.0944619	0.152463	SPTLC1
0.718707	0.0157301	13.0971	0.108552	0.0525335	5.73042	1e-20	5.982e-20	SLC19A2
0.903393	0.0215588	17.5692	0.0246989	0.0998724	6.15268	1e-20	5.982e-20	IFI44
-0.909022	0.0704414	59.0348	7.20562e-10	0.528396	-3.425	0.00036323	0.00110489	OLFM4
1.16473	0.154037	124.25	4.3875e-23	1.27384	2.96766	0.00185373	0.00478194	ARFGEF2
1.49708	0.111371	86.9861	1.89934e-15	0.889904	4.48599	3.61166e-06	1.63615e-05	ARFGEF1
-0.364923	0.0229222	19.302	0.0133254	0.113681	-2.41031	0.010662	0.0226379	AKAP3
0.680541	0.0367308	30.5103	0.000171668	0.231144	3.55091	0.000224611	0.000715225	RABAC1
-0.880039	0.0205701	16.685	0.0335614	0.0907436	-6.13598	1e-20	5.982e-20	SLU7
0.107237	0.0109414	9.73811	0.28389	0.0173548	1.02521	0.265639	0.360331	DPYSL4
0.729011	0.0180056	14.8962	0.0611952	0.0709997	5.43288	1e-20	5.982e-20	MRPL28
0.573796	0.0125932	10.8089	0.212766	0.0285644	5.11317	1.71984e-07	9.88142e-07	CCT7
0.0993194	0.0205807	17.4339	0.0258954	0.0943599	0.692316	0.450499	0.550242	CCT4
1.28824	0.0967563	76.3547	2.63997e-13	0.758134	4.14149	1.92622e-05	7.60353e-05	CCT2
0.0679976	0.0170034	14.4502	0.0707605	0.0646866	0.521467	0.56929	0.660377	GNLY
-1.1011	0.0295374	23.0229	0.00333503	0.1638	-6.40681	1e-20	5.982e-20	TACC2
-2.53029	0.0430136	26.6917	0.000799049	0.253604	-12.2002	1e-20	5.982e-20	SORBS1
0.276912	0.0237801	20.0306	0.0102209	0.120956	1.7957	0.0541367	0.0947271	IFITM2
-0.00996834	0.100256	86.5342	2.34476e-15	0.797295	-0.0314824	0.972573	0.980615	COLEC10
-0.409362	0.080978	69.114	7.37483e-12	0.62322	-1.43855	0.120686	0.18803	POMT1
-0.150682	0.0547445	46.8234	1.65695e-07	0.391435	-0.644006	0.482527	0.58094	MAB21L2
0.875483	0.0190132	15.669	0.0473704	0.079071	6.34921	1e-20	5.982e-20	DRAP1
0.477152	0.0285282	24.0435	0.00225364	0.161646	2.825	0.00298951	0.00735923	CENPB
-0.596629	0.0292125	24.3466	0.00200425	0.166013	-3.49076	0.000282741	0.00087938	SCGN
0.543172	0.0479624	40.5388	2.54206e-06	0.330911	2.4802	0.00867727	0.0188684	DNPH1
1.35778	0.0555971	43.3362	7.59209e-07	0.39325	5.75842	1e-20	5.982e-20	SMC2
-0.564641	0.0247542	20.3115	0.00921957	0.126565	-3.58879	0.000194084	0.000627816	PRPF8
-0.0185598	0.0626567	53.4837	8.69252e-09	0.460913	-0.0741461	0.935431	0.954177	ERN2
0.779252	0.0219777	18.0575	0.0207998	0.103835	5.25638	1e-20	5.982e-20	AHSA1
-0.18394	0.0791726	67.3829	1.62779e-11	0.608965	-0.653717	0.476002	0.574607	CENPC
-0.287569	0.0329153	27.6989	0.00053502	0.199487	-1.58505	0.0879961	0.143783	USP16
-0.749439	0.0754075	61.2299	2.67269e-10	0.573804	-2.72916	0.00405091	0.00963551	CDC42EP3
0.622977	0.0644448	53.4723	8.73688e-09	0.474632	2.45402	0.00938937	0.0202052	SH2B2
1.26499	0.0840998	65.0812	4.65099e-11	0.641817	4.36204	6.87935e-06	2.98285e-05	PAIP1
1.40744	0.0315099	23.7551	0.00251868	0.177516	7.92876	1e-20	5.982e-20	PAICS
0.34139	0.0428422	35.8982	1.83299e-05	0.28586	1.64936	0.0761668	0.127189	TBL3
1.0338	0.0247548	19.3921	0.0128976	0.123654	6.57064	1e-20	5.982e-20	P3H4
0.35036	0.0175139	14.7232	0.0647557	0.0680035	2.64742	0.00522289	0.0120763	ST6GALNAC2
0.645879	0.104079	87.4397	1.53717e-15	0.829157	2.00203	0.0325061	0.0607347	PDLIM5
0.631906	0.037719	31.1539	0.000131911	0.239978	3.25366	0.000686215	0.00194634	TRIM3
0.355925	0.114555	97.0142	1.73788e-17	0.923924	1.0516	0.25374	0.34731	ERLIN1
0.43274	0.104239	89.3608	6.26943e-16	0.83286	1.34033	0.147461	0.222041	HEXIM1
0.599764	0.0430084	34.9363	2.74622e-05	0.283947	2.89203	0.00239599	0.00603226	RBCK1
0.110765	0.113537	95.4174	3.6779e-17	0.915305	0.328724	0.719558	0.78874	STAMBP
0.0455993	0.0724476	60.7664	3.29638e-10	0.546759	0.169413	0.853218	0.893398	TGOLN2
1.89406	0.0378907	26.6259	0.000820181	0.226226	9.73034	1e-20	5.982e-20	CENPE
0.380356	0.0992281	84.4172	6.28493e-15	0.78715	1.20746	0.190996	0.274513	POLR3F
0.15646	0.00846552	7.41054	0.493054	0	1.7005	0.0677334	0.115275	POLR3G
0.464865	0.0530922	45.2211	3.34137e-07	0.376969	2.01749	0.0312207	0.0585779	IVNS1ABP
0.237383	0.0360161	30.6157	0.000164436	0.227005	1.25084	0.175837	0.256209	MYL12A
2.66516	0.0275232	16.853	0.0316767	0.123741	16.0648	1e-20	5.982e-20	CENPF
-0.475218	0.0535274	45.4191	3.06446e-07	0.381165	-2.05402	0.0283991	0.0538485	PDPN
1.31248	0.0404605	30.5858	0.000166457	0.255018	6.52494	1e-20	5.982e-20	POSTN
-0.895731	0.0239776	19.6787	0.0116224	0.120423	-5.78462	1e-20	5.982e-20	ATP5L
-1.47058	0.11819	96.1045	2.66402e-17	0.95279	-4.27759	9.71709e-06	4.06767e-05	RASL10A
-0.349842	0.0463777	39.085	4.74016e-06	0.316637	-1.62449	0.0805623	0.133342	GAS2L1
1.90925	0.0246388	17.0884	0.0292018	0.112379	12.1634	1e-20	5.982e-20	RAD51AP1
0.71315	0.00874297	7.81958	0.45129	0	7.62696	1e-20	5.982e-20	RGS14
0.438646	0.103918	87.9352	1.21989e-15	0.828769	1.36072	0.141507	0.214688	EXOC5
0.351988	0.0346309	28.828	0.000339899	0.213784	1.89145	0.0429315	0.0773551	NPRL2
0.248522	0.00849429	5.17947	0.738233	0	2.69651	0.00448147	0.0105389	IGF2BP3
-0.613091	0.0319201	26.5287	0.000852368	0.190304	-3.43157	0.000353857	0.00108034	IGF2BP2
0.0198899	0.0720474	60.9543	3.02776e-10	0.544893	0.0741009	0.935469	0.954177	CAMKK2
-0.59397	0.0636192	53.3697	9.14576e-09	0.467731	-2.35489	0.0125025	0.026084	SCGB1D2
0.750988	0.00871639	4.78808	0.779968	0	8.04387	1e-20	5.982e-20	PRELID3A
1.23777	0.0964306	75.8354	3.35523e-13	0.757401	3.98594	3.97283e-05	0.000148029	MTX2
0.956203	0.10059	81.2349	2.75746e-14	0.795862	3.0149	0.00158096	0.00415668	YKT6
[truncated: 11,185 more rows]

## Sheet: KidneyCancer_expression
KIDN.mu.hat	KIDN.mu.var	KIDN.Qval	KIDN.Qpval	KIDN.tau2	KIDN.zval	KIDN.pval	KIDN.FDR	KIDN.symb
[truncated: 11,629 more rows]

[truncated: 2 more sheets: Pathway_Metrics, Diff_expr_of_TF_in_common_path]
